# Supplementary material for: Variation and inheritance of the Xanthomonas raxX‐raxSTAB gene cluster required for activation of XA21‐mediated immunity
Source: Mol Plant Pathol. 2019 Feb 18;20(5):656–72. doi: 10.1111/mpp.12783 (PMC6637879; doi:10.1111/mpp.12783)
Supplement: Supplementary file 10 — File S1 Xanthomonas strains analysed for whole‐genome phylogeny. Excel file (.XLS format). [file MPP-20-656-s010.xlsx]

## Sheet: Summary
Phylogenetic Order	# assembly_accession	bioproject	biosample	organism_name	strain	gcvp	RaxX	RaxST	RaxA	RaxB	Membrane	dipeptidyl_carboxy	atpD	gyrB
1	GCF_000831625.1	PRJNA224116	SAMN03265443	Xanthomonas sacchari	strain=LMG 476	NZ_JXQE01000055.1	#N/A	#N/A	#N/A	#N/A	GCF_000831625.1	GCF_000831625.1	GCF_000831625.1	GCF_000831625.1
2	GCF_000225975.1	PRJNA86877	SAMN02471171	Xanthomonas sacchari NCPPB 4393	strain=NCPPB 4393	NZ_AGDB01000014.1	#N/A	#N/A	#N/A	#N/A	GCF_000225975.1	GCF_000225975.1	GCF_000225975.1	GCF_000225975.1
3	GCF_001010435.1	PRJNA224116	SAMN02894432	Xanthomonas hyacinthi DSM 19077	strain=DSM 19077	NZ_JPLD01000204.1	#N/A	#N/A	#N/A	#N/A	GCF_001010435.1	GCF_001010435.1	GCF_001010435.1	#N/A
4	GCF_000331775.1	PRJNA184834	SAMEA2271958	Xanthomonas translucens pv. translucens DSM 18974	strain=DSM 18974	NZ_CAPJ01000431.1	GCF_000331775.1	GCF_000331775.1	GCF_000331775.1	GCF_000331775.1	GCF_000331775.1	GCF_000331775.1	GCF_000331775.1	GCF_000331775.1
5	GCF_001469515.1	PRJNA224116	SAMN03168416	Xanthomonas translucens pv. translucens	strain=UPB787	NZ_JTEM01000089.1	GCF_001469515.1	GCF_001469515.1	GCF_001469515.1	GCF_001469515.1	GCF_001469515.1	GCF_001469515.1	GCF_001469515.1	GCF_001469515.1
6	GCF_001462125.1	PRJNA224116	SAMN04279066	Xanthomonas translucens	strain=XT8	NZ_LNVW01000018.1	GCF_001462125.1	GCF_001462125.1	GCF_001462125.1	GCF_001462125.1	GCF_001462125.1	GCF_001462125.1	GCF_001462125.1	GCF_001462125.1
7	GCF_001282765.1	PRJNA224116	SAMEA3486272	Xanthomonas translucens pv. poae	0	NZ_CXOK01000091.1	GCF_001282765.1	GCF_001282765.1	GCF_001282765.1	GCF_001282765.1	GCF_001282765.1	GCF_001282765.1	GCF_001282765.1	GCF_001282765.1
8	GCF_001269865.1	PRJNA224116	SAMN03892232	Xanthomonas translucens pv. graminis	strain=CFBP 2053	NZ_LHSI01000001.1	GCF_001269865.1	GCF_001269865.1	GCF_001269865.1	GCF_001269865.1	GCF_001269865.1	GCF_001269865.1	GCF_001269865.1	GCF_001269865.1
9	GCF_000313775.1	PRJNA182100	SAMN02469394	Xanthomonas translucens pv. graminis ART-Xtg29	strain=ART-Xtg29	NZ_ANGG01000691.1	GCF_000313775.1	GCF_000313775.1	GCF_000313775.1	GCF_000313775.1	GCF_000313775.1	GCF_000313775.1	GCF_000313775.1	GCF_000313775.1
10	GCF_001282805.1	PRJNA224116	SAMEA3486180	Xanthomonas translucens pv. arrhenatheri LMG 727	0	NZ_CXOI01000035.1	GCF_001282805.1	GCF_001282805.1	GCF_001282805.1	GCF_001282805.1	GCF_001282805.1	GCF_001282805.1	GCF_001282805.1	GCF_001282805.1
11	GCF_001282885.1	PRJNA224116	SAMEA3486273	Xanthomonas translucens pv. phlei	0	NZ_CXOJ01000064.1	GCF_001282885.1	GCF_001282885.1	GCF_001282885.1	GCF_001282885.1	GCF_001282885.1	GCF_001282885.1	GCF_001282885.1	GCF_001282885.1
12	GCF_001455815.1	PRJNA224116	SAMN04279067	Xanthomonas translucens	strain=XT123	NZ_LNSU01000007.1	GCF_001455815.1	GCF_001455815.1	GCF_001455815.1	GCF_001455815.1	GCF_001455815.1	GCF_001455815.1	GCF_001455815.1	GCF_001455815.1
13	GCF_000807145.1	PRJNA224116	SAMN03246830	Xanthomonas translucens pv. cerealis	strain=CFBP 2541	NZ_CM003052.1	GCF_000807145.1	GCF_000807145.1	GCF_000807145.1	GCF_000807145.1	GCF_000807145.1	GCF_000807145.1	GCF_000807145.1	GCF_000807145.1
14	GCF_001461995.1	PRJNA224116	SAMN04279079	Xanthomonas translucens	strain=LG54	NZ_LNVP01000002.1	GCF_001461995.1	GCF_001461995.1	GCF_001461995.1	GCF_001461995.1	GCF_001461995.1	GCF_001461995.1	GCF_001461995.1	GCF_001461995.1
15	GCF_001455845.1	PRJNA224116	SAMN04279065	Xanthomonas translucens	strain=XT-Rocky	NZ_LNST01000092.1	GCF_001455845.1	GCF_001455845.1	GCF_001455845.1	GCF_001455845.1	GCF_001455845.1	GCF_001455845.1	GCF_001455845.1	GCF_001455845.1
16	GCF_000334075.1	PRJNA185791	SAMN02402357	Xanthomonas translucens DAR61454	strain=DAR61454	NZ_KB316632.1	GCF_000334075.1	GCF_000334075.1	GCF_000334075.1	GCF_000334075.1	GCF_000334075.1	GCF_000334075.1	GCF_000334075.1	GCF_000334075.1
17	GCF_001462155.1	PRJNA224116	SAMN04279069	Xanthomonas translucens	strain=XT5523	NZ_LNVT01000001.1	GCF_001462155.1	GCF_001462155.1	GCF_001462155.1	GCF_001462155.1	GCF_001462155.1	GCF_001462155.1	GCF_001462155.1	GCF_001462155.1
18	GCF_001455835.1	PRJNA224116	SAMN04279076	Xanthomonas translucens	strain=LB5	NZ_LNSS01000019.1	GCF_001455835.1	GCF_001455835.1	GCF_001455835.1	GCF_001455835.1	GCF_001455835.1	GCF_001455835.1	GCF_001455835.1	GCF_001455835.1
19	GCF_001462065.1	PRJNA224116	SAMN04279070	Xanthomonas translucens	strain=XT5770	NZ_LNVU01000028.1	GCF_001462065.1	GCF_001462065.1	GCF_001462065.1	GCF_001462065.1	GCF_001462065.1	GCF_001462065.1	GCF_001462065.1	GCF_001462065.1
20	GCF_001461915.1	PRJNA224116	SAMN04279081	Xanthomonas translucens	strain=CS22	NZ_LNVL01000001.1	GCF_001461915.1	GCF_001461915.1	GCF_001461915.1	GCF_001461915.1	GCF_001461915.1	GCF_001461915.1	GCF_001461915.1	GCF_001461915.1
21	GCF_001461905.1	PRJNA224116	SAMN04279080	Xanthomonas translucens	strain=CS2	NZ_LNVK01000006.1	GCF_001461905.1	GCF_001461905.1	GCF_001461905.1	GCF_001461905.1	GCF_001461905.1	GCF_001461905.1	GCF_001461905.1	GCF_001461905.1
22	GCF_001461965.1	PRJNA224116	SAMN04279074	Xanthomonas translucens	strain=P3	NZ_LNVR01000032.1	GCF_001461965.1	GCF_001461965.1	GCF_001461965.1	GCF_001461965.1	GCF_001461965.1	GCF_001461965.1	GCF_001461965.1	GCF_001461965.1
23	GCF_001021935.1	PRJNA224116	SAMN02797519	Xanthomonas translucens pv. undulosa	strain=Xtu 4699	NZ_CP008714.1	GCF_001021935.1	GCF_001021935.1	GCF_001021935.1	GCF_001021935.1	GCF_001021935.1	GCF_001021935.1	GCF_001021935.1	GCF_001021935.1
24	GCF_001462005.1	PRJNA224116	SAMN04279077	Xanthomonas translucens	strain=LB10	NZ_LNVN01000009.1	GCF_001462005.1	GCF_001462005.1	GCF_001462005.1	GCF_001462005.1	GCF_001462005.1	GCF_001462005.1	GCF_001462005.1	GCF_001462005.1
25	GCF_001462145.1	PRJNA224116	SAMN04279071	Xanthomonas translucens	strain=XT5791	NZ_LNVV01000004.1	#N/A	GCF_001462145.1	GCF_001462145.1	GCF_001462145.1	GCF_001462145.1	GCF_001462145.1	GCF_001462145.1	GCF_001462145.1
26	GCF_001462045.1	PRJNA224116	SAMN04279068	Xanthomonas translucens	strain=XT130	NZ_LNVS01000004.1	GCF_001462045.1	GCF_001462045.1	GCF_001462045.1	GCF_001462045.1	GCF_001462045.1	GCF_001462045.1	GCF_001462045.1	GCF_001462045.1
27	GCF_001461975.1	PRJNA224116	SAMN04279083	Xanthomonas translucens	strain=CS4	NZ_LNVM01000034.1	GCF_001461975.1	GCF_001461975.1	GCF_001461975.1	GCF_001461975.1	GCF_001461975.1	GCF_001461975.1	GCF_001461975.1	GCF_001461975.1
28	GCF_001462075.1	PRJNA224116	SAMN04279075	Xanthomonas translucens	strain=LW16	NZ_LNVQ01000029.1	GCF_001462075.1	GCF_001462075.1	GCF_001462075.1	GCF_001462075.1	GCF_001462075.1	GCF_001462075.1	GCF_001462075.1	GCF_001462075.1
29	GCF_001462095.1	PRJNA224116	SAMN04279078	Xanthomonas translucens	strain=LG48	NZ_LNVO01000027.1	GCF_001462095.1	GCF_001462095.1	GCF_001462095.1	GCF_001462095.1	GCF_001462095.1	GCF_001462095.1	GCF_001462095.1	GCF_001462095.1
30	GCF_001461925.1	PRJNA224116	SAMN04279082	Xanthomonas translucens	strain=CR31	NZ_LNVJ01000020.1	GCF_001461925.1	GCF_001461925.1	GCF_001461925.1	GCF_001461925.1	GCF_001461925.1	GCF_001461925.1	GCF_001461925.1	GCF_001461925.1
31	GCF_000963005.1	PRJNA224116	SAMN03263616	Xanthomonas sp. GPE 39	strain=GPE 39	NZ_JZHZ01000007.1	#N/A	#N/A	#N/A	#N/A	GCF_000963005.1	GCF_000963005.1	GCF_000963005.1	GCF_000963005.1
32	GCF_000963215.1	PRJNA224116	SAMN03265457	Xanthomonas sp. MUS 060	strain=MUS 060	NZ_JZIM01000002.1	#N/A	#N/A	#N/A	#N/A	GCF_000963215.1	GCF_000963215.1	GCF_000963215.1	GCF_000963215.1
33	GCF_000963155.1	PRJNA224116	SAMN03262642	Xanthomonas albilineans	strain=Xa23R1	NZ_JZIK01000001.1	#N/A	#N/A	#N/A	#N/A	GCF_000963155.1	GCF_000963155.1	GCF_000963155.1	GCF_000963155.1
34	GCF_000963145.1	PRJNA224116	SAMN03262645	Xanthomonas albilineans	strain=USA048	NZ_JZIJ01000005.1	#N/A	#N/A	#N/A	#N/A	GCF_000963145.1	GCF_000963145.1	GCF_000963145.1	GCF_000963145.1
35	GCF_000962995.1	PRJNA224116	SAMN03257616	Xanthomonas albilineans	strain=FIJ080	NZ_JZHX01000001.1	#N/A	#N/A	#N/A	#N/A	GCF_000962995.1	GCF_000962995.1	GCF_000962995.1	GCF_000962995.1
36	GCF_000962925.1	PRJNA224116	SAMN03262494	Xanthomonas albilineans	strain=PNG130	NZ_JZIG01000004.1	#N/A	#N/A	#N/A	#N/A	GCF_000962925.1	GCF_000962925.1	GCF_000962925.1	GCF_000962925.1
37	GCF_000962915.1	PRJNA224116	SAMN03262511	Xanthomonas albilineans	strain=HVO082	NZ_JZIC01000001.1	#N/A	#N/A	#N/A	#N/A	GCF_000962915.1	GCF_000962915.1	GCF_000962915.1	GCF_000962915.1
38	GCF_000087965.2	PRJNA43163	SAMEA3138291	Xanthomonas albilineans GPE PC73	strain=GPE PC73	NC_013722.1	#N/A	#N/A	#N/A	#N/A	GCF_000087965.2	GCF_000087965.2	GCF_000087965.2	GCF_000087965.2
39	GCF_000962935.1	PRJNA224116	SAMN03262650	Xanthomonas albilineans	strain=GPE PC17	NZ_JZIA01000003.1	#N/A	#N/A	#N/A	#N/A	GCF_000962935.1	GCF_000962935.1	GCF_000962935.1	GCF_000962935.1
40	GCF_000962945.1	PRJNA224116	SAMN03262508	Xanthomonas albilineans	strain=LKA070	NZ_JZIE01000001.1	#N/A	#N/A	#N/A	#N/A	GCF_000962945.1	GCF_000962945.1	GCF_000962945.1	GCF_000962945.1
41	GCF_000963025.1	PRJNA224116	SAMN03262651	Xanthomonas albilineans	strain=GPE PC86	NZ_JZIB01000003.1	#N/A	#N/A	#N/A	#N/A	GCF_000963025.1	GCF_000963025.1	GCF_000963025.1	GCF_000963025.1
42	GCF_000963055.1	PRJNA224116	SAMN03262630	Xanthomonas albilineans	strain=HVO005	NZ_JZID01000001.1	#N/A	#N/A	#N/A	#N/A	GCF_000963055.1	GCF_000963055.1	GCF_000963055.1	GCF_000963055.1
43	GCF_000963065.1	PRJNA224116	SAMN03263609	Xanthomonas albilineans	strain=GAB266	NZ_JZHY01000003.1	#N/A	#N/A	#N/A	#N/A	GCF_000963065.1	GCF_000963065.1	GCF_000963065.1	GCF_000963065.1
44	GCF_000963075.1	PRJNA224116	SAMN03257639	Xanthomonas albilineans	strain=MTQ032	NZ_JZIF01000003.1	#N/A	#N/A	#N/A	#N/A	GCF_000963075.1	GCF_000963075.1	GCF_000963075.1	GCF_000963075.1
45	GCF_000963115.1	PRJNA224116	SAMN03263614	Xanthomonas albilineans	strain=REU174	NZ_JZIH01000029.1	#N/A	#N/A	#N/A	#N/A	GCF_000963115.1	GCF_000963115.1	GCF_000963115.1	GCF_000963115.1
46	GCF_000963195.1	PRJNA224116	SAMN03262647	Xanthomonas albilineans	strain=XaFL07-1	NZ_JZIL01000006.1	#N/A	#N/A	#N/A	#N/A	GCF_000963195.1	GCF_000963195.1	GCF_000963195.1	GCF_000963195.1
47	GCF_000963135.1	PRJNA224116	SAMN03262627	Xanthomonas albilineans	strain=REU209	NZ_JZII01000001.1	#N/A	#N/A	#N/A	#N/A	GCF_000963135.1	GCF_000963135.1	GCF_000963135.1	GCF_000963135.1
48	GCF_001043115.1	PRJNA224116	SAMN03777426	Xanthomonas axonopodis pv. phaseoli	strain=NCPPB1128	NZ_LFME01000025.1	#N/A	#N/A	#N/A	#N/A	GCF_001043115.1	GCF_001043115.1	GCF_001043115.1	GCF_001043115.1
49	GCF_000364665.1	PRJNA199974	SAMN02469647	Xanthomonas sp. SHU199	strain=SHU199	NZ_AQOI01000592.1	#N/A	#N/A	#N/A	#N/A	GCF_000364665.1	GCF_000364665.1	GCF_000364665.1	GCF_000364665.1
50	GCF_000815185.1	PRJNA224116	SAMN03273272	Xanthomonas sacchari	strain=R1	NZ_CP010409.1	#N/A	#N/A	#N/A	#N/A	GCF_000815185.1	GCF_000815185.1	GCF_000815185.1	GCF_000815185.1
51	GCF_000364685.1	PRJNA199975	SAMN02469642	Xanthomonas sp. SHU166	strain=SHU166	NZ_AQOJ01000016.1	#N/A	#N/A	#N/A	#N/A	GCF_000364685.1	GCF_000364685.1	GCF_000364685.1	GCF_000364685.1
52	GCF_000364645.1	PRJNA199976	SAMN02469648	Xanthomonas sp. SHU308	strain=SHU308	NZ_AQOK01000097.1	#N/A	#N/A	#N/A	#N/A	GCF_000364645.1	GCF_000364645.1	GCF_000364645.1	GCF_000364645.1
54	GCF_001306995.1	PRJNA224116	SAMN04122840	Xanthomonas sp. Mitacek01	strain=Mitacek01	NZ_LKIT01000002.1	#N/A	#N/A	#N/A	#N/A	GCF_001306995.1	GCF_001306995.1	GCF_001306995.1	GCF_001306995.1
55	GCF_000802325.1	PRJNA224116	SAMN03164128	Xanthomonas euvesicatoria	strain=66b	NZ_JSZG01000045.1	GCF_000802325.1	GCF_000802325.1	GCF_000802325.1	GCF_000802325.1	GCF_000802325.1	GCF_000802325.1	GCF_000802325.1	GCF_000802325.1
56	GCF_001008985.1	PRJNA224116	SAMN03349322	Xanthomonas euvesicatoria	strain=315	NZ_JZLP01000029.1	GCF_001008985.1	GCF_001008985.1	GCF_001008985.1	GCF_001008985.1	GCF_001008985.1	GCF_001008985.1	GCF_001008985.1	GCF_001008985.1
57	GCF_001008965.1	PRJNA224116	SAMN03349321	Xanthomonas euvesicatoria	strain=259	NZ_JZLO01000004.1	GCF_001008965.1	GCF_001008965.1	GCF_001008965.1	GCF_001008965.1	GCF_001008965.1	GCF_001008965.1	GCF_001008965.1	GCF_001008965.1
58	GCF_001009365.1	PRJNA224116	SAMN03378974	Xanthomonas perforans	strain=Xp5-6	NZ_JZVA01000026.1	GCF_001009365.1	GCF_001009365.1	GCF_001009365.1	GCF_001009365.1	GCF_001009365.1	GCF_001009365.1	GCF_001009365.1	GCF_001009365.1
59	GCF_001009245.1	PRJNA224116	SAMN03349344	Xanthomonas euvesicatoria	strain=G4-1	NZ_JZRV01000007.1	GCF_001009245.1	GCF_001009245.1	GCF_001009245.1	GCF_001009245.1	GCF_001009245.1	GCF_001009245.1	GCF_001009245.1	GCF_001009245.1
60	GCF_001008895.1	PRJNA224116	SAMN03349332	Xanthomonas euvesicatoria	strain=679	NZ_JZLZ01000044.1	GCF_001008895.1	GCF_001008895.1	GCF_001008895.1	GCF_001008895.1	GCF_001008895.1	GCF_001008895.1	GCF_001008895.1	GCF_001008895.1
61	GCF_001008915.1	PRJNA224116	SAMN03349331	Xanthomonas euvesicatoria	strain=678	NZ_JZLY01000001.1	GCF_001008915.1	GCF_001008915.1	GCF_001008915.1	GCF_001008915.1	GCF_001008915.1	GCF_001008915.1	GCF_001008915.1	GCF_001008915.1
62	GCF_001009045.1	PRJNA224116	SAMN03349325	Xanthomonas euvesicatoria	strain=376	NZ_JZLS01000003.1	GCF_001009045.1	GCF_001009045.1	GCF_001009045.1	GCF_001009045.1	GCF_001009045.1	GCF_001009045.1	GCF_001009045.1	GCF_001009045.1
63	GCF_001009075.1	PRJNA224116	SAMN03349327	Xanthomonas euvesicatoria	strain=490	NZ_JZLU01000021.1	GCF_001009075.1	GCF_001009075.1	GCF_001009075.1	GCF_001009075.1	GCF_001009075.1	GCF_001009075.1	GCF_001009075.1	GCF_001009075.1
64	GCF_001009175.1	PRJNA224116	SAMN03349345	Xanthomonas euvesicatoria	strain=H3-2	NZ_JZRW01000021.1	GCF_001009175.1	GCF_001009175.1	GCF_001009175.1	GCF_001009175.1	GCF_001009175.1	GCF_001009175.1	GCF_001009175.1	GCF_001009175.1
65	GCF_001009125.1	PRJNA224116	SAMN03349339	Xanthomonas euvesicatoria	strain=684	NZ_JZRQ01000007.1	GCF_001009125.1	GCF_001009125.1	GCF_001009125.1	GCF_001009125.1	GCF_001009125.1	GCF_001009125.1	GCF_001009125.1	GCF_001009125.1
66	GCF_001009205.1	PRJNA224116	SAMN03349341	Xanthomonas euvesicatoria	strain=689	NZ_JZRS01000001.1	GCF_001009205.1	GCF_001009205.1	GCF_001009205.1	GCF_001009205.1	GCF_001009205.1	GCF_001009205.1	GCF_001009205.1	GCF_001009205.1
67	GCF_000009165.1	PRJNA58321	SAMEA3138194	Xanthomonas campestris pv. vesicatoria str. 85-10	strain=85-10	NC_007508.1	GCF_000009165.1	GCF_000009165.1	GCF_000009165.1	GCF_000009165.1	GCF_000009165.1	GCF_000009165.1	GCF_000009165.1	GCF_000009165.1
68	GCF_000802345.1	PRJNA224116	SAMN03164129	Xanthomonas euvesicatoria	strain=83M	NZ_JSZH01000162.1	GCF_000802345.1	GCF_000802345.1	GCF_000802345.1	GCF_000802345.1	GCF_000802345.1	GCF_000802345.1	GCF_000802345.1	GCF_000802345.1
69	GCF_001008805.1	PRJNA224116	SAMN03349323	Xanthomonas euvesicatoria	strain=329	NZ_JZLQ01000025.1	GCF_001008805.1	GCF_001008805.1	GCF_001008805.1	GCF_001008805.1	GCF_001008805.1	GCF_001008805.1	GCF_001008805.1	GCF_001008805.1
70	GCF_001008815.1	PRJNA224116	SAMN03349320	Xanthomonas euvesicatoria	strain=206	NZ_JZLN01000003.1	GCF_001008815.1	GCF_001008815.1	GCF_001008815.1	GCF_001008815.1	GCF_001008815.1	GCF_001008815.1	GCF_001008815.1	GCF_001008815.1
71	GCF_001008825.1	PRJNA224116	SAMN03349328	Xanthomonas euvesicatoria	strain=515	NZ_JZLV01000007.1	GCF_001008825.1	GCF_001008825.1	GCF_001008825.1	GCF_001008825.1	GCF_001008825.1	GCF_001008825.1	GCF_001008825.1	GCF_001008825.1
72	GCF_001008835.1	PRJNA224116	SAMN03349329	Xanthomonas euvesicatoria	strain=526	NZ_JZLW01000023.1	GCF_001008835.1	GCF_001008835.1	GCF_001008835.1	GCF_001008835.1	GCF_001008835.1	GCF_001008835.1	GCF_001008835.1	GCF_001008835.1
73	GCF_001008885.1	PRJNA224116	SAMN03349330	Xanthomonas euvesicatoria	strain=586	NZ_JZLX01000022.1	GCF_001008885.1	GCF_001008885.1	GCF_001008885.1	GCF_001008885.1	GCF_001008885.1	GCF_001008885.1	GCF_001008885.1	GCF_001008885.1
74	GCF_001008905.1	PRJNA224116	SAMN03349333	Xanthomonas euvesicatoria	strain=681	NZ_JZMA01000006.1	GCF_001008905.1	GCF_001008905.1	GCF_001008905.1	GCF_001008905.1	GCF_001008905.1	GCF_001008905.1	GCF_001008905.1	GCF_001008905.1
75	GCF_001009705.1	PRJNA224116	SAMN03378973	Xanthomonas perforans	strain=Xp4-20	NZ_JZUZ01000021.1	GCF_001009705.1	GCF_001009705.1	GCF_001009705.1	GCF_001009705.1	GCF_001009705.1	GCF_001009705.1	GCF_001009705.1	GCF_001009705.1
76	GCF_001008975.1	PRJNA224116	SAMN03349319	Xanthomonas euvesicatoria	strain=199	NZ_JZLM01000013.1	GCF_001008975.1	GCF_001008975.1	GCF_001008975.1	GCF_001008975.1	GCF_001008975.1	GCF_001008975.1	GCF_001008975.1	GCF_001008975.1
77	GCF_001401555.1	PRJNA224116	SAMN02903176	Xanthomonas euvesicatoria	strain=LMG 27970	NZ_JPYC01000500.1	GCF_001401555.1	GCF_001401555.1	GCF_001401555.1	GCF_001401555.1	GCF_001401555.1	GCF_001401555.1	GCF_001401555.1	GCF_001401555.1
78	GCF_001008995.1	PRJNA224116	SAMN03349324	Xanthomonas euvesicatoria	strain=354	NZ_JZLR01000012.1	GCF_001008995.1	GCF_001008995.1	GCF_001008995.1	GCF_001008995.1	GCF_001008995.1	GCF_001008995.1	GCF_001008995.1	GCF_001008995.1
79	GCF_001010095.1	PRJNA224116	SAMN03349318	Xanthomonas euvesicatoria	strain=181	NZ_JZRY01000023.1	GCF_001010095.1	GCF_001010095.1	GCF_001010095.1	GCF_001010095.1	GCF_001010095.1	GCF_001010095.1	GCF_001010095.1	GCF_001010095.1
80	GCF_001009055.1	PRJNA224116	SAMN03349326	Xanthomonas euvesicatoria	strain=455	NZ_JZLT01000012.1	GCF_001009055.1	GCF_001009055.1	GCF_001009055.1	GCF_001009055.1	GCF_001009055.1	GCF_001009055.1	GCF_001009055.1	GCF_001009055.1
81	GCF_000401255.1	PRJNA206095	SAMN02469646	Xanthomonas sp. M97	strain=M97	NZ_AQPR01001212.1	GCF_000401255.1	GCF_000401255.1	GCF_000401255.1	GCF_000401255.1	GCF_000401255.1	GCF_000401255.1	GCF_000401255.1	GCF_000401255.1
82	GCF_001009095.1	PRJNA224116	SAMN03349334	Xanthomonas euvesicatoria	strain=683	NZ_JZRP01000019.1	GCF_001009095.1	GCF_001009095.1	GCF_001009095.1	GCF_001009095.1	GCF_001009095.1	GCF_001009095.1	GCF_001009095.1	GCF_001009095.1
83	GCF_001009135.1	PRJNA224116	SAMN03349340	Xanthomonas euvesicatoria	strain=685	NZ_JZRR01000035.1	GCF_001009135.1	GCF_001009135.1	GCF_001009135.1	GCF_001009135.1	GCF_001009135.1	GCF_001009135.1	GCF_001009135.1	GCF_001009135.1
84	GCF_001009165.1	PRJNA224116	SAMN03349343	Xanthomonas euvesicatoria	strain=F4-2	NZ_JZRU01000011.1	GCF_001009165.1	GCF_001009165.1	GCF_001009165.1	GCF_001009165.1	GCF_001009165.1	GCF_001009165.1	GCF_001009165.1	GCF_001009165.1
85	GCF_001009255.1	PRJNA224116	SAMN03349346	Xanthomonas euvesicatoria	strain=L3-2	NZ_JZRX01000014.1	GCF_001009255.1	GCF_001009255.1	GCF_001009255.1	GCF_001009255.1	GCF_001009255.1	GCF_001009255.1	GCF_001009255.1	GCF_001009255.1
86	GCF_001009215.1	PRJNA224116	SAMN03349342	Xanthomonas euvesicatoria	strain=695	NZ_JZRT01000014.1	GCF_001009215.1	GCF_001009215.1	GCF_001009215.1	GCF_001009215.1	GCF_001009215.1	GCF_001009215.1	GCF_001009215.1	GCF_001009215.1
87	GCF_000454545.1	PRJNA224116	SAMN02469933	Xanthomonas cassavae CFBP 4642	strain=CFBP 4642	NZ_CM002139.1	#N/A	#N/A	#N/A	GCF_000454545.1	GCF_000454545.1	GCF_000454545.1	GCF_000454545.1	GCF_000454545.1
88	GCF_001401675.1	PRJNA224116	SAMN02903991	Xanthomonas axonopodis pv. dieffenbachiae	strain=LMG12749	NZ_JPUN01000006.1	GCF_001401675.1	GCF_001401675.1	GCF_001401675.1	GCF_001401675.1	GCF_001401675.1	GCF_001401675.1	GCF_001401675.1	GCF_001401675.1
89	GCF_000225915.1	PRJNA73179	SAMN02604170	Xanthomonas axonopodis pv. citrumelo F1	strain=F1	NC_016010.1	GCF_000225915.1	GCF_000225915.1	GCF_000225915.1	GCF_000225915.1	GCF_000225915.1	GCF_000225915.1	GCF_000225915.1	GCF_000225915.1
90	GCF_001401625.1	PRJNA224116	SAMN02903171	Xanthomonas alfalfae subsp. alfalfae	strain=LMG 495	NZ_JPYG01000246.1	GCF_001401625.1	GCF_001401625.1	GCF_001401625.1	GCF_001401625.1	GCF_001401625.1	GCF_001401625.1	GCF_001401625.1	GCF_001401625.1
91	GCF_000730305.1	PRJNA224116	SAMN02646549	Xanthomonas axonopodis pv. allii CFBP6369	strain=CFBP6369	NZ_CM002866.1	GCF_000730305.1	GCF_000730305.1	GCF_000730305.1	GCF_000730305.1	GCF_000730305.1	GCF_000730305.1	GCF_000730305.1	GCF_000730305.1
92	GCF_000488955.1	PRJNA224116	SAMN02469938	Xanthomonas alfalfae subsp. alfalfae CFBP 3836	strain=CFBP 3836	NZ_CM002261.1	GCF_000488955.1	GCF_000488955.1	GCF_000488955.1	GCF_000488955.1	GCF_000488955.1	GCF_000488955.1	GCF_000488955.1	GCF_000488955.1
93	GCF_001010025.1	PRJNA224116	SAMN03379909	Xanthomonas perforans	strain=GEV1001	NZ_JZVV01000027.1	GCF_001010025.1	GCF_001010025.1	GCF_001010025.1	GCF_001010025.1	GCF_001010025.1	GCF_001010025.1	GCF_001010025.1	GCF_001010025.1
94	GCF_001010085.1	PRJNA224116	SAMN03379913	Xanthomonas perforans	strain=GEV1063	NZ_JZVZ01000015.1	GCF_001010085.1	GCF_001010085.1	GCF_001010085.1	GCF_001010085.1	GCF_001010085.1	GCF_001010085.1	GCF_001010085.1	GCF_001010085.1
95	GCF_000192045.1	PRJNA63619	SAMN02471764	Xanthomonas perforans 91-118	strain=91-118	NZ_AEQW01000213.1	GCF_000192045.1	GCF_000192045.1	GCF_000192045.1	GCF_000192045.1	GCF_000192045.1	GCF_000192045.1	GCF_000192045.1	GCF_000192045.1
96	GCF_001009385.1	PRJNA224116	SAMN03378975	Xanthomonas perforans	strain=Xp7-12	NZ_JZVB01000022.1	GCF_001009385.1	GCF_001009385.1	GCF_001009385.1	GCF_001009385.1	GCF_001009385.1	GCF_001009385.1	GCF_001009385.1	GCF_001009385.1
97	GCF_001009395.1	PRJNA224116	SAMN03378977	Xanthomonas perforans	strain=Xp9-5	NZ_JZVD01000048.1	GCF_001009395.1	GCF_001009395.1	GCF_001009395.1	GCF_001009395.1	GCF_001009395.1	GCF_001009395.1	GCF_001009395.1	GCF_001009395.1
98	GCF_001009445.1	PRJNA224116	SAMN03378979	Xanthomonas perforans	strain=Xp11-2	NZ_JZVF01000005.1	GCF_001009445.1	GCF_001009445.1	GCF_001009445.1	GCF_001009445.1	GCF_001009445.1	GCF_001009445.1	GCF_001009445.1	GCF_001009445.1
99	GCF_001009405.1	PRJNA224116	SAMN03378978	Xanthomonas perforans	strain=Xp10-13	NZ_JZVE01000053.1	GCF_001009405.1	GCF_001009405.1	GCF_001009405.1	GCF_001009405.1	GCF_001009405.1	GCF_001009405.1	GCF_001009405.1	GCF_001009405.1
100	GCF_001009465.1	PRJNA224116	SAMN03378980	Xanthomonas perforans	strain=Xp15-11	NZ_JZVG01000010.1	GCF_001009465.1	GCF_001009465.1	GCF_001009465.1	GCF_001009465.1	GCF_001009465.1	GCF_001009465.1	GCF_001009465.1	GCF_001009465.1
101	GCF_001009545.1	PRJNA224116	SAMN03379351	Xanthomonas perforans	strain=GEV893	NZ_JZVM01000022.1	GCF_001009545.1	GCF_001009545.1	GCF_001009545.1	GCF_001009545.1	GCF_001009545.1	GCF_001009545.1	GCF_001009545.1	GCF_001009545.1
102	GCF_001009665.1	PRJNA224116	SAMN03378971	Xanthomonas perforans	strain=Xp4B	NZ_JZUX01000042.1	GCF_001009665.1	GCF_001009665.1	GCF_001009665.1	GCF_001009665.1	GCF_001009665.1	GCF_001009665.1	GCF_001009665.1	GCF_001009665.1
103	GCF_001009675.1	PRJNA224116	SAMN03378972	Xanthomonas perforans	strain=Xp3-15	NZ_JZUY01000036.1	GCF_001009675.1	GCF_001009675.1	GCF_001009675.1	GCF_001009675.1	GCF_001009675.1	GCF_001009675.1	GCF_001009675.1	GCF_001009675.1
104	GCF_001009745.1	PRJNA224116	SAMN03378981	Xanthomonas perforans	strain=Xp17-12	NZ_JZVH01000023.1	GCF_001009745.1	GCF_001009745.1	GCF_001009745.1	GCF_001009745.1	GCF_001009745.1	GCF_001009745.1	GCF_001009745.1	GCF_001009745.1
105	GCF_001009785.1	PRJNA224116	SAMN03378983	Xanthomonas perforans	strain=Xp2010	NZ_JZVJ01000001.1	GCF_001009785.1	GCF_001009785.1	GCF_001009785.1	GCF_001009785.1	GCF_001009785.1	GCF_001009785.1	GCF_001009785.1	GCF_001009785.1
106	GCF_001009845.1	PRJNA224116	SAMN03379527	Xanthomonas perforans	strain=GEV936	NZ_JZVR01000014.1	GCF_001009845.1	GCF_001009845.1	GCF_001009845.1	GCF_001009845.1	GCF_001009845.1	GCF_001009845.1	GCF_001009845.1	GCF_001009845.1
107	GCF_001009855.1	PRJNA224116	SAMN03379525	Xanthomonas perforans	strain=GEV915	NZ_JZVP01000019.1	GCF_001009855.1	GCF_001009855.1	GCF_001009855.1	GCF_001009855.1	GCF_001009855.1	GCF_001009855.1	GCF_001009855.1	GCF_001009855.1
108	GCF_001010105.1	PRJNA224116	SAMN03379916	Xanthomonas perforans	strain=TB15	NZ_JZWC01000009.1	GCF_001010105.1	GCF_001010105.1	GCF_001010105.1	GCF_001010105.1	GCF_001010105.1	GCF_001010105.1	GCF_001010105.1	GCF_001010105.1
109	GCF_001010005.1	PRJNA224116	SAMN03379877	Xanthomonas perforans	strain=GEV993	NZ_JZVU01000034.1	GCF_001010005.1	GCF_001010005.1	GCF_001010005.1	GCF_001010005.1	GCF_001010005.1	GCF_001010005.1	GCF_001010005.1	GCF_001010005.1
110	GCF_001009475.1	PRJNA224116	SAMN03379150	Xanthomonas perforans	strain=GEV839	NZ_JZVK01000063.1	GCF_001009475.1	GCF_001009475.1	GCF_001009475.1	GCF_001009475.1	GCF_001009475.1	GCF_001009475.1	GCF_001009475.1	GCF_001009475.1
111	GCF_001009485.1	PRJNA224116	SAMN03379414	Xanthomonas perforans	strain=GEV872	NZ_JZVL01000012.1	GCF_001009485.1	GCF_001009485.1	GCF_001009485.1	GCF_001009485.1	GCF_001009485.1	GCF_001009485.1	GCF_001009485.1	GCF_001009485.1
112	GCF_001009685.1	PRJNA224116	SAMN03378976	Xanthomonas perforans	strain=Xp8-16	NZ_JZVC01000019.1	GCF_001009685.1	GCF_001009685.1	GCF_001009685.1	GCF_001009685.1	GCF_001009685.1	GCF_001009685.1	GCF_001009685.1	GCF_001009685.1
113	GCF_001009765.1	PRJNA224116	SAMN03378982	Xanthomonas perforans	strain=Xp18-15	NZ_JZVI01000016.1	GCF_001009765.1	GCF_001009765.1	GCF_001009765.1	GCF_001009765.1	GCF_001009765.1	GCF_001009765.1	GCF_001009765.1	GCF_001009765.1
114	GCF_001009795.1	PRJNA224116	SAMN03379376	Xanthomonas perforans	strain=GEV904	NZ_JZVN01000030.1	GCF_001009795.1	GCF_001009795.1	GCF_001009795.1	GCF_001009795.1	GCF_001009795.1	GCF_001009795.1	GCF_001009795.1	GCF_001009795.1
115	GCF_001009825.1	PRJNA224116	SAMN03379473	Xanthomonas perforans	strain=GEV909	NZ_JZVO01000040.1	GCF_001009825.1	GCF_001009825.1	GCF_001009825.1	GCF_001009825.1	GCF_001009825.1	GCF_001009825.1	GCF_001009825.1	GCF_001009825.1
116	GCF_001009865.1	PRJNA224116	SAMN03379526	Xanthomonas perforans	strain=GEV917	NZ_JZVQ01000062.1	GCF_001009865.1	GCF_001009865.1	GCF_001009865.1	GCF_001009865.1	GCF_001009865.1	GCF_001009865.1	GCF_001009865.1	GCF_001009865.1
117	GCF_001009885.1	PRJNA224116	SAMN03379528	Xanthomonas perforans	strain=GEV940	NZ_JZVS01000060.1	GCF_001009885.1	GCF_001009885.1	GCF_001009885.1	GCF_001009885.1	GCF_001009885.1	GCF_001009885.1	GCF_001009885.1	GCF_001009885.1
118	GCF_001009925.1	PRJNA224116	SAMN03379912	Xanthomonas perforans	strain=GEV1054	NZ_JZVY01000028.1	GCF_001009925.1	GCF_001009925.1	GCF_001009925.1	GCF_001009925.1	GCF_001009925.1	GCF_001009925.1	GCF_001009925.1	GCF_001009925.1
119	GCF_001009935.1	PRJNA224116	SAMN03379911	Xanthomonas perforans	strain=GEV1044	NZ_JZVX01000022.1	GCF_001009935.1	GCF_001009935.1	GCF_001009935.1	GCF_001009935.1	GCF_001009935.1	GCF_001009935.1	GCF_001009935.1	GCF_001009935.1
120	GCF_001009945.1	PRJNA224116	SAMN03379914	Xanthomonas perforans	strain=TB6	NZ_JZWA01000017.1	GCF_001009945.1	GCF_001009945.1	GCF_001009945.1	GCF_001009945.1	GCF_001009945.1	GCF_001009945.1	GCF_001009945.1	GCF_001009945.1
121	GCF_001009955.1	PRJNA224116	SAMN03379915	Xanthomonas perforans	strain=TB9	NZ_JZWB01000002.1	GCF_001009955.1	GCF_001009955.1	GCF_001009955.1	GCF_001009955.1	GCF_001009955.1	GCF_001009955.1	GCF_001009955.1	GCF_001009955.1
122	GCF_001010015.1	PRJNA224116	SAMN03379529	Xanthomonas perforans	strain=GEV968	NZ_JZVT01000002.1	GCF_001010015.1	GCF_001010015.1	GCF_001010015.1	GCF_001010015.1	GCF_001010015.1	GCF_001010015.1	GCF_001010015.1	GCF_001010015.1
123	GCF_000774035.1	PRJNA224116	SAMN03142817	Xanthomonas axonopodis pv. phaseoli	strain=NCPPB 3035	NZ_JSFA02000016.1	GCF_000774035.1	GCF_000774035.1	GCF_000774035.1	GCF_000774035.1	GCF_000774035.1	GCF_000774035.1	GCF_000774035.1	GCF_000774035.1
124	GCF_000827975.2	PRJNA224116	SAMN03284613	Xanthomonas axonopodis pv. phaseoli	strain=XCP123	NZ_JXLV02000010.1	GCF_000827975.2	GCF_000827975.2	GCF_000827975.2	GCF_000827975.2	GCF_000827975.2	GCF_000827975.2	GCF_000827975.2	GCF_000827975.2
125	GCF_000808735.2	PRJNA224116	SAMN03262510	Xanthomonas axonopodis pv. phaseoli	strain=NCPPB 1138	NZ_JWTI02000041.1	GCF_000808735.2	GCF_000808735.2	GCF_000808735.2	GCF_000808735.2	GCF_000808735.2	GCF_000808735.2	GCF_000808735.2	GCF_000808735.2
126	GCF_000808715.2	PRJNA224116	SAMN03262509	Xanthomonas axonopodis pv. phaseoli	strain=NCPPB 220	NZ_JWTH02000020.1	GCF_000808715.2	GCF_000808715.2	GCF_000808715.2	GCF_000808715.2	GCF_000808715.2	GCF_000808715.2	GCF_000808715.2	GCF_000808715.2
127	GCF_000785925.1	PRJNA224116	SAMN03175008	Xanthomonas axonopodis pv. phaseoli	strain=NCPPB 1646	NZ_JTCT02000025.1	GCF_000785925.1	GCF_000785925.1	GCF_000785925.1	GCF_000785925.1	GCF_000785925.1	GCF_000785925.1	GCF_000785925.1	GCF_000785925.1
128	GCF_000785935.1	PRJNA224116	SAMN03175025	Xanthomonas axonopodis pv. phaseoli	strain=NCPPB 1420	NZ_JTCV02000030.1	GCF_000785935.1	GCF_000785935.1	GCF_000785935.1	GCF_000785935.1	GCF_000785935.1	GCF_000785935.1	GCF_000785935.1	GCF_000785935.1
129	GCF_000785945.1	PRJNA224116	SAMN03175018	Xanthomonas axonopodis pv. phaseoli	strain=NCPPB 301	NZ_JTCU02000104.1	GCF_000785945.1	GCF_000785945.1	GCF_000785945.1	GCF_000785945.1	GCF_000785945.1	GCF_000785945.1	GCF_000785945.1	GCF_000785945.1
130	GCF_000808675.2	PRJNA224116	SAMN03257682	Xanthomonas axonopodis pv. phaseoli	strain=NCPPB 1811	NZ_JWTF02000006.1	GCF_000808675.2	GCF_000808675.2	GCF_000808675.2	GCF_000808675.2	GCF_000808675.2	GCF_000808675.2	GCF_000808675.2	GCF_000808675.2
131	GCF_000808695.2	PRJNA224116	SAMN03257737	Xanthomonas axonopodis pv. phaseoli	strain=NCPPB 1680	NZ_JWTG02000044.1	GCF_000808695.2	GCF_000808695.2	GCF_000808695.2	GCF_000808695.2	GCF_000808695.2	GCF_000808695.2	GCF_000808695.2	GCF_000808695.2
132	GCF_001402235.1	PRJNA224116	SAMN02903992	Xanthomonas axonopodis pv. dieffenbachiae LMG 695	strain=LMG 695	NZ_JPYB01000003.1	GCF_001402235.1	GCF_001402235.1	GCF_001402235.1	GCF_001402235.1	GCF_001402235.1	GCF_001402235.1	GCF_001402235.1	GCF_001402235.1
133	GCF_001401535.1	PRJNA224116	SAMN02918009	Xanthomonas axonopodis pv. dieffenbachiae	strain=LMG 25940	NZ_JPYI01000003.1	GCF_001401535.1	GCF_001401535.1	GCF_001401535.1	GCF_001401535.1	GCF_001401535.1	GCF_001401535.1	GCF_001401535.1	GCF_001401535.1
134	GCF_001412025.1	PRJNA224116	SAMN02903174	Xanthomonas axonopodis pv. syngonii	strain=LMG9055	NZ_JPUO01000073.1	GCF_001412025.1	GCF_001412025.1	GCF_001412025.1	GCF_001412025.1	GCF_001412025.1	GCF_001412025.1	GCF_001412025.1	GCF_001412025.1
135	GCF_000266065.1	PRJNA200223	SAMN01090320	Xanthomonas axonopodis pv. manihotis str. IBSBF 280	strain=IBSBF 280	NZ_AKDP01000227.1	GCF_000266065.1	GCF_000266065.1	#N/A	GCF_000266065.1	GCF_000266065.1	GCF_000266065.1	GCF_000266065.1	GCF_000266065.1
136	GCF_000266205.1	PRJNA200230	SAMN01090327	Xanthomonas axonopodis pv. manihotis str. IBSBF 285	strain=IBSBF 285	NZ_AKDW01000131.1	GCF_000266205.1	GCF_000266205.1	GCF_000266205.1	GCF_000266205.1	GCF_000266205.1	GCF_000266205.1	GCF_000266205.1	GCF_000266205.1
137	GCF_000266045.1	PRJNA200222	SAMN01090319	Xanthomonas axonopodis pv. manihotis str. IBSBF 278	strain=IBSBF 278	NZ_AKDO01000129.1	GCF_000266045.1	GCF_000266045.1	GCF_000266045.1	GCF_000266045.1	GCF_000266045.1	GCF_000266045.1	GCF_000266045.1	GCF_000266045.1
138	GCF_000265985.1	PRJNA200215	SAMN01090312	Xanthomonas axonopodis pv. manihotis str. IBSBF 2539	strain=IBSBF 2539	NZ_AKDH01000069.1	GCF_000265985.1	GCF_000265985.1	GCF_000265985.1	GCF_000265985.1	GCF_000265985.1	GCF_000265985.1	GCF_000265985.1	GCF_000265985.1
139	GCF_000265965.1	PRJNA200214	SAMN01090311	Xanthomonas axonopodis pv. manihotis str. IBSBF 2538	strain=IBSBF 2538	NZ_AKDG01000298.1	GCF_000265965.1	GCF_000265965.1	#N/A	GCF_000265965.1	GCF_000265965.1	GCF_000265965.1	GCF_000265965.1	GCF_000265965.1
140	GCF_000265785.1	PRJNA200204	SAMN01090301	Xanthomonas axonopodis pv. manihotis str. AFNC1360	strain=AFNC1360	NZ_AKCW01000005.1	GCF_000265785.1	GCF_000265785.1	GCF_000265785.1	GCF_000265785.1	GCF_000265785.1	GCF_000265785.1	GCF_000265785.1	GCF_000265785.1
141	GCF_000265605.1	PRJNA200241	SAMN01090338	Xanthomonas axonopodis pv. manihotis str. ORST17	strain=ORST17	NZ_AKEH01000109.1	GCF_000265605.1	GCF_000265605.1	GCF_000265605.1	GCF_000265605.1	GCF_000265605.1	GCF_000265605.1	GCF_000265605.1	GCF_000265605.1
142	GCF_000265565.1	PRJNA200246	SAMN01090343	Xanthomonas axonopodis pv. manihotis str. UA303	strain=UA303	NZ_AKEM01000102.1	GCF_000265565.1	GCF_000265565.1	GCF_000265565.1	GCF_000265565.1	GCF_000265565.1	GCF_000265565.1	GCF_000265565.1	GCF_000265565.1
143	GCF_000266325.1	PRJNA200243	SAMN01090340	Xanthomonas axonopodis pv. manihotis str. ORST X27	strain=ORST X27	NZ_AKEJ01000087.1	GCF_000266325.1	GCF_000266325.1	GCF_000266325.1	GCF_000266325.1	GCF_000266325.1	GCF_000266325.1	GCF_000266325.1	GCF_000266325.1
144	GCF_000266445.1	PRJNA200254	SAMN01090351	Xanthomonas axonopodis pv. manihotis str. UG21	strain=UG21	NZ_AKEU01000094.1	GCF_000266445.1	GCF_000266445.1	GCF_000266445.1	GCF_000266445.1	GCF_000266445.1	GCF_000266445.1	GCF_000266445.1	GCF_000266445.1
145	GCF_000266525.1	PRJNA200258	SAMN01090355	Xanthomonas axonopodis pv. manihotis str. UG28	strain=UG28	#N/A	GCF_000266525.1	GCF_000266525.1	GCF_000266525.1	GCF_000266525.1	GCF_000266525.1	GCF_000266525.1	GCF_000266525.1	GCF_000266525.1
146	GCF_000266585.1	PRJNA200261	SAMN01090358	Xanthomonas axonopodis pv. manihotis str. UG44	strain=UG44	NZ_AKFB01000129.1	GCF_000266585.1	GCF_000266585.1	GCF_000266585.1	GCF_000266585.1	GCF_000266585.1	GCF_000266585.1	GCF_000266585.1	GCF_000266585.1
147	GCF_000266625.1	PRJNA200263	SAMN01090360	Xanthomonas axonopodis pv. manihotis str. UG51	strain=UG51	NZ_AKFD01000012.1	GCF_000266625.1	GCF_000266625.1	GCF_000266625.1	GCF_000266625.1	GCF_000266625.1	GCF_000266625.1	GCF_000266625.1	GCF_000266625.1
148	GCF_000266645.1	PRJNA200264	SAMN01090300	Xanthomonas axonopodis pv. manihotis str. Xam1134	strain=Xam1134	NZ_AKFE01000068.1	GCF_000266645.1	GCF_000266645.1	GCF_000266645.1	GCF_000266645.1	GCF_000266645.1	GCF_000266645.1	GCF_000266645.1	GCF_000266645.1
149	GCF_000266725.1	PRJNA200268	SAMN01090299	Xanthomonas axonopodis pv. manihotis str. Xam678	strain=Xam678	NZ_AKFI01000089.1	GCF_000266725.1	GCF_000266725.1	GCF_000266725.1	GCF_000266725.1	GCF_000266725.1	GCF_000266725.1	GCF_000266725.1	GCF_000266725.1
150	GCF_000266805.1	PRJNA200248	SAMN01090345	Xanthomonas axonopodis pv. manihotis str. UA323	strain=UA323	NZ_AKEO01000120.1	GCF_000266805.1	GCF_000266805.1	GCF_000266805.1	GCF_000266805.1	GCF_000266805.1	GCF_000266805.1	GCF_000266805.1	GCF_000266805.1
151	GCF_000266825.1	PRJNA200247	SAMN01090344	Xanthomonas axonopodis pv. manihotis str. UA306	strain=UA306	NZ_AKEN01000105.1	GCF_000266825.1	GCF_000266825.1	GCF_000266825.1	GCF_000266825.1	GCF_000266825.1	GCF_000266825.1	GCF_000266825.1	GCF_000266825.1
152	GCF_000266845.1	PRJNA200249	SAMN01090346	Xanthomonas axonopodis pv. manihotis str. UA324	strain=UA324	NZ_AKEP01000071.1	GCF_000266845.1	GCF_000266845.1	GCF_000266845.1	GCF_000266845.1	GCF_000266845.1	GCF_000266845.1	GCF_000266845.1	GCF_000266845.1
153	GCF_000266385.1	PRJNA200251	SAMN01090348	Xanthomonas axonopodis pv. manihotis str. UA556	strain=UA556	NZ_AKER01000008.1	GCF_000266385.1	GCF_000266385.1	GCF_000266385.1	GCF_000266385.1	GCF_000266385.1	GCF_000266385.1	GCF_000266385.1	GCF_000266385.1
154	GCF_000266105.1	PRJNA200225	SAMN01090322	Xanthomonas axonopodis pv. manihotis str. IBSBF 2818	strain=IBSBF 2818	NZ_AKDR01000139.1	GCF_000266105.1	GCF_000266105.1	GCF_000266105.1	GCF_000266105.1	GCF_000266105.1	GCF_000266105.1	GCF_000266105.1	GCF_000266105.1
155	GCF_000265585.1	PRJNA200245	SAMN01090342	Xanthomonas axonopodis pv. manihotis str. UA226	strain=UA226	NZ_AKEL01000055.1	GCF_000265585.1	GCF_000265585.1	GCF_000265585.1	GCF_000265585.1	GCF_000265585.1	GCF_000265585.1	GCF_000265585.1	GCF_000265585.1
156	GCF_000265705.1	PRJNA200240	SAMN01090337	Xanthomonas axonopodis pv. manihotis str. NG1	strain=NG1	NZ_AKEG01000480.1	GCF_000265705.1	GCF_000265705.1	#N/A	GCF_000265705.1	GCF_000265705.1	GCF_000265705.1	GCF_000265705.1	GCF_000265705.1
157	GCF_000265765.1	PRJNA200205	SAMN01090302	Xanthomonas axonopodis pv. manihotis str. AT6B	strain=AT6B	NZ_AKCX01000122.1	GCF_000265765.1	GCF_000265765.1	GCF_000265765.1	GCF_000265765.1	GCF_000265765.1	GCF_000265765.1	GCF_000265765.1	GCF_000265765.1
158	GCF_000265825.1	PRJNA200207	SAMN01090304	Xanthomonas axonopodis pv. manihotis str. CIO1	strain=CIO1	NZ_AKCZ01000060.1	GCF_000265825.1	GCF_000265825.1	GCF_000265825.1	GCF_000265825.1	GCF_000265825.1	GCF_000265825.1	GCF_000265825.1	GCF_000265825.1
159	GCF_000266345.1	PRJNA200244	SAMN01090341	Xanthomonas axonopodis pv. manihotis str. ThaiXam	strain=ThaiXam	NZ_AKEK01000284.1	GCF_000266345.1	GCF_000266345.1	GCF_000266345.1	GCF_000266345.1	GCF_000266345.1	GCF_000266345.1	GCF_000266345.1	GCF_000266345.1
160	GCF_000266365.1	PRJNA200250	SAMN01090347	Xanthomonas axonopodis pv. manihotis str. UA536	strain=UA536	NZ_AKEQ01000107.1	GCF_000266365.1	GCF_000266365.1	GCF_000266365.1	GCF_000266365.1	GCF_000266365.1	GCF_000266365.1	GCF_000266365.1	GCF_000266365.1
161	GCF_000266405.1	PRJNA200252	SAMN01090349	Xanthomonas axonopodis pv. manihotis str. UA560	strain=UA560	NZ_AKES01000085.1	GCF_000266405.1	GCF_000266405.1	GCF_000266405.1	GCF_000266405.1	GCF_000266405.1	GCF_000266405.1	GCF_000266405.1	GCF_000266405.1
162	GCF_000266425.1	PRJNA200253	SAMN01090350	Xanthomonas axonopodis pv. manihotis str. UA686	strain=UA686	NZ_AKET01000098.1	GCF_000266425.1	GCF_000266425.1	GCF_000266425.1	GCF_000266425.1	GCF_000266425.1	GCF_000266425.1	GCF_000266425.1	GCF_000266425.1
163	GCF_000266465.1	PRJNA200255	SAMN01090352	Xanthomonas axonopodis pv. manihotis str. UG23	strain=UG23	NZ_AKEV01000093.1	GCF_000266465.1	GCF_000266465.1	GCF_000266465.1	GCF_000266465.1	GCF_000266465.1	GCF_000266465.1	GCF_000266465.1	GCF_000266465.1
164	GCF_000266485.1	PRJNA200256	SAMN01090353	Xanthomonas axonopodis pv. manihotis str. UG24	strain=UG24	NZ_AKEW01000085.1	GCF_000266485.1	GCF_000266485.1	GCF_000266485.1	GCF_000266485.1	GCF_000266485.1	GCF_000266485.1	GCF_000266485.1	GCF_000266485.1
165	GCF_000266505.1	PRJNA200257	SAMN01090354	Xanthomonas axonopodis pv. manihotis str. UG27	strain=UG27	NZ_AKEX01000111.1	GCF_000266505.1	GCF_000266505.1	GCF_000266505.1	GCF_000266505.1	GCF_000266505.1	GCF_000266505.1	GCF_000266505.1	GCF_000266505.1
166	GCF_000266545.1	PRJNA200259	SAMN01090356	Xanthomonas axonopodis pv. manihotis str. UG39	strain=UG39	NZ_AKEZ01000119.1	GCF_000266545.1	GCF_000266545.1	GCF_000266545.1	GCF_000266545.1	GCF_000266545.1	GCF_000266545.1	GCF_000266545.1	GCF_000266545.1
167	GCF_000266565.1	PRJNA200260	SAMN01090357	Xanthomonas axonopodis pv. manihotis str. UG43	strain=UG43	NZ_AKFA01000110.1	GCF_000266565.1	GCF_000266565.1	GCF_000266565.1	GCF_000266565.1	GCF_000266565.1	GCF_000266565.1	GCF_000266565.1	GCF_000266565.1
168	GCF_000266605.1	PRJNA200262	SAMN01090359	Xanthomonas axonopodis pv. manihotis str. UG45	strain=UG45	NZ_AKFC01000053.1	GCF_000266605.1	GCF_000266605.1	GCF_000266605.1	GCF_000266605.1	GCF_000266605.1	GCF_000266605.1	GCF_000266605.1	GCF_000266605.1
169	GCF_000266665.1	PRJNA200265	SAMN01090296	Xanthomonas axonopodis pv. manihotis str. Xam668	strain=Xam668	NZ_AKFF01000161.1	GCF_000266665.1	GCF_000266665.1	GCF_000266665.1	GCF_000266665.1	GCF_000266665.1	GCF_000266665.1	GCF_000266665.1	GCF_000266665.1
170	GCF_000266705.1	PRJNA200267	SAMN01090298	Xanthomonas axonopodis pv. manihotis str. Xam672	strain=Xam672	NZ_AKFH01000027.1	GCF_000266705.1	GCF_000266705.1	GCF_000266705.1	GCF_000266705.1	GCF_000266705.1	GCF_000266705.1	GCF_000266705.1	GCF_000266705.1
171	GCF_000266745.1	PRJNA200218	SAMN01090315	Xanthomonas axonopodis pv. manihotis str. IBSBF 2667	strain=IBSBF 2667	NZ_AKDK01000089.1	GCF_000266745.1	GCF_000266745.1	GCF_000266745.1	GCF_000266745.1	GCF_000266745.1	GCF_000266745.1	GCF_000266745.1	GCF_000266745.1
172	GCF_000266785.1	PRJNA200236	SAMN01090333	Xanthomonas axonopodis pv. manihotis str. IBSBF 614	strain=IBSBF 614	NZ_AKEC01000076.1	GCF_000266785.1	GCF_000266785.1	GCF_000266785.1	GCF_000266785.1	GCF_000266785.1	GCF_000266785.1	GCF_000266785.1	GCF_000266785.1
173	GCF_000265625.1	PRJNA200217	SAMN01090314	Xanthomonas axonopodis pv. manihotis str. IBSBF 2666	strain=IBSBF 2666	NZ_AKDJ01000262.1	GCF_000265625.1	GCF_000265625.1	GCF_000265625.1	GCF_000265625.1	GCF_000265625.1	GCF_000265625.1	GCF_000265625.1	GCF_000265625.1
174	GCF_000265665.1	PRJNA200233	SAMN01090330	Xanthomonas axonopodis pv. manihotis str. IBSBF 321	strain=IBSBF 321	NZ_AKDZ01000210.1	GCF_000265665.1	GCF_000265665.1	#N/A	GCF_000265665.1	GCF_000265665.1	GCF_000265665.1	GCF_000265665.1	GCF_000265665.1
175	GCF_000265685.1	PRJNA200235	SAMN01090332	Xanthomonas axonopodis pv. manihotis str. IBSBF 436	strain=IBSBF 436	NZ_AKEB01000046.1	GCF_000265685.1	GCF_000265685.1	GCF_000265685.1	GCF_000265685.1	GCF_000265685.1	GCF_000265685.1	GCF_000265685.1	GCF_000265685.1
176	GCF_000265725.1	PRJNA200234	SAMN01090331	Xanthomonas axonopodis pv. manihotis str. IBSBF 356	strain=IBSBF 356	NZ_AKEA01000038.1	GCF_000265725.1	GCF_000265725.1	GCF_000265725.1	GCF_000265725.1	GCF_000265725.1	GCF_000265725.1	GCF_000265725.1	GCF_000265725.1
177	GCF_000265845.1	PRJNA200208	SAMN01090305	Xanthomonas axonopodis pv. manihotis str. CIO151	strain=CIO151	NZ_AKDA01000090.1	GCF_000265845.1	GCF_000265845.1	GCF_000265845.1	GCF_000265845.1	GCF_000265845.1	GCF_000265845.1	GCF_000265845.1	GCF_000265845.1
178	GCF_000265865.1	PRJNA200209	SAMN01090306	Xanthomonas axonopodis pv. manihotis str. IBSBF 1182	strain=IBSBF 1182	NZ_AKDB01000019.1	GCF_000265865.1	GCF_000265865.1	#N/A	GCF_000265865.1	GCF_000265865.1	GCF_000265865.1	GCF_000265865.1	GCF_000265865.1
179	GCF_000265905.1	PRJNA200211	SAMN01090308	Xanthomonas axonopodis pv. manihotis str. IBSBF 1994	strain=IBSBF 1994	NZ_AKDD01000459.1	GCF_000265905.1	GCF_000265905.1	#N/A	GCF_000265905.1	GCF_000265905.1	GCF_000265905.1	GCF_000265905.1	GCF_000265905.1
180	GCF_000265945.1	PRJNA200213	SAMN01090310	Xanthomonas axonopodis pv. manihotis str. IBSBF 2346	strain=IBSBF 2346	NZ_AKDF01000043.1	GCF_000265945.1	GCF_000265945.1	GCF_000265945.1	GCF_000265945.1	GCF_000265945.1	GCF_000265945.1	GCF_000265945.1	GCF_000265945.1
181	GCF_000266085.1	PRJNA200224	SAMN01090321	Xanthomonas axonopodis pv. manihotis str. IBSBF 2816	strain=IBSBF 2816	NZ_AKDQ01000081.1	GCF_000266085.1	GCF_000266085.1	GCF_000266085.1	GCF_000266085.1	GCF_000266085.1	GCF_000266085.1	GCF_000266085.1	GCF_000266085.1
182	GCF_000266125.1	PRJNA200226	SAMN01090323	Xanthomonas axonopodis pv. manihotis str. IBSBF 2819	strain=IBSBF 2819	NZ_AKDS01000206.1	GCF_000266125.1	GCF_000266125.1	GCF_000266125.1	GCF_000266125.1	GCF_000266125.1	GCF_000266125.1	GCF_000266125.1	GCF_000266125.1
183	GCF_000266145.1	PRJNA200227	SAMN01090324	Xanthomonas axonopodis pv. manihotis str. IBSBF 2820	strain=IBSBF 2820	NZ_AKDT01000076.1	GCF_000266145.1	GCF_000266145.1	GCF_000266145.1	GCF_000266145.1	GCF_000266145.1	GCF_000266145.1	GCF_000266145.1	GCF_000266145.1
184	GCF_000266165.1	PRJNA200228	SAMN01090325	Xanthomonas axonopodis pv. manihotis str. IBSBF 2821	strain=IBSBF 2821	NZ_AKDU01000084.1	GCF_000266165.1	GCF_000266165.1	GCF_000266165.1	GCF_000266165.1	GCF_000266165.1	GCF_000266165.1	GCF_000266165.1	GCF_000266165.1
185	GCF_000266225.1	PRJNA200231	SAMN01090328	Xanthomonas axonopodis pv. manihotis str. IBSBF 289	strain=IBSBF 289	NZ_AKDX01000078.1	GCF_000266225.1	GCF_000266225.1	GCF_000266225.1	GCF_000266225.1	GCF_000266225.1	GCF_000266225.1	GCF_000266225.1	GCF_000266225.1
186	GCF_000266265.1	PRJNA200238	SAMN01090335	Xanthomonas axonopodis pv. manihotis str. IBSBF 726	strain=IBSBF 726	NZ_AKEE01000074.1	GCF_000266265.1	GCF_000266265.1	GCF_000266265.1	GCF_000266265.1	GCF_000266265.1	GCF_000266265.1	GCF_000266265.1	GCF_000266265.1
187	GCF_000266765.1	PRJNA200219	SAMN01090316	Xanthomonas axonopodis pv. manihotis str. IBSBF 2670	strain=IBSBF 2670	NZ_AKDL01000093.1	GCF_000266765.1	GCF_000266765.1	GCF_000266765.1	GCF_000266765.1	GCF_000266765.1	GCF_000266765.1	GCF_000266765.1	GCF_000266765.1
188	GCF_000265645.1	PRJNA200216	SAMN01090313	Xanthomonas axonopodis pv. manihotis str. IBSBF 2665	strain=IBSBF 2665	NZ_AKDI01000093.1	GCF_000265645.1	GCF_000265645.1	GCF_000265645.1	GCF_000265645.1	GCF_000265645.1	GCF_000265645.1	GCF_000265645.1	GCF_000265645.1
189	GCF_000265745.1	PRJNA200232	SAMN01090329	Xanthomonas axonopodis pv. manihotis str. IBSBF 320	strain=IBSBF 320	NZ_AKDY01000049.1	GCF_000265745.1	GCF_000265745.1	GCF_000265745.1	GCF_000265745.1	GCF_000265745.1	GCF_000265745.1	GCF_000265745.1	GCF_000265745.1
190	GCF_000265805.1	PRJNA200206	SAMN01090303	Xanthomonas axonopodis pv. manihotis str. CFBP1851	strain=CFBP1851	NZ_AKCY01000086.1	GCF_000265805.1	GCF_000265805.1	GCF_000265805.1	GCF_000265805.1	GCF_000265805.1	GCF_000265805.1	GCF_000265805.1	GCF_000265805.1
191	GCF_000265885.1	PRJNA200210	SAMN01090307	Xanthomonas axonopodis pv. manihotis str. IBSBF 1411	strain=IBSBF 1411	NZ_AKDC01000037.1	GCF_000265885.1	GCF_000265885.1	GCF_000265885.1	GCF_000265885.1	GCF_000265885.1	GCF_000265885.1	GCF_000265885.1	GCF_000265885.1
192	GCF_000265925.1	PRJNA200212	SAMN01090309	Xanthomonas axonopodis pv. manihotis str. IBSBF 2345	strain=IBSBF 2345	NZ_AKDE01000047.1	GCF_000265925.1	GCF_000265925.1	GCF_000265925.1	GCF_000265925.1	GCF_000265925.1	GCF_000265925.1	GCF_000265925.1	GCF_000265925.1
193	GCF_000266005.1	PRJNA200220	SAMN01090317	Xanthomonas axonopodis pv. manihotis str. IBSBF 2672	strain=IBSBF 2672	NZ_AKDM01000121.1	GCF_000266005.1	GCF_000266005.1	GCF_000266005.1	GCF_000266005.1	GCF_000266005.1	GCF_000266005.1	GCF_000266005.1	GCF_000266005.1
194	GCF_000266025.1	PRJNA200221	SAMN01090318	Xanthomonas axonopodis pv. manihotis str. IBSBF 2673	strain=IBSBF 2673	NZ_AKDN01000260.1	GCF_000266025.1	GCF_000266025.1	GCF_000266025.1	GCF_000266025.1	GCF_000266025.1	GCF_000266025.1	GCF_000266025.1	GCF_000266025.1
195	GCF_000266185.1	PRJNA200229	SAMN01090326	Xanthomonas axonopodis pv. manihotis str. IBSBF 2822	strain=IBSBF 2822	NZ_AKDV01000218.1	GCF_000266185.1	GCF_000266185.1	GCF_000266185.1	GCF_000266185.1	GCF_000266185.1	GCF_000266185.1	GCF_000266185.1	GCF_000266185.1
196	GCF_000266245.1	PRJNA200237	SAMN01090334	Xanthomonas axonopodis pv. manihotis str. IBSBF 725	strain=IBSBF 725	NZ_AKED01000064.1	GCF_000266245.1	GCF_000266245.1	GCF_000266245.1	GCF_000266245.1	GCF_000266245.1	GCF_000266245.1	GCF_000266245.1	GCF_000266245.1
197	GCF_000266285.1	PRJNA200239	SAMN01090336	Xanthomonas axonopodis pv. manihotis str. NCPPB 1159	strain=NCPPB 1159	NZ_AKEF01000072.1	GCF_000266285.1	GCF_000266285.1	GCF_000266285.1	GCF_000266285.1	GCF_000266285.1	GCF_000266285.1	GCF_000266285.1	GCF_000266285.1
198	GCF_000266305.1	PRJNA200242	SAMN01090339	Xanthomonas axonopodis pv. manihotis str. ORST4	strain=ORST4	NZ_AKEI01000586.1	GCF_000266305.1	GCF_000266305.1	#N/A	GCF_000266305.1	GCF_000266305.1	GCF_000266305.1	GCF_000266305.1	GCF_000266305.1
199	GCF_000266685.1	PRJNA200266	SAMN01090297	Xanthomonas axonopodis pv. manihotis str. Xam669	strain=Xam669	NZ_AKFG01000074.1	GCF_000266685.1	GCF_000266685.1	GCF_000266685.1	GCF_000266685.1	GCF_000266685.1	GCF_000266685.1	GCF_000266685.1	GCF_000266685.1
200	GCF_000212755.1	PRJNA200525	SAMN02469650	Xanthomonas oryzae X11-5A	strain=X11-5A	NZ_AFHK01000110.1	GCF_000212755.1	GCF_000212755.1	GCF_000212755.1	GCF_000212755.1	GCF_000212755.1	GCF_000212755.1	GCF_000212755.1	GCF_000212755.1
201	GCF_000212775.1	PRJNA200526	SAMN02469643	Xanthomonas oryzae X8-1A	strain=X8-1A	NZ_AFHL01000259.1	GCF_000212775.1	GCF_000212775.1	GCF_000212775.1	GCF_000212775.1	GCF_000212775.1	GCF_000212775.1	GCF_000212775.1	GCF_000212775.1
202	GCF_001277045.1	PRJNA224116	SAMN03862117	Xanthomonas oryzae	strain=X11-5A	NZ_LHUJ01000271.1	GCF_001277045.1	GCF_001277045.1	GCF_001277045.1	GCF_001277045.1	GCF_001277045.1	GCF_001277045.1	GCF_001277045.1	GCF_001277045.1
203	GCF_000511585.1	PRJNA224116	SAMN02404518	Xanthomonas oryzae pv. oryzae NAI8	strain=NAI8	NZ_AYSX01000478.1	GCF_000511585.1	GCF_000511585.1	GCF_000511585.1	GCF_000511585.1	GCF_000511585.1	GCF_000511585.1	GCF_000511585.1	GCF_000511585.1
204	GCF_001277095.1	PRJNA224116	SAMN03862118	Xanthomonas oryzae	strain=CFPB1947	NZ_LHUI01000106.1	GCF_001277095.1	GCF_001277095.1	GCF_001277095.1	GCF_001277095.1	GCF_001277095.1	GCF_001277095.1	GCF_001277095.1	GCF_001277095.1
205	GCF_001466505.1	PRJNA224116	SAMN04287888	Xanthomonas oryzae pv. oryzae	strain=AXO1947	NZ_CP013666.1	GCF_001466505.1	GCF_001466505.1	GCF_001466505.1	GCF_001466505.1	GCF_001466505.1	GCF_001466505.1	GCF_001466505.1	GCF_001466505.1
206	GCF_001276975.1	PRJNA224116	SAMN03862116	Xanthomonas campestris	strain=NCPPB4346	NZ_LHUK01000131.1	GCF_001276975.1	GCF_001276975.1	GCF_001276975.1	GCF_001276975.1	GCF_001276975.1	GCF_001276975.1	GCF_001276975.1	GCF_001276975.1
207	GCF_000007385.1	PRJNA58155	SAMN02603680	Xanthomonas oryzae pv. oryzae KACC 10331	0	NC_006834.1	GCF_000007385.1	GCF_000007385.1	GCF_000007385.1	GCF_000007385.1	GCF_000007385.1	GCF_000007385.1	GCF_000007385.1	GCF_000007385.1
208	GCF_000019585.2	PRJNA224116	SAMN02603061	Xanthomonas oryzae pv. oryzae PXO99A	0	NC_010717.2	GCF_000019585.2	GCF_000019585.2	GCF_000019585.2	GCF_000019585.2	GCF_000019585.2	GCF_000019585.2	GCF_000019585.2	GCF_000019585.2
209	GCF_000010025.1	PRJNA58547		Xanthomonas oryzae pv. oryzae MAFF 311018	0	NC_007705.1	GCF_000010025.1	GCF_000010025.1	GCF_000010025.1	GCF_000010025.1	GCF_000010025.1	GCF_000010025.1	GCF_000010025.1	GCF_000010025.1
210	GCF_000948075.1	PRJNA224116	SAMN02616002	Xanthomonas oryzae pv. oryzae PXO86	strain=PXO86	NZ_CP007166.1	GCF_000948075.1	GCF_000948075.1	GCF_000948075.1	GCF_000948075.1	GCF_000948075.1	GCF_000948075.1	GCF_000948075.1	GCF_000948075.1
211	GCF_000482445.1	PRJNA224116	SAMN02440720	Xanthomonas oryzae ATCC 35933	strain=ATCC 35933	NZ_AXVI01000010.1	GCF_000482445.1	GCF_000482445.1	GCF_000482445.1	GCF_000482445.1	GCF_000482445.1	GCF_000482445.1	GCF_000482445.1	GCF_000482445.1
212	GCF_000940825.1	PRJNA224116	SAMN02640212	Xanthomonas oryzae pv. oryzicola	strain=CFBP7342	NZ_CP007221.1	GCF_000940825.1	GCF_000940825.1	GCF_000940825.1	GCF_000940825.1	GCF_000940825.1	GCF_000940825.1	GCF_000940825.1	GCF_000940825.1
213	GCF_001042835.1	PRJNA224116	SAMN03612287	Xanthomonas oryzae pv. oryzicola	strain=CFBP7341	NZ_CP011959.1	GCF_001042835.1	GCF_001042835.1	GCF_001042835.1	GCF_001042835.1	GCF_001042835.1	GCF_001042835.1	GCF_001042835.1	GCF_001042835.1
214	GCF_001021915.1	PRJNA224116	SAMN02793996	Xanthomonas oryzae pv. oryzicola	strain=YM15	NZ_CP007810.1	GCF_001021915.1	GCF_001021915.1	GCF_001021915.1	GCF_001021915.1	GCF_001021915.1	GCF_001021915.1	GCF_001021915.1	GCF_001021915.1
215	GCF_000507025.1	PRJNA224116	SAMN02469641	Xanthomonas oryzae pv. oryzicola MAI10	strain=MAI10	NZ_AYSY01000172.1	GCF_000507025.1	GCF_000507025.1	GCF_000507025.1	GCF_000507025.1	GCF_000507025.1	GCF_000507025.1	GCF_000507025.1	GCF_000507025.1
216	GCF_001042795.1	PRJNA224116	SAMN03612259	Xanthomonas oryzae pv. oryzicola	strain=BXOR1	NZ_CP011957.1	GCF_001042795.1	GCF_001042795.1	GCF_001042795.1	GCF_001042795.1	GCF_001042795.1	GCF_001042795.1	GCF_001042795.1	GCF_001042795.1
217	GCF_001042815.1	PRJNA224116	SAMN03612260	Xanthomonas oryzae pv. oryzicola	strain=CFBP7331	NZ_CP011958.1	GCF_001042815.1	GCF_001042815.1	GCF_001042815.1	GCF_001042815.1	GCF_001042815.1	GCF_001042815.1	GCF_001042815.1	GCF_001042815.1
218	GCF_001277055.1	PRJNA224116	SAMN03862119	Xanthomonas oryzae	strain=CIX44	NZ_LHUH01000168.1	GCF_001277055.1	GCF_001277055.1	GCF_001277055.1	GCF_001277055.1	GCF_001277055.1	GCF_001277055.1	GCF_001277055.1	GCF_001277055.1
219	GCF_001042855.1	PRJNA224116	SAMN03612258	Xanthomonas oryzae pv. oryzicola	strain=L8	NZ_CP011960.1	GCF_001042855.1	GCF_001042855.1	GCF_001042855.1	GCF_001042855.1	GCF_001042855.1	GCF_001042855.1	GCF_001042855.1	GCF_001042855.1
220	GCF_001042875.1	PRJNA224116	SAMN03612254	Xanthomonas oryzae pv. oryzicola	strain=RS105	NZ_CP011961.1	GCF_001042875.1	GCF_001042875.1	GCF_001042875.1	GCF_001042875.1	GCF_001042875.1	GCF_001042875.1	GCF_001042875.1	GCF_001042875.1
221	GCF_000168315.3	PRJNA224116	SAMN02603060	Xanthomonas oryzae pv. oryzicola BLS256	0	NC_017267.2	GCF_000168315.3	GCF_000168315.3	GCF_000168315.3	GCF_000168315.3	GCF_000168315.3	GCF_000168315.3	GCF_000168315.3	GCF_000168315.3
222	GCF_001042735.1	PRJNA224116	SAMN03612252	Xanthomonas oryzae pv. oryzicola	strain=CFBP2286	NZ_CP011962.1	GCF_001042735.1	GCF_001042735.1	GCF_001042735.1	GCF_001042735.1	GCF_001042735.1	GCF_001042735.1	GCF_001042735.1	GCF_001042735.1
223	GCF_001042745.1	PRJNA224116	SAMN03612256	Xanthomonas oryzae pv. oryzicola	strain=B8-12	NZ_CP011955.1	GCF_001042745.1	GCF_001042745.1	GCF_001042745.1	GCF_001042745.1	GCF_001042745.1	GCF_001042745.1	GCF_001042745.1	GCF_001042745.1
224	GCF_001042775.1	PRJNA224116	SAMN03612248	Xanthomonas oryzae pv. oryzicola	strain=BLS279	NZ_CP011956.1	GCF_001042775.1	GCF_001042775.1	GCF_001042775.1	GCF_001042775.1	GCF_001042775.1	GCF_001042775.1	GCF_001042775.1	GCF_001042775.1
225	GCF_000278075.1	PRJNA200195	SAMN02439007	Xanthomonas vasicola pv. vasculorum NCPPB 895	strain=NCPPB 895	NZ_AKBO01000091.1	GCF_000278075.1	GCF_000278075.1	#N/A	GCF_000278075.1	GCF_000278075.1	GCF_000278075.1	GCF_000278075.1	GCF_000278075.1
226	GCF_000278015.1	PRJNA200192	SAMN00991255	Xanthomonas vasicola pv. vasculorum NCPPB 1381	strain=NCPPB 1381	NZ_KB373226.1	GCF_000278015.1	GCF_000278015.1	GCF_000278015.1	GCF_000278015.1	GCF_000278015.1	GCF_000278015.1	GCF_000278015.1	GCF_000278015.1
227	GCF_000159795.2	PRJNA224116	SAMN00002876	Xanthomonas vasicola pv. vasculorum NCPPB 702	strain=NCPPB702	NZ_GG699316.1	GCF_000159795.2	GCF_000159795.2	GCF_000159795.2	GCF_000159795.2	GCF_000159795.2	GCF_000159795.2	GCF_000159795.2	GCF_000159795.2
228	GCF_000277995.1	PRJNA200191	SAMN02471728	Xanthomonas vasicola pv. vasculorum NCPPB 1326	strain=NCPPB 1326	NZ_KB373107.1	GCF_000277995.1	GCF_000277995.1	GCF_000277995.1	GCF_000277995.1	GCF_000277995.1	GCF_000277995.1	GCF_000277995.1	GCF_000277995.1
229	GCF_000277875.1	PRJNA200185	SAMN02471727	Xanthomonas campestris pv. musacearum NCPPB 2005	strain=NCPPB 2005	NZ_AKBE01000207.1	GCF_000277875.1	GCF_000277875.1	GCF_000277875.1	GCF_000277875.1	GCF_000277875.1	GCF_000277875.1	GCF_000277875.1	GCF_000277875.1
230	GCF_000277895.1	PRJNA200186	SAMN00991242	Xanthomonas campestris pv. musacearum NCPPB 4379	strain=NCPPB 4379	NZ_KB372870.1	GCF_000277895.1	GCF_000277895.1	GCF_000277895.1	GCF_000277895.1	GCF_000277895.1	GCF_000277895.1	GCF_000277895.1	GCF_000277895.1
231	GCF_000277915.1	PRJNA200187	SAMN00991243	Xanthomonas campestris pv. musacearum NCPPB 4380	strain=NCPPB 4380	NZ_KB372910.1	GCF_000277915.1	GCF_000277915.1	GCF_000277915.1	GCF_000277915.1	GCF_000277915.1	GCF_000277915.1	GCF_000277915.1	GCF_000277915.1
232	GCF_000277975.1	PRJNA200190	SAMN00991245	Xanthomonas campestris pv. musacearum NCPPB 4394	strain=NCPPB 4394	NZ_KB373092.1	GCF_000277975.1	GCF_000277975.1	GCF_000277975.1	GCF_000277975.1	GCF_000277975.1	GCF_000277975.1	GCF_000277975.1	GCF_000277975.1
233	GCF_000277955.1	PRJNA200189	SAMN02471739	Xanthomonas campestris pv. musacearum NCPPB 4392	strain=NCPPB 4392	NZ_AKBI01000007.1	GCF_000277955.1	GCF_000277955.1	GCF_000277955.1	GCF_000277955.1	GCF_000277955.1	GCF_000277955.1	GCF_000277955.1	GCF_000277955.1
234	GCF_000772725.1	PRJNA224116	SAMN03140173	Xanthomonas vasicola	strain=NCPPB 1396	NZ_KN360767.1	GCF_000772725.1	GCF_000772725.1	GCF_000772725.1	GCF_000772725.1	GCF_000772725.1	GCF_000772725.1	GCF_000772725.1	GCF_000772725.1
235	GCF_000774005.1	PRJNA224116	SAMN03145753	Xanthomonas vasicola	strain=NCPPB 1394	NZ_KN322005.1	GCF_000774005.1	GCF_000774005.1	GCF_000774005.1	GCF_000774005.1	GCF_000774005.1	GCF_000774005.1	GCF_000774005.1	GCF_000774005.1
236	GCF_000772775.2	PRJNA224116	SAMN03140174	Xanthomonas vasicola	strain=NCPPB 902	NZ_JSBY02000075.1	GCF_000772775.2	GCF_000772775.2	GCF_000772775.2	GCF_000772775.2	GCF_000772775.2	GCF_000772775.2	GCF_000772775.2	GCF_000772775.2
237	GCF_000772785.1	PRJNA224116	SAMN03140175	Xanthomonas vasicola	strain=NCPPB 1395	NZ_KN305939.1	GCF_000772785.1	GCF_000772785.1	GCF_000772785.1	GCF_000772785.1	GCF_000772785.1	GCF_000772785.1	GCF_000772785.1	GCF_000772785.1
238	GCF_000278035.1	PRJNA200193	SAMN00991256	Xanthomonas vasicola pv. vasculorum NCPPB 206	strain=NCPPB 206	NZ_KB373259.1	GCF_000278035.1	GCF_000278035.1	GCF_000278035.1	GCF_000278035.1	GCF_000278035.1	GCF_000278035.1	GCF_000278035.1	GCF_000278035.1
239	GCF_000770355.1	PRJNA224116	SAMN03140274	Xanthomonas campestris pv. arecae	strain=NCPPB 2649	NZ_KN300509.1	GCF_000770355.1	GCF_000770355.1	GCF_000770355.1	GCF_000770355.1	GCF_000770355.1	GCF_000770355.1	GCF_000770355.1	GCF_000770355.1
240	GCF_000772705.2	PRJNA224116	SAMN03140148	Xanthomonas vasicola	strain=NCPPB 2417	NZ_JSBW02000014.1	GCF_000772705.2	GCF_000772705.2	GCF_000772705.2	GCF_000772705.2	GCF_000772705.2	GCF_000772705.2	GCF_000772705.2	GCF_000772705.2
241	GCF_000772795.1	PRJNA224116	SAMN03140188	Xanthomonas vasicola	strain=NCPPB 989	NZ_KN306022.1	GCF_000772795.1	GCF_000772795.1	GCF_000772795.1	GCF_000772795.1	GCF_000772795.1	GCF_000772795.1	GCF_000772795.1	GCF_000772795.1
242	GCF_000772715.1	PRJNA224116	SAMN03140122	Xanthomonas vasicola	strain=NCPPB 1060	NZ_KN305671.1	GCF_000772715.1	GCF_000772715.1	GCF_000772715.1	GCF_000772715.1	GCF_000772715.1	GCF_000772715.1	GCF_000772715.1	GCF_000772715.1
243	GCF_000772695.1	PRJNA224116	SAMN03140147	Xanthomonas vasicola	strain=NCPPB 1241	NZ_KN305781.1	GCF_000772695.1	GCF_000772695.1	GCF_000772695.1	GCF_000772695.1	GCF_000772695.1	GCF_000772695.1	GCF_000772695.1	GCF_000772695.1
244	GCF_001423585.1	PRJNA224116	SAMN04151655	Xanthomonas sp. Leaf148	strain=Leaf148	NZ_LMOP01000001.1	#N/A	#N/A	#N/A	#N/A	GCF_001423585.1	GCF_001423585.1	GCF_001423585.1	GCF_001423585.1
245	GCF_000834675.1	PRJNA224116	SAMN03267868	Xanthomonas campestris	strain=LMCP11	NZ_JXQP01000003.1	#N/A	#N/A	#N/A	#N/A	GCF_000834675.1	GCF_000834675.1	GCF_000834675.1	GCF_000834675.1
246	GCF_000012105.1	PRJNA57595	SAMN02603125	Xanthomonas campestris pv. campestris str. 8004	strain=8004	NC_007086.1	#N/A	#N/A	#N/A	#N/A	GCF_000012105.1	GCF_000012105.1	GCF_000012105.1	GCF_000012105.1
247	GCF_000007145.1	PRJNA57887	SAMN02603845	Xanthomonas campestris pv. campestris str. ATCC 33913	strain=ATCC 33913	NC_003902.1	#N/A	#N/A	#N/A	#N/A	GCF_000007145.1	GCF_000007145.1	GCF_000007145.1	GCF_000007145.1
248	GCF_001372255.1	PRJNA224116	SAMEA3208495	Xanthomonas campestris pv. campestris	0	NZ_CDNB01000054.1	#N/A	#N/A	#N/A	#N/A	GCF_001372255.1	GCF_001372255.1	GCF_001372255.1	GCF_001372255.1
249	GCF_001186415.1	PRJNA224116	SAMN03614209	Xanthomonas campestris pv. campestris	strain=32	NZ_CP012145.1	#N/A	#N/A	#N/A	#N/A	GCF_001186415.1	GCF_001186415.1	GCF_001186415.1	GCF_001186415.1
250	GCF_000321125.2	PRJNA224116	SAMEA3138429	Xanthomonas campestris pv. campestris str. Xca5	strain=Xca5	NZ_HF570389.1	#N/A	#N/A	#N/A	#N/A	GCF_000321125.2	GCF_000321125.2	GCF_000321125.2	GCF_000321125.2
251	GCF_000263835.1	PRJNA200128	SAMN02470938	Xanthomonas campestris JX	strain=JX	NZ_AJVO01000080.1	#N/A	#N/A	#N/A	#N/A	GCF_000263835.1	GCF_000263835.1	GCF_000263835.1	GCF_000263835.1
252	GCF_000070605.1	PRJNA61643	SAMEA3138285	Xanthomonas campestris pv. campestris	strain=B100	NC_010688.1	#N/A	#N/A	#N/A	#N/A	GCF_000070605.1	GCF_000070605.1	GCF_000070605.1	GCF_000070605.1
253	GCF_001293445.1	PRJNA224116	SAMN03580360	Xanthomonas campestris pv. campestris	strain=17	NZ_CP011946.1	#N/A	#N/A	#N/A	#N/A	GCF_001293445.1	GCF_001293445.1	GCF_001293445.1	GCF_001293445.1
254	GCF_001186465.1	PRJNA224116	SAMN03614208	Xanthomonas campestris pv. campestris	strain=4013	NZ_CP012146.1	#N/A	#N/A	#N/A	#N/A	GCF_001186465.1	GCF_001186465.1	GCF_001186465.1	GCF_001186465.1
255	GCF_000403555.1	PRJNA224116	SAMN02469927	Xanthomonas campestris pv. campestris str. CN16	strain=CN16	NZ_CM001897.1	#N/A	#N/A	#N/A	#N/A	GCF_000403555.1	GCF_000403555.1	GCF_000403555.1	GCF_000403555.1
256	GCF_000401735.1	PRJNA224116	SAMN02469931	Xanthomonas campestris pv. campestris str. CN14	strain=CN14	NZ_CM001871.1	#N/A	#N/A	#N/A	#N/A	GCF_000401735.1	GCF_000401735.1	GCF_000401735.1	GCF_000401735.1
257	GCF_000403575.1	PRJNA224116	SAMN02469928	Xanthomonas campestris pv. campestris str. CN15	strain=CN15	NZ_CM001890.1	#N/A	#N/A	#N/A	#N/A	GCF_000403575.1	GCF_000403575.1	GCF_000403575.1	GCF_000403575.1
258	GCF_000221965.1	PRJNA159539	SAMN02603062	Xanthomonas campestris pv. raphani 756C	0	NC_017271.1	#N/A	#N/A	#N/A	#N/A	GCF_000221965.1	GCF_000221965.1	GCF_000221965.1	GCF_000221965.1
259	GCF_001469465.1	PRJNA224116	SAMN03175440	Xanthomonas vesicatoria	strain=LMG 920	#N/A	#N/A	#N/A	#N/A	#N/A	GCF_001469465.1	GCF_001469465.1	GCF_001469465.1	GCF_001469465.1
260	GCF_000192025.1	PRJNA63613	SAMN02471773	Xanthomonas vesicatoria ATCC 35937	strain=ATCC 35937	NZ_AEQV01000124.1	#N/A	#N/A	#N/A	#N/A	GCF_000192025.1	GCF_000192025.1	GCF_000192025.1	GCF_000192025.1
261	GCF_000803155.1	PRJNA224116	SAMN03164108	Xanthomonas vesicatoria	strain=15b	NZ_JSXZ01000010.1	#N/A	#N/A	#N/A	#N/A	GCF_000803155.1	GCF_000803155.1	GCF_000803155.1	GCF_000803155.1
262	GCF_001469445.1	PRJNA224116	SAMN03175433	Xanthomonas vesicatoria	strain=LMG 919	NZ_JTEF01000115.1	#N/A	#N/A	#N/A	#N/A	GCF_001469445.1	GCF_001469445.1	GCF_001469445.1	GCF_001469445.1
263	GCF_000803145.1	PRJNA224116	SAMN03164127	Xanthomonas vesicatoria	strain=53M	NZ_JSYJ01000103.1	#N/A	#N/A	#N/A	#N/A	GCF_000803145.1	GCF_000803145.1	GCF_000803145.1	GCF_000803145.1
264	GCF_001423495.1	PRJNA224116	SAMN04151650	Xanthomonas sp. Leaf131	strain=Leaf131	NZ_LMOG01000001.1	#N/A	#N/A	#N/A	#N/A	GCF_001423495.1	GCF_001423495.1	GCF_001423495.1	GCF_001423495.1
265	GCF_001009615.1	PRJNA224116	SAMN03378960	Xanthomonas gardneri	strain=SM795-12	NZ_JZKA01000171.1	#N/A	#N/A	#N/A	#N/A	GCF_001009615.1	GCF_001009615.1	GCF_001009615.1	GCF_001009615.1
266	GCF_001009585.1	PRJNA224116	SAMN03378953	Xanthomonas gardneri	strain=SM182-10	NZ_JZJT01000230.1	#N/A	#N/A	#N/A	#N/A	GCF_001009585.1	GCF_001009585.1	GCF_001009585.1	GCF_001009585.1
267	GCF_001009295.1	PRJNA224116	SAMN03378955	Xanthomonas gardneri	strain=SM234-10	NZ_JZJV01000068.1	#N/A	#N/A	#N/A	#N/A	GCF_001009295.1	GCF_001009295.1	GCF_001009295.1	GCF_001009295.1
268	GCF_001009605.1	PRJNA224116	SAMN03378954	Xanthomonas gardneri	strain=SM220-10	NZ_JZJU01000194.1	#N/A	#N/A	#N/A	#N/A	GCF_001009605.1	GCF_001009605.1	GCF_001009605.1	GCF_001009605.1
269	GCF_001009625.1	PRJNA224116	SAMN03378959	Xanthomonas gardneri	strain=SM775-12	NZ_JZJZ01000006.1	#N/A	#N/A	#N/A	#N/A	GCF_001009625.1	GCF_001009625.1	GCF_001009625.1	GCF_001009625.1
270	GCF_001009315.1	PRJNA224116	SAMN03378957	Xanthomonas gardneri	strain=SM413-11	NZ_JZJX01000156.1	#N/A	#N/A	#N/A	#N/A	GCF_001009315.1	GCF_001009315.1	GCF_001009315.1	GCF_001009315.1
271	GCF_001009325.1	PRJNA224116	SAMN03378958	Xanthomonas gardneri	strain=SM605-11	NZ_JZJY01000030.1	#N/A	#N/A	#N/A	#N/A	GCF_001009325.1	GCF_001009325.1	GCF_001009325.1	GCF_001009325.1
272	GCF_001009525.1	PRJNA224116	SAMN03378823	Xanthomonas gardneri	strain=SM194-10	NZ_JZJR01000155.1	#N/A	#N/A	#N/A	#N/A	GCF_001009525.1	GCF_001009525.1	GCF_001009525.1	GCF_001009525.1
273	GCF_001009285.1	PRJNA224116	SAMN03378956	Xanthomonas gardneri	strain=SM406-11	NZ_JZJW01000344.1	#N/A	#N/A	#N/A	#N/A	GCF_001009285.1	GCF_001009285.1	GCF_001009285.1	GCF_001009285.1
274	GCF_001009535.1	PRJNA224116	SAMN03378824	Xanthomonas gardneri	strain=SM177-10	NZ_JZJS01000177.1	#N/A	#N/A	#N/A	#N/A	GCF_001009535.1	GCF_001009535.1	GCF_001009535.1	GCF_001009535.1
275	GCF_000192065.1	PRJNA63615	SAMN02471772	Xanthomonas gardneri ATCC 19865	strain=ATCC 19865	NZ_AEQX01000469.1	#N/A	#N/A	#N/A	#N/A	GCF_000192065.1	GCF_000192065.1	GCF_000192065.1	GCF_000192065.1
276	GCF_000505565.1	PRJNA231570	SAMN02470773	Xanthomonas hortorum pv. carotae str. M081	strain=M081	NZ_CM002307.1	#N/A	#N/A	#N/A	#N/A	GCF_000505565.1	GCF_000505565.1	GCF_000505565.1	GCF_000505565.1
277	GCF_000376745.1	PRJNA201492	SAMN01048198	Xanthomonas fragariae LMG 25863	strain=LMG 25863	NZ_AJRZ01000065.1	#N/A	#N/A	#N/A	#N/A	GCF_000376745.1	GCF_000376745.1	GCF_000376745.1	GCF_000376745.1
278	GCF_000585435.1	PRJNA224116	SAMN02952962	Xanthomonas arboricola 3004	strain=3004	NZ_AZQY01000031.1	#N/A	#N/A	#N/A	#N/A	GCF_000585435.1	GCF_000585435.1	GCF_000585435.1	GCF_000585435.1
279	GCF_001010415.1	PRJNA224116	SAMN02894433	Xanthomonas pisi DSM 18956	strain=DSM 18956	NZ_JPLE01000054.1	#N/A	#N/A	#N/A	#N/A	GCF_001010415.1	GCF_001010415.1	GCF_001010415.1	GCF_001010415.1
280	GCF_000972745.1	PRJNA224116	SAMN03470070	Xanthomonas campestris	strain=17	NZ_CP011256.1	#N/A	#N/A	#N/A	#N/A	GCF_000972745.1	GCF_000972745.1	GCF_000972745.1	GCF_000972745.1
281	GCF_001306965.1	PRJNA224116	SAMN04028032	Xanthomonas arboricola	strain=CITA 44	NZ_LJGM01000001.1	#N/A	#N/A	#N/A	#N/A	GCF_001306965.1	GCF_001306965.1	GCF_001306965.1	GCF_001306965.1
282	GCF_001013475.1	PRJNA224116	SAMN03352151	Xanthomonas arboricola pv. juglandis	strain=CFBP 2528	NZ_JZEF01000001.1	#N/A	#N/A	#N/A	#N/A	GCF_001013475.1	GCF_001013475.1	GCF_001013475.1	GCF_001013475.1
283	GCF_000306055.1	PRJNA200113	SAMN02469596	Xanthomonas arboricola pv. juglandis str. NCPPB 1447	strain=NCPPB 1447	NZ_AJTL01000078.1	#N/A	#N/A	#N/A	#N/A	GCF_000306055.1	GCF_000306055.1	GCF_000306055.1	GCF_000306055.1
284	GCF_001013495.1	PRJNA224116	SAMN03352177	Xanthomonas arboricola pv. juglandis	strain=CFBP 7179	NZ_JZEG01000007.1	#N/A	#N/A	#N/A	#N/A	GCF_001013495.1	GCF_001013495.1	GCF_001013495.1	GCF_001013495.1
285	GCF_001264295.1	PRJNA224116	SAMN03897570	Xanthomonas campestris	strain=CFSAN033078	NZ_LHBL01000097.1	#N/A	#N/A	#N/A	#N/A	GCF_001264295.1	GCF_001264295.1	GCF_001264295.1	GCF_001264295.1
286	GCF_001264275.1	PRJNA224116	SAMN03897572	Xanthomonas campestris	strain=CFSAN033080	NZ_LHBN01000198.1	#N/A	#N/A	#N/A	#N/A	GCF_001264275.1	GCF_001264275.1	GCF_001264275.1	GCF_001264275.1
287	GCF_001264385.1	PRJNA224116	SAMN03897575	Xanthomonas campestris	strain=CFSAN033083	NZ_LHBQ01000089.1	#N/A	#N/A	#N/A	#N/A	GCF_001264385.1	GCF_001264385.1	GCF_001264385.1	GCF_001264385.1
288	GCF_001264425.1	PRJNA224116	SAMN03897577	Xanthomonas campestris	strain=CFSAN033085	NZ_LHBS01000113.1	#N/A	#N/A	#N/A	#N/A	GCF_001264425.1	GCF_001264425.1	GCF_001264425.1	GCF_001264425.1
289	GCF_001264355.1	PRJNA224116	SAMN03897574	Xanthomonas campestris	strain=CFSAN033082	NZ_LHBP01000074.1	#N/A	#N/A	#N/A	#N/A	GCF_001264355.1	GCF_001264355.1	GCF_001264355.1	GCF_001264355.1
290	GCF_001266525.1	PRJNA224116	SAMN03897580	Xanthomonas campestris	strain=CFSAN033088	NZ_LHBV01000145.1	#N/A	#N/A	#N/A	#N/A	#N/A	GCF_001266525.1	GCF_001266525.1	GCF_001266525.1
291	GCF_001264265.1	PRJNA224116	SAMN03897571	Xanthomonas campestris	strain=CFSAN033079	NZ_LHBM01000143.1	#N/A	#N/A	#N/A	#N/A	GCF_001264265.1	GCF_001264265.1	GCF_001264265.1	GCF_001264265.1
292	GCF_001266515.1	PRJNA224116	SAMN03897579	Xanthomonas campestris	strain=CFSAN033087	NZ_LHBU01000033.1	#N/A	#N/A	#N/A	#N/A	GCF_001266515.1	GCF_001266515.1	GCF_001266515.1	GCF_001266515.1
293	GCF_001013505.1	PRJNA224116	SAMN03352187	Xanthomonas arboricola	strain=CFBP 7651	NZ_JZEI01000001.1	#N/A	#N/A	#N/A	#N/A	GCF_001013505.1	GCF_001013505.1	GCF_001013505.1	GCF_001013505.1
294	GCF_001306955.1	PRJNA224116	SAMN04028057	Xanthomonas arboricola pv. pruni	strain=IVIA 2626.1	NZ_LJGN01000091.1	#N/A	#N/A	#N/A	#N/A	GCF_001306955.1	GCF_001306955.1	GCF_001306955.1	GCF_001306955.1
295	GCF_000685175.1	PRJNA224116	SAMN02715732	Xanthomonas arboricola pv. pruni	strain=Xap33	NZ_JHUQ01000082.1	#N/A	#N/A	#N/A	#N/A	GCF_000685175.1	GCF_000685175.1	GCF_000685175.1	GCF_000685175.1
296	GCF_000355635.2	PRJNA199967	SAMN02469645	Xanthomonas arboricola pv. corylina str. NCCB 100457	strain=NCCB 100457	NZ_APMC02000179.1	#N/A	#N/A	#N/A	#N/A	GCF_000355635.2	GCF_000355635.2	GCF_000355635.2	GCF_000355635.2
297	GCF_000521365.1	PRJNA224116	SAMD00036782	Xanthomonas arboricola pv. pruni MAFF 301420	strain=MAFF301420	NZ_BAVC01000029.1	#N/A	#N/A	#N/A	#N/A	GCF_000521365.1	#N/A	GCF_000521365.1	GCF_000521365.1
298	GCF_000724925.1	PRJNA224116	SAMN02903333	Xanthomonas arboricola pv. celebensis	strain=NCPPB 1832	NZ_KL638865.1	#N/A	#N/A	#N/A	#N/A	GCF_000724925.1	GCF_000724925.1	GCF_000724925.1	GCF_000724925.1
299	GCF_000724915.1	PRJNA224116	SAMN02854337	Xanthomonas arboricola pv. celebensis	strain=NCPPB 1630	NZ_KL638872.1	#N/A	#N/A	#N/A	#N/A	GCF_000724915.1	GCF_000724915.1	GCF_000724915.1	GCF_000724915.1
300	GCF_001013485.1	PRJNA224116	SAMN03352184	Xanthomonas arboricola	strain=CFBP 7634	NZ_JZEH01000001.1	#N/A	#N/A	#N/A	#N/A	GCF_001013485.1	GCF_001013485.1	GCF_001013485.1	GCF_001013485.1
301	GCF_001264345.1	PRJNA224116	SAMN03897573	Xanthomonas campestris	strain=CFSAN033081	NZ_LHBO01000107.1	#N/A	#N/A	#N/A	#N/A	GCF_001264345.1	GCF_001264345.1	GCF_001264345.1	GCF_001264345.1
302	GCF_001264465.1	PRJNA224116	SAMN03897578	Xanthomonas campestris	strain=CFSAN033086	NZ_LHBT01000119.1	#N/A	#N/A	#N/A	#N/A	GCF_001264465.1	GCF_001264465.1	GCF_001264465.1	GCF_001264465.1
303	GCF_001266535.1	PRJNA224116	SAMN03897581	Xanthomonas campestris	strain=CFSAN033089	NZ_LHBW01000184.1	#N/A	#N/A	#N/A	#N/A	GCF_001266535.1	GCF_001266535.1	GCF_001266535.1	GCF_001266535.1
304	GCF_001264435.1	PRJNA224116	SAMN03897576	Xanthomonas campestris	strain=CFSAN033084	NZ_LHBR01000145.1	#N/A	#N/A	#N/A	#N/A	GCF_001264435.1	GCF_001264435.1	GCF_001264435.1	GCF_001264435.1
305	GCF_001264285.1	PRJNA224116	SAMN03897569	Xanthomonas campestris	strain=CFSAN033077	NZ_LHBK01000146.1	#N/A	#N/A	#N/A	#N/A	GCF_001264285.1	GCF_001264285.1	GCF_001264285.1	GCF_001264285.1
306	GCF_001237985.1	PRJNA224116	SAMN03944872	Xanthomonas arboricola pv. juglandis	strain=Xaj 417	NZ_CP012251.1	#N/A	#N/A	#N/A	#N/A	GCF_001237985.1	GCF_001237985.1	GCF_001237985.1	GCF_001237985.1
307	GCF_000764855.1	PRJNA224116	SAMN03092876	Xanthomonas sp. Nyagatare	strain=Nyagatare	NZ_KN265471.1	#N/A	#N/A	#N/A	#N/A	GCF_000764855.1	GCF_000764855.1	GCF_000764855.1	GCF_000764855.1
308	GCF_000802405.1	PRJNA224116	SAMN03164132	Xanthomonas campestris pv. cannabis	strain=NCPPB 3753	NZ_JSZF01000049.1	#N/A	#N/A	#N/A	#N/A	GCF_000802405.1	GCF_000802405.1	GCF_000802405.1	GCF_000802405.1
309	GCF_000802365.1	PRJNA224116	SAMN03164131	Xanthomonas campestris pv. cannabis	strain=NCPPB 2877	NZ_JSZE01000099.1	#N/A	#N/A	#N/A	#N/A	GCF_000802365.1	GCF_000802365.1	GCF_000802365.1	GCF_000802365.1
310	GCF_000175135.1	PRJNA47351	SAMN02472095	Xanthomonas fuscans subsp. aurantifolii str. ICPB 11122	strain=ICPB 11122	NZ_ACPX01000121.1	#N/A	#N/A	#N/A	#N/A	GCF_000175135.1	GCF_000175135.1	GCF_000175135.1	GCF_000175135.1
311	GCF_000175155.1	PRJNA47495	SAMN02472096	Xanthomonas fuscans subsp. aurantifolii str. ICPB 10535	strain=ICPB 10535	NZ_ACPY01000231.1	#N/A	#N/A	#N/A	#N/A	GCF_000175155.1	GCF_000175155.1	GCF_000175155.1	GCF_000175155.1
312	GCF_001401545.1	PRJNA224116	SAMN02903999	Xanthomonas axonopodis pv. dieffenbachiae	strain=LMG 7399	NZ_JPYH01000001.1	#N/A	#N/A	#N/A	#N/A	GCF_001401545.1	GCF_001401545.1	GCF_001401545.1	GCF_001401545.1
313	GCF_000775205.1	PRJNA224116	SAMN03142401	Xanthomonas axonopodis pv. phaseoli	strain=NCPPB 1158	NZ_JSBS02000084.1	#N/A	#N/A	#N/A	#N/A	GCF_000775205.1	GCF_000775205.1	GCF_000775205.1	GCF_000775205.1
314	GCF_000775215.1	PRJNA224116	SAMN03142399	Xanthomonas fuscans subsp. fuscans	strain=NCPPB 1433	NZ_JSBT02000089.1	#N/A	#N/A	#N/A	#N/A	GCF_000775215.1	GCF_000775215.1	GCF_000775215.1	GCF_000775215.1
315	GCF_000741885.1	PRJNA224116	SAMN02902416	Xanthomonas fuscans subsp. fuscans	strain=CFBP4884	NZ_JPHG01000002.1	#N/A	#N/A	#N/A	#N/A	GCF_000741885.1	GCF_000741885.1	GCF_000741885.1	GCF_000741885.1
316	GCF_000969685.2	PRJNA224116	SAMEA3283112	Xanthomonas fuscans subsp. fuscans	strain=4834-R	NC_022541.1	#N/A	#N/A	#N/A	#N/A	GCF_000969685.2	GCF_000969685.2	GCF_000969685.2	GCF_000969685.2
317	GCF_000775185.1	PRJNA224116	SAMN03142402	Xanthomonas fuscans subsp. fuscans	strain=NCPPB 1654	NZ_JSBR02000045.1	#N/A	#N/A	#N/A	#N/A	GCF_000775185.1	GCF_000775185.1	GCF_000775185.1	GCF_000775185.1
318	GCF_000775195.1	PRJNA224116	SAMN03142403	Xanthomonas fuscans subsp. fuscans	strain=NCPPB 2665	NZ_JSBQ02000077.1	#N/A	#N/A	#N/A	#N/A	GCF_000775195.1	GCF_000775195.1	GCF_000775195.1	GCF_000775195.1
319	GCF_000817715.3	PRJNA224116	SAMN03281080	Xanthomonas fuscans subsp. fuscans	strain=X621	NZ_JXHS03000107.1	#N/A	#N/A	#N/A	#N/A	GCF_000817715.3	GCF_000817715.3	GCF_000817715.3	GCF_000817715.3
320	GCF_000764875.1	PRJNA224116	SAMN03097370	Xanthomonas fuscans subsp. fuscans	strain=NCPPB 670	NZ_JRRE02000078.1	#N/A	#N/A	#N/A	#N/A	GCF_000764875.1	GCF_000764875.1	GCF_000764875.1	GCF_000764875.1
321	GCF_000774025.2	PRJNA224116	SAMN03142810	Xanthomonas fuscans subsp. fuscans	strain=NCPPB 1402	NZ_JSEW02000030.1	#N/A	#N/A	#N/A	#N/A	GCF_000774025.2	GCF_000774025.2	GCF_000774025.2	GCF_000774025.2
322	GCF_000786915.1	PRJNA224116	SAMN03142808	Xanthomonas axonopodis pv. phaseoli	strain=NCPPB 1495	NZ_JSEU02000060.1	#N/A	#N/A	#N/A	#N/A	GCF_000786915.1	GCF_000786915.1	GCF_000786915.1	GCF_000786915.1
323	GCF_000786945.1	PRJNA224116	SAMN03142809	Xanthomonas fuscans subsp. fuscans	strain=NCPPB 1056	NZ_JSEV02000059.1	#N/A	#N/A	#N/A	#N/A	GCF_000786945.1	GCF_000786945.1	GCF_000786945.1	GCF_000786945.1
324	GCF_000788075.1	PRJNA224116	SAMN03142398	Xanthomonas fuscans subsp. fuscans	strain=NCPPB 381	NZ_JTKK02000073.1	#N/A	#N/A	#N/A	#N/A	GCF_000788075.1	GCF_000788075.1	GCF_000788075.1	GCF_000788075.1
325	GCF_000827985.2	PRJNA224116	SAMN03284618	Xanthomonas fuscans subsp. fuscans	strain=XCP631	NZ_JXLW02000042.1	#N/A	#N/A	#N/A	#N/A	GCF_000827985.2	GCF_000827985.2	GCF_000827985.2	GCF_000827985.2
326	GCF_001401605.1	PRJNA224116	SAMN02903172	Xanthomonas fuscans subsp. fuscans	strain=LMG 826	NZ_JPYF01000441.1	#N/A	#N/A	#N/A	#N/A	GCF_001401605.1	GCF_001401605.1	GCF_001401605.1	GCF_001401605.1
327	GCF_000786925.1	PRJNA224116	SAMN03142811	Xanthomonas fuscans subsp. fuscans	strain=NCPPB 3660	NZ_JSEX02000160.1	#N/A	#N/A	#N/A	#N/A	GCF_000786925.1	GCF_000786925.1	GCF_000786925.1	GCF_000786925.1
328	GCF_000786935.1	PRJNA224116	SAMN03142815	Xanthomonas fuscans subsp. fuscans	strain=NCPPB 1058	NZ_JSEY02000055.1	#N/A	#N/A	#N/A	#N/A	GCF_000786935.1	GCF_000786935.1	GCF_000786935.1	GCF_000786935.1
329	GCF_001496995.1	PRJNA224116	SAMEA2755371	Xanthomonas citri pv. citri	0	NZ_LN590509.1	#N/A	#N/A	#N/A	#N/A	GCF_001496995.1	GCF_001496995.1	GCF_001496995.1	GCF_001496995.1
330	GCF_001498875.1	PRJNA224116	SAMEA2752228	Xanthomonas citri pv. citri	0	NZ_LN600312.1	#N/A	#N/A	#N/A	#N/A	GCF_001498875.1	GCF_001498875.1	GCF_001498875.1	GCF_001498875.1
331	GCF_000349225.1	PRJNA194444	SAMN02603165	Xanthomonas citri subsp. citri Aw12879	strain=Aw12879	NC_020815.1	#N/A	#N/A	#N/A	#N/A	GCF_000349225.1	GCF_000349225.1	GCF_000349225.1	GCF_000349225.1
332	GCF_000825225.1	PRJNA224116	SAMEA2844846	Xanthomonas citri pv. citri	strain=JK143-11	NZ_CDMO01000255.1	#N/A	#N/A	#N/A	#N/A	GCF_000825225.1	GCF_000825225.1	GCF_000825225.1	GCF_000825225.1
333	GCF_000825285.1	PRJNA224116	SAMEA2827563	Xanthomonas citri pv. citri	strain=LG115	NZ_CDAY01000304.1	#N/A	#N/A	#N/A	#N/A	GCF_000825285.1	GCF_000825285.1	GCF_000825285.1	GCF_000825285.1
334	GCF_000825325.1	PRJNA224116	SAMEA2827560	Xanthomonas citri pv. citri	strain=JS581	NZ_CDAW01000318.1	#N/A	#N/A	#N/A	#N/A	GCF_000825325.1	GCF_000825325.1	GCF_000825325.1	GCF_000825325.1
335	GCF_000825345.1	PRJNA224116	SAMEA2827559	Xanthomonas citri pv. citri	strain=NCPPB 3607	NZ_CDAT01000429.1	#N/A	#N/A	#N/A	#N/A	GCF_000825345.1	GCF_000825345.1	GCF_000825345.1	GCF_000825345.1
336	GCF_000825365.1	PRJNA224116	SAMEA2827558	Xanthomonas citri pv. citri	strain=LH37-1	NZ_CDAS01000370.1	#N/A	#N/A	#N/A	#N/A	GCF_000825365.1	GCF_000825365.1	GCF_000825365.1	GCF_000825365.1
337	GCF_000825385.1	PRJNA224116	SAMEA2827237	Xanthomonas citri pv. citri	strain=NCPPB 3612	NZ_CDAQ01000386.1	#N/A	#N/A	#N/A	#N/A	GCF_000825385.1	GCF_000825385.1	GCF_000825385.1	GCF_000825385.1
338	GCF_000825405.1	PRJNA224116	SAMEA2827236	Xanthomonas citri pv. citri	strain=LE3-1	NZ_CDAI01000141.1	#N/A	#N/A	#N/A	#N/A	GCF_000825405.1	GCF_000825405.1	GCF_000825405.1	GCF_000825405.1
339	GCF_000825425.1	PRJNA224116	SAMEA2827235	Xanthomonas citri pv. citri	strain=JK48	NZ_CDAJ01000161.1	#N/A	#N/A	#N/A	#N/A	GCF_000825425.1	GCF_000825425.1	GCF_000825425.1	GCF_000825425.1
340	GCF_000825445.1	PRJNA224116	SAMEA2827234	Xanthomonas citri pv. citri	strain=LG97	NZ_CDAK01000331.1	#N/A	#N/A	#N/A	#N/A	GCF_000825445.1	GCF_000825445.1	GCF_000825445.1	GCF_000825445.1
341	GCF_000825465.1	PRJNA224116	SAMEA2827233	Xanthomonas citri pv. citri	strain=LB302	NZ_CDAU01000337.1	#N/A	#N/A	#N/A	#N/A	GCF_000825465.1	GCF_000825465.1	GCF_000825465.1	GCF_000825465.1
342	GCF_000825485.1	PRJNA224116	SAMEA2827232	Xanthomonas citri pv. citri	strain=LG102	NZ_CDAN01000340.1	#N/A	#N/A	#N/A	#N/A	GCF_000825485.1	GCF_000825485.1	GCF_000825485.1	GCF_000825485.1
343	GCF_000825525.1	PRJNA224116	SAMEA2827230	Xanthomonas citri pv. citri	strain=JK143-9	NZ_CDMQ01000465.1	#N/A	#N/A	#N/A	#N/A	GCF_000825525.1	GCF_000825525.1	GCF_000825525.1	GCF_000825525.1
344	GCF_000825545.1	PRJNA224116	SAMEA2827228	Xanthomonas citri pv. citri	strain=LE116-1	NZ_CDHD01000544.1	#N/A	#N/A	#N/A	#N/A	GCF_000825545.1	GCF_000825545.1	GCF_000825545.1	GCF_000825545.1
345	GCF_000825565.1	PRJNA224116	SAMEA2827227	Xanthomonas citri pv. citri	strain=NCPPB 3615	NZ_CDHC01000544.1	#N/A	#N/A	#N/A	#N/A	GCF_000825565.1	GCF_000825565.1	GCF_000825565.1	GCF_000825565.1
346	GCF_000825585.1	PRJNA224116	SAMEA2827229	Xanthomonas citri pv. citri	strain=NCPPB 3615	NZ_CDAM01000725.1	#N/A	#N/A	#N/A	#N/A	GCF_000825585.1	GCF_000825585.1	GCF_000825585.1	GCF_000825585.1
347	GCF_000825605.1	PRJNA224116	SAMEA2827226	Xanthomonas citri pv. citri	strain=JS582	NZ_CDAP01000751.1	#N/A	#N/A	#N/A	#N/A	GCF_000825605.1	GCF_000825605.1	GCF_000825605.1	GCF_000825605.1
348	GCF_000825625.1	PRJNA224116	SAMEA2827225	Xanthomonas citri pv. citri	strain=LD7-1	NZ_CDAL01000875.1	#N/A	#N/A	#N/A	#N/A	GCF_000825625.1	GCF_000825625.1	GCF_000825625.1	GCF_000825625.1
349	GCF_000829945.1	PRJNA224116	SAMEA2827561	Xanthomonas citri pv. citri	strain=JM35-2	NZ_CDMS01000304.1	#N/A	#N/A	#N/A	#N/A	GCF_000829945.1	GCF_000829945.1	GCF_000829945.1	GCF_000829945.1
350	GCF_000950845.1	PRJNA224116	SAMN02911852	Xanthomonas citri subsp. citri	strain=AS270	NZ_JPLN01000001.1	#N/A	#N/A	#N/A	#N/A	GCF_000950845.1	GCF_000950845.1	GCF_000950845.1	GCF_000950845.1
351	GCF_000950855.1	PRJNA224116	SAMN02911854	Xanthomonas citri subsp. citri	strain=AS9	NZ_JPLP01000001.1	#N/A	#N/A	#N/A	#N/A	GCF_000950855.1	GCF_000950855.1	GCF_000950855.1	GCF_000950855.1
352	GCF_000950875.1	PRJNA224116	SAMN02911853	Xanthomonas citri subsp. citri	strain=AS8	NZ_JPLO01000001.1	#N/A	#N/A	#N/A	#N/A	GCF_000950875.1	GCF_000950875.1	GCF_000950875.1	GCF_000950875.1
353	GCF_000961435.1	PRJNA224116	SAMN02911848	Xanthomonas citri subsp. citri	strain=AW13	NZ_CP009031.1	#N/A	#N/A	#N/A	#N/A	GCF_000961435.1	GCF_000961435.1	GCF_000961435.1	GCF_000961435.1
354	GCF_000961455.1	PRJNA224116	SAMN02911849	Xanthomonas citri subsp. citri	strain=AW14	NZ_CP009034.1	#N/A	#N/A	#N/A	#N/A	GCF_000961455.1	GCF_000961455.1	GCF_000961455.1	GCF_000961455.1
355	GCF_000961475.1	PRJNA224116	SAMN02911850	Xanthomonas citri subsp. citri	strain=AW15	NZ_CP009037.1	#N/A	#N/A	#N/A	#N/A	GCF_000961475.1	GCF_000961475.1	GCF_000961475.1	GCF_000961475.1
356	GCF_000961495.1	PRJNA224116	SAMN02911851	Xanthomonas citri subsp. citri	strain=AW16	NZ_CP009040.1	#N/A	#N/A	#N/A	#N/A	GCF_000961495.1	GCF_000961495.1	GCF_000961495.1	GCF_000961495.1
357	GCF_001488315.1	PRJNA224116	SAMEA2752278	Xanthomonas citri pv. citri	0	NZ_LN613271.1	#N/A	#N/A	#N/A	#N/A	GCF_001488315.1	GCF_001488315.1	GCF_001488315.1	GCF_001488315.1
358	GCF_001490135.1	PRJNA224116	SAMEA2752230	Xanthomonas citri pv. citri	0	NZ_LN558924.1	#N/A	#N/A	#N/A	#N/A	GCF_001490135.1	GCF_001490135.1	GCF_001490135.1	GCF_001490135.1
359	GCF_001492055.1	PRJNA224116	SAMEA2752277	Xanthomonas citri pv. citri	0	NZ_LN559127.1	#N/A	#N/A	#N/A	#N/A	GCF_001492055.1	GCF_001492055.1	GCF_001492055.1	GCF_001492055.1
360	GCF_001492615.1	PRJNA224116	SAMEA2752209	Xanthomonas citri pv. citri	0	NZ_LN600225.1	#N/A	#N/A	#N/A	#N/A	GCF_001492615.1	GCF_001492615.1	GCF_001492615.1	GCF_001492615.1
361	GCF_001494115.1	PRJNA224116	SAMEA2752210	Xanthomonas citri pv. citri	0	NZ_LN559431.1	#N/A	#N/A	#N/A	#N/A	GCF_001494115.1	GCF_001494115.1	GCF_001494115.1	GCF_001494115.1
362	GCF_001494255.1	PRJNA224116	SAMEA2752240	Xanthomonas citri pv. citri	0	NZ_LN559231.1	#N/A	#N/A	#N/A	#N/A	GCF_001494255.1	GCF_001494255.1	GCF_001494255.1	GCF_001494255.1
363	GCF_001494775.1	PRJNA224116	SAMEA2752279	Xanthomonas citri pv. citri	0	NZ_LN559176.1	#N/A	#N/A	#N/A	#N/A	GCF_001494775.1	GCF_001494775.1	GCF_001494775.1	GCF_001494775.1
364	GCF_001495295.1	PRJNA224116	SAMEA2752227	Xanthomonas citri pv. citri	0	NZ_LN600140.1	#N/A	#N/A	#N/A	#N/A	GCF_001495295.1	GCF_001495295.1	GCF_001495295.1	GCF_001495295.1
365	GCF_001495715.1	PRJNA224116	SAMEA2752223	Xanthomonas citri pv. citri	0	NZ_LN613312.1	#N/A	#N/A	#N/A	#N/A	GCF_001495715.1	GCF_001495715.1	GCF_001495715.1	GCF_001495715.1
366	GCF_000263335.1	PRJNA156757	SAMEA2272013	Xanthomonas citri pv. mangiferaeindicae LMG 941	strain=LMG 941	NZ_CAHO01000011.1	#N/A	#N/A	#N/A	#N/A	GCF_000263335.1	GCF_000263335.1	GCF_000263335.1	GCF_000263335.1
367	GCF_000285775.1	PRJNA168318	SAMEA3138416	Xanthomonas axonopodis pv. punicae str. LMG 859	strain=LMG 859	NZ_CAGJ01000046.1	#N/A	#N/A	#N/A	#N/A	GCF_000285775.1	GCF_000285775.1	GCF_000285775.1	GCF_000285775.1
368	GCF_000818835.2	PRJNA224116	SAMN03203484	Xanthomonas axonopodis pv. phaseoli	strain=NCPPB 556	NZ_JTJF02000267.1	#N/A	#N/A	#N/A	#N/A	GCF_000818835.2	GCF_000818835.2	GCF_000818835.2	GCF_000818835.2
369	GCF_000786995.1	PRJNA224116	SAMN03142816	Xanthomonas axonopodis pv. phaseoli	strain=NCPPB 2064	NZ_JSEZ02000073.1	#N/A	#N/A	#N/A	#N/A	GCF_000786995.1	GCF_000786995.1	GCF_000786995.1	GCF_000786995.1
370	GCF_000808655.2	PRJNA224116	SAMN03257620	Xanthomonas axonopodis pv. phaseoli	strain=NCPPB 557	NZ_JWTE02000091.1	#N/A	#N/A	#N/A	#N/A	GCF_000808655.2	GCF_000808655.2	GCF_000808655.2	GCF_000808655.2
371	GCF_000807875.2	PRJNA224116	SAMN03257621	Xanthomonas axonopodis pv. phaseoli	strain=NCPPB 1713	NZ_JWTD02000023.1	#N/A	#N/A	#N/A	#N/A	GCF_000807875.2	GCF_000807875.2	GCF_000807875.2	GCF_000807875.2
372	GCF_000259445.1	PRJNA200064	SAMN02470120	Xanthomonas axonopodis pv. glycines str. 12-2	strain=12-2	NZ_AJJO01000094.1	#N/A	#N/A	#N/A	#N/A	GCF_000259445.1	GCF_000259445.1	GCF_000259445.1	GCF_000259445.1
373	GCF_000309905.1	PRJNA180039	SAMN02469610	Xanthomonas axonopodis pv. malvacearum str. GSPB1386	strain=GSPB1386	NZ_AHIB01000034.1	#N/A	#N/A	#N/A	#N/A	GCF_000309905.1	GCF_000309905.1	GCF_000309905.1	GCF_000309905.1
374	GCF_001401655.1	PRJNA224116	SAMN02903175	Xanthomonas citri subsp. citri	strain=LMG 9322	NZ_JPYD01000094.1	#N/A	#N/A	#N/A	#N/A	GCF_001401655.1	GCF_001401655.1	GCF_001401655.1	GCF_001401655.1
375	GCF_000007165.1	PRJNA57889	SAMN02603846	Xanthomonas axonopodis pv. citri str. 306	strain=306	NC_003919.1	#N/A	#N/A	#N/A	#N/A	GCF_000007165.1	GCF_000007165.1	GCF_000007165.1	GCF_000007165.1
376	GCF_000309925.1	PRJNA180040	SAMN02469611	Xanthomonas axonopodis pv. malvacearum str. GSPB2388	strain=GSPB22388	NZ_AHIC01000005.1	#N/A	#N/A	#N/A	#N/A	GCF_000309925.1	GCF_000309925.1	GCF_000309925.1	GCF_000309925.1
377	GCF_000348585.1	PRJNA193774	SAMN02603863	Xanthomonas axonopodis Xac29-1	strain=Xac29-1	NC_020800.1	#N/A	#N/A	#N/A	#N/A	GCF_000348585.1	GCF_000348585.1	GCF_000348585.1	GCF_000348585.1
378	GCF_000454505.1	PRJNA224116	SAMN02469929	Xanthomonas citri pv. malvacearum X18	strain=X18	NZ_CM002136.1	#N/A	#N/A	#N/A	#N/A	GCF_000454505.1	GCF_000454505.1	GCF_000454505.1	GCF_000454505.1
379	GCF_000454525.1	PRJNA224116	SAMN02469930	Xanthomonas citri pv. malvacearum X20	strain=X20	NZ_CM002029.1	#N/A	#N/A	#N/A	#N/A	GCF_000454525.1	GCF_000454525.1	GCF_000454525.1	GCF_000454525.1
380	GCF_000488895.1	PRJNA224116	SAMN02469937	Xanthomonas axonopodis pv. glycines CFBP 7119	strain=CFBP 7119	NZ_CM002264.1	#N/A	#N/A	#N/A	#N/A	GCF_000488895.1	GCF_000488895.1	GCF_000488895.1	GCF_000488895.1
381	GCF_000495275.1	PRJNA224116	SAMN02469936	Xanthomonas axonopodis pv. glycines CFBP 2526	strain=CFBP 2526	NZ_CM002268.1	#N/A	#N/A	#N/A	#N/A	GCF_000495275.1	GCF_000495275.1	GCF_000495275.1	GCF_000495275.1
382	GCF_000559125.1	PRJNA224116	SAMN02951910	Xanthomonas axonopodis pv. glycines str. 8ra	strain=8ra	NZ_JDSU01000003.1	#N/A	#N/A	#N/A	#N/A	GCF_000559125.1	GCF_000559125.1	GCF_000559125.1	GCF_000559125.1
383	GCF_000723725.1	PRJNA224116	SAMEA3139044	Xanthomonas campestris pv. viticola	strain=LMG 965	NZ_CBZT010000003.1	#N/A	#N/A	#N/A	#N/A	GCF_000723725.1	GCF_000723725.1	GCF_000723725.1	GCF_000723725.1
384	GCF_000816885.1	PRJNA224116	SAMN03278355	Xanthomonas citri subsp. citri A306	0	NZ_CP006857.1	#N/A	#N/A	#N/A	#N/A	GCF_000816885.1	GCF_000816885.1	GCF_000816885.1	GCF_000816885.1
385	GCF_000825185.1	PRJNA224116	SAMEA2844848	Xanthomonas citri pv. citri	strain=JJ10-1	NZ_CDDV01000207.1	#N/A	#N/A	#N/A	#N/A	GCF_000825185.1	GCF_000825185.1	GCF_000825185.1	GCF_000825185.1
386	GCF_000825205.1	PRJNA224116	SAMEA2844847	Xanthomonas citri pv. citri	strain=LG98	NZ_CDBA01000299.1	#N/A	#N/A	#N/A	#N/A	GCF_000825205.1	GCF_000825205.1	GCF_000825205.1	GCF_000825205.1
387	GCF_000825245.1	PRJNA224116	SAMEA2844845	Xanthomonas citri pv. citri	strain=LB100-1	NZ_CDAV01000258.1	#N/A	#N/A	#N/A	#N/A	GCF_000825245.1	GCF_000825245.1	GCF_000825245.1	GCF_000825245.1
388	GCF_000825265.1	PRJNA224116	SAMEA2844844	Xanthomonas citri pv. citri	strain=JK4-1	NZ_CDMR01000290.1	#N/A	#N/A	#N/A	#N/A	GCF_000825265.1	GCF_000825265.1	GCF_000825265.1	GCF_000825265.1
389	GCF_000825305.1	PRJNA224116	SAMEA2827562	Xanthomonas citri pv. citri	strain=LG117	NZ_CDAX01000297.1	#N/A	#N/A	#N/A	#N/A	GCF_000825305.1	GCF_000825305.1	GCF_000825305.1	GCF_000825305.1
390	GCF_000825505.1	PRJNA224116	SAMEA2827231	Xanthomonas citri pv. citri	strain=NCPPB 3610	NZ_CDAO01000441.1	#N/A	#N/A	#N/A	#N/A	GCF_000825505.1	GCF_000825505.1	GCF_000825505.1	GCF_000825505.1
391	GCF_000961155.1	PRJNA224116	SAMN02911839	Xanthomonas citri subsp. citri	strain=UI7	NZ_CP008989.1	#N/A	#N/A	#N/A	#N/A	GCF_000961155.1	GCF_000961155.1	GCF_000961155.1	GCF_000961155.1
392	GCF_000961175.1	PRJNA224116	SAMN02911838	Xanthomonas citri subsp. citri UI6	strain=UI6	NZ_CP008992.1	#N/A	#N/A	#N/A	#N/A	GCF_000961175.1	GCF_000961175.1	GCF_000961175.1	GCF_000961175.1
393	GCF_000961195.1	PRJNA224116	SAMN02911844	Xanthomonas citri subsp. citri	strain=NT17	NZ_CP008995.1	#N/A	#N/A	#N/A	#N/A	GCF_000961195.1	GCF_000961195.1	GCF_000961195.1	GCF_000961195.1
394	GCF_000961215.1	PRJNA224116	SAMN02911843	Xanthomonas citri subsp. citri	strain=MN12	NZ_CP008998.1	#N/A	#N/A	#N/A	#N/A	GCF_000961215.1	GCF_000961215.1	GCF_000961215.1	GCF_000961215.1
395	GCF_000961235.1	PRJNA224116	SAMN02911842	Xanthomonas citri subsp. citri	strain=MN11	NZ_CP009001.1	#N/A	#N/A	#N/A	#N/A	GCF_000961235.1	GCF_000961235.1	GCF_000961235.1	GCF_000961235.1
396	GCF_000961255.1	PRJNA224116	SAMN02911841	Xanthomonas citri subsp. citri	strain=MN10	NZ_CP009004.1	#N/A	#N/A	#N/A	#N/A	GCF_000961255.1	GCF_000961255.1	GCF_000961255.1	GCF_000961255.1
397	GCF_000961275.1	PRJNA224116	SAMN02911847	Xanthomonas citri subsp. citri	strain=MF20	NZ_CP009007.1	#N/A	#N/A	#N/A	#N/A	GCF_000961275.1	GCF_000961275.1	GCF_000961275.1	GCF_000961275.1
398	GCF_000961295.1	PRJNA224116	SAMN02911837	Xanthomonas citri subsp. citri	strain=JX5	NZ_CP009010.1	#N/A	#N/A	#N/A	#N/A	GCF_000961295.1	GCF_000961295.1	GCF_000961295.1	GCF_000961295.1
399	GCF_000961315.1	PRJNA224116	SAMN02911836	Xanthomonas citri subsp. citri	strain=JX4	NZ_CP009013.1	#N/A	#N/A	#N/A	#N/A	GCF_000961315.1	GCF_000961315.1	GCF_000961315.1	GCF_000961315.1
400	GCF_000961335.1	PRJNA224116	SAMN02911835	Xanthomonas citri subsp. citri	strain=GD3	NZ_CP009016.1	#N/A	#N/A	#N/A	#N/A	GCF_000961335.1	GCF_000961335.1	GCF_000961335.1	GCF_000961335.1
401	GCF_000961355.1	PRJNA224116	SAMN02911834	Xanthomonas citri subsp. citri	strain=GD2	NZ_CP009019.1	#N/A	#N/A	#N/A	#N/A	GCF_000961355.1	GCF_000961355.1	GCF_000961355.1	GCF_000961355.1
402	GCF_000961375.1	PRJNA224116	SAMN02911846	Xanthomonas citri subsp. citri	strain=FB19	NZ_CP009022.1	#N/A	#N/A	#N/A	#N/A	GCF_000961375.1	GCF_000961375.1	GCF_000961375.1	GCF_000961375.1
403	GCF_000961395.1	PRJNA224116	SAMN02911845	Xanthomonas citri subsp. citri	strain=BL18	NZ_CP009025.1	#N/A	#N/A	#N/A	#N/A	GCF_000961395.1	GCF_000961395.1	GCF_000961395.1	GCF_000961395.1
404	GCF_000961415.1	PRJNA224116	SAMN02911840	Xanthomonas citri subsp. citri	strain=5208	NZ_CP009028.1	#N/A	#N/A	#N/A	#N/A	GCF_000961415.1	GCF_000961415.1	GCF_000961415.1	GCF_000961415.1
405	GCF_001028285.2	PRJNA224116	SAMN03765509	Xanthomonas citri pv. citri	strain=jx-6	NZ_CP011827.1	#N/A	#N/A	#N/A	#N/A	GCF_001028285.2	GCF_001028285.2	GCF_001028285.2	GCF_001028285.2
406	GCF_001487915.1	PRJNA224116	SAMEA2752225	Xanthomonas citri pv. citri	0	NZ_LN559032.1	#N/A	#N/A	#N/A	#N/A	GCF_001487915.1	GCF_001487915.1	GCF_001487915.1	GCF_001487915.1
407	GCF_001489275.1	PRJNA224116	SAMEA2752264	Xanthomonas citri pv. citri	0	NZ_LN559292.1	#N/A	#N/A	#N/A	#N/A	GCF_001489275.1	GCF_001489275.1	GCF_001489275.1	GCF_001489275.1
408	GCF_001489975.1	PRJNA224116	SAMEA2752229	Xanthomonas citri pv. citri	0	NZ_LN558976.1	#N/A	#N/A	#N/A	#N/A	GCF_001489975.1	GCF_001489975.1	GCF_001489975.1	GCF_001489975.1
409	GCF_001490855.1	PRJNA224116	SAMEA2752224	Xanthomonas citri pv. citri	0	NZ_LN558878.1	#N/A	#N/A	#N/A	#N/A	GCF_001490855.1	GCF_001490855.1	GCF_001490855.1	GCF_001490855.1
410	GCF_001492595.1	PRJNA224116	SAMEA2752280	Xanthomonas citri pv. citri	0	NZ_LN600342.1	#N/A	#N/A	#N/A	#N/A	GCF_001492595.1	GCF_001492595.1	GCF_001492595.1	GCF_001492595.1
411	GCF_001494675.1	PRJNA224116	SAMEA2752396	Xanthomonas citri pv. citri	0	NZ_LN606820.1	#N/A	#N/A	#N/A	#N/A	GCF_001494675.1	GCF_001494675.1	GCF_001494675.1	GCF_001494675.1
412	GCF_001495935.1	PRJNA224116	SAMEA2752226	Xanthomonas citri pv. citri	0	NZ_LN606602.1	#N/A	#N/A	#N/A	#N/A	GCF_001495935.1	GCF_001495935.1	GCF_001495935.1	GCF_001495935.1
413	GCF_001497855.1	PRJNA224116	SAMEA3121378	Xanthomonas citri pv. bilvae	strain=NCPPB 3213	NZ_LN678639.1	#N/A	#N/A	#N/A	#N/A	GCF_001497855.1	GCF_001497855.1	GCF_001497855.1	GCF_001497855.1
414	GCF_001496535.1	PRJNA224116	SAMEA2752263	Xanthomonas citri pv. citri	0	NZ_LN559343.1	#N/A	#N/A	#N/A	#N/A	GCF_001496535.1	GCF_001496535.1	GCF_001496535.1	GCF_001496535.1

## Sheet: gcvP
			412
	GCF_001010435.1	Xanthomonas hyacinthi DSM 19077	-------------------------CCTTCGCTGCGTGAGCTCGAGAACCATGGCGCGTTCATCGAACGCCACATCGGTCCGAACGATGCCGAGATCGCCGAGATGCTCAGCGTCGTCGGCCACGACACGCTCGACGCGCTGACCGACGCCACCGCCCCCGG------CTCGAT---------------CAAGTCGCCCGCCCCGCTCGCCCTGCCTGCCGCGGTGACCGAGGAGGAAGCGCTGGCCAAGATCCGCGCCATCGCCGACCGCAACACCGTCTTCCGCAGCTTCATCGGCCAGGGCTACTACGGCACGCTGACGCCGAACGTCATCCTGCGCAATGTGCTCGAGAACCCGGCGTGGTACACGGCGTATACGCCGTACCAGGCGGAGATCTC…	NZ_JPLD01000204.1
	GCF_001306995.1	Xanthomonas sp. Mitacek01	--TGCCCGCCATG------ACCGCTTCGACCCTGCGCGACTTCGAACACCACTCGGCCTTCGTCGAGCGCCACATCGGCCCGAACGACGCCGAGATCGCCCATATGCTGGGCGTCGTCGGCCACGACTCGCTCGACGCGATGACCGACGCGATCGTGCCGGG------CAAGAT---------------CGCCTCGCGCGCGCCGCTCGCCCTGCCCGACGCGATGACCGAAGTCGACGCGCTGGCGAAGATACGCGCCGTCGCCAAGCAGAACACCGTCCTGCGCAGCGTCATCGGCCAGGGCTACTACGGCACGCACACGCCGAACGTCATCCTGCGCAACATCCTCGAGAATCCGGCCTGGTACACGGCCTACACGCCGTATCAGGCGGAAATCTC…	NZ_LKIT01000002.1
	GCF_000963215.1	Xanthomonas sp. MUS 060	---------CATGTCTCACACC---TCTTCGCTGCGTGATCTCGAACACCACTCGGCCTTCATCGAGCGCCATATCGGCCCGAACGATGCCGAGATCGCGCAGATGCTGCGCACTGTCGGCCACGACTCGCTGGATGCGCTCACCGATGCCATCGTGCCTGG------CAGCAT---------------CAAATCGCCGGCTGCGTTGGCGTTGCCCGAGGCGATCACCGAAGAGGAGGCACTGGCCAAGATCCGCGCCATTGCCGATAAAAACAGTGTGTTCCGCACCTTTATCGGCCAGGGCTATTACGGCACCCACACGCCGAAGGTGATTCTACGCAACATTCTCGAAAACCCGGCTTGGTACACCGCCTACACTCCGTATCAGGCGGAGATTTC…	NZ_JZIM01000002.1
	GCF_000963005.1	Xanthomonas sp. GPE 39	---------CATGTCTCACACC---TCTTCGCTGCGCGATCTCGAACACCACTCGGCTTTCATCGAGCGCCATATTGGCCCGAACGATGCCGAGATCGCGCAGATGCTGCGCACAGTCGGCCACGACTCGCTGGATGCGCTCACCGATGCCATCGTGCCTGG------CAGCAT---------------CAAATCGCCGGCTGCGTTGGCGTTGCCCGAGGCGATCACCGAAGAGGAGGCACTGGCCAAAATTCGCGCCATTGCCGATAAAAACAGTGTGTTCCGCACCTTTATCGGCCAGGGCTATTACGGCACCCACACGCCGAAGGTGATTCTACGCAACATTCTCGAAAACCCGGCTTGGTACACCGCCTACACCCCGTATCAGGCAGAGATTTC…	NZ_JZHZ01000007.1
	GCF_000962925.1	Xanthomonas albilineans	---------CATGCCTCAGACT---TCTTCGCTGCGCGACCTCGAACACCACTCGGCTTTCATCGAGCGCCATATTGGCCCGAACGACGCCGAGATCGCGCAGATGCTGCGCACCGTCGGCCACGATTCGCTGGATGCGCTCACCGATGCCATCGTGCCCGG------CAGCAT---------------CAAATCGCCGGCCGCGCTGGCGTTGCCCGAGGCGATCAGCGAAGAGGAGGCACTGGCCAAGATCCGCGCCATCGCCGACAAAAACAGCGTGTTTCGCACCTTCATCGGCCAGGGCTATTACGGCACCCACACGCCGAAGGTGATTCTGCGCAACATTCTCGAAAATCCGGCCTGGTACACCGCCTACACCCCGTATCAGGCGGAGATTTC…	NZ_JZIG01000004.1
	GCF_000963155.1	Xanthomonas albilineans	---------CATGCCTCAGACT---TCTTCGCTGCGCGACCTCGAGCACCACTCGGCCTTCATCGAGCGCCATATTGGCCCGAACGACGCCGAGATCGCGCAGATGCTGCGCACCGTCGGCCACGATTCGCTGGATGCGCTCACCGATGCCATCGTGCCCGG------CAGCAT---------------TAAATCGCCGGCCGCGCTGGCGTTGCCCGAGGCGATCAGCGAAGAGGAGGCGCTGGCCAAGATCCGCGCCATCGCCGACAAAAACAGCGTGTTCCGCACCTTCATCGGCCAGGGCTATTACGGCACCCACACGCCGAAGGTGATTCTGCGCAACATTCTCGAAAACCCGGCCTGGTACACCGCCTATACCCCGTATCAGGCGGAGATTTC…	NZ_JZIK01000001.1
	GCF_000963145.1	Xanthomonas albilineans	---------CATGCCTCAGACT---TCTTCGCTGCGCGACCTCGAGCACCACTCGGCCTTCATCGAGCGCCATATTGGCCCGAACGACGCCGAGATCGCGCAGATGCTGCGCACCGTCGGCCACGATTCGCTGGATGCGCTCACCGATGCCATCGTGCCCGG------CAGCAT---------------TAAATCGCCGGCCGCGCTGGCGTTGCCCGAGGCGATCAGCGAAGAGGAGGCGCTGGCCAAGATCCGCGCCATCGCCGACAAAAACAGCGTGTTCCGCACCTTCATCGGCCAGGGCTATTACGGCACCCACACGCCGAAGGTGATTCTGCGCAACATTCTCGAAAACCCGGCCTGGTACACCGCCTATACCCCGTATCAGGCGGAGATTTC…	NZ_JZIJ01000005.1
	GCF_000962995.1	Xanthomonas albilineans	---------CATGCCTCAGACT---TCTTCGCTGCGCGACCTCGAGCACCACTCGGCCTTCATCGAGCGCCATATTGGCCCGAACGACGCCGAGATCGCGCAGATGCTGCGCACCGTCGGCCACGATTCGCTGGATGCGCTCACCGATGCCATCGTGCCCGG------CAGCAT---------------TAAATCGCCGGCCGCGCTGGCGTTGCCCGAGGCGATCAGCGAAGAGGAGGCGCTGGCCAAGATCCGCGCCATCGCCGACAAAAACAGCGTGTTCCGCACCTTCATCGGCCAGGGCTATTACGGCACCCACACGCCGAAGGTGATTCTGCGCAACATTCTCGAAAACCCGGCCTGGTACACCGCCTACACCCCGTATCAGGCGGAGATTTC…	NZ_JZHX01000001.1
	GCF_000963115.1	Xanthomonas albilineans	---------CATGCCTCAGACT---TCTTCGCTGCGCGACCTCGAGCACCACTCGGCCTTCATCGAGCGCCATATTGGCCCGAACGACGCCGAGATCGCGCAGATGCTGCGCACCGTCGGCCACGATTCGCTGGATGCGCTCACCGATGCCATCGTGCCCGG------CAGCAT---------------TAAATCGCCGGCCGCGCTGGCGTTGCCCGAGGCGATCAGCGAAGAGGAGGCGCTGGCCAAGATCCGTGCCATCGCCGACAAAAACAGCGTGTTCCGCACCTTCATCGGCCAGGGCTATTACGGCACCCACACGCCGAAGGTGATTCTGCGCAACATTCTCGAAAACCCGGCCTGGTACACCGCCTATACCCCGTATCAGGCGGAGATTTC…	NZ_JZIH01000029.1
	GCF_000963055.1	Xanthomonas albilineans	---------CATGCCTCAGACT---TCTTCGCTGCGCGACCTCGAGCACCACTCGGCCTTCATCGAGCGCCATATTGGCCCGAACGACGCCGAGATCGCGCAGATGCTGCGCACCGTCGGCCACGATTCGCTGGATGCGCTCACCGATGCCATCGTGCCCGG------CAGCAT---------------TAAATCGCCGGCCGCGCTGGCGTTGCCCGAGGCGATCAGCGAAGAGGAGGCGCTGGCCAAGATCCGTGCCATCGCCGACAAAAACAGCGTGTTCCGCACCTTCATCGGCCAGGGCTATTACGGCACCCACACGCCGAAGGTGATTCTGCGCAACATTCTCGAAAACCCGGCCTGGTACACCGCCTATACCCCGTATCAGGCGGAGATTTC…	NZ_JZID01000001.1
	GCF_000963135.1	Xanthomonas albilineans	---------CATGCCTCAGACT---TCTTCGCTGCGCGACCTCGAGCACCACTCGGCCTTCATCGAGCGCCATATTGGCCCGAACGACGCCGAGATCGCGCAGATGCTGCGCACCGTCGGCCACGATTCGCTGGATGCGCTTACCGATGCCATCGTGCCCGG------CAGCAT---------------TAAATCGCCGGCCGCGCTGGCGTTGCCCGAGGCGATCAGCGAAGAGGAGGCGCTGGCCAAGATCCGTGCCATCGCCGACAAAAACAGCGTGTTCCGCACCTTCATCGGCCAGGGCTATTACGGCACCCACACGCCGAAGGTGATTCTGCGCAACATTCTCGAAAACCCGGCCTGGTACACCGCCTATACCCCGTATCAGGCGGAGATTTC…	NZ_JZII01000001.1
	GCF_000962915.1	Xanthomonas albilineans	---------CATGCCTCAGACT---TCTTCGCTGCGCGACCTCGAGCACCACTCGGCCTTCATCGAGCGCCATATTGGCCCGAACGACGCCGAGATCGCGCAGATGCTGCGCACCGTCGGCCACGATTCGCTGGATGCGCTTACCGATGCCATCGTGCCCGG------CAGCAT---------------TAAATCGCCGGCCGCGCTGGCGTTGCCCGAGGCGATCAGCGAAGAGGAGGCGCTGGCCAAGATCCGTGCCATCGCCGACAAAAACAGCGTGTTCCGCACCTTCATCGGCCAGGGCTATTACGGCACCCACACGCCGAAGGTGATTCTGCGCAACATTCTCGAAAACCCGGCCTGGTACACCGCCTATACCCCGTATCAGGCGGAGATTTC…	NZ_JZIC01000001.1
	GCF_000963065.1	Xanthomonas albilineans	---------CATGCCTCAGACT---TCTTCGCTGCGCGACCTCGAGCACCACTCGGCCTTCATCGAGCGCCATATTGGCCCGAACGACGCCGAGATCGCGCAGATGCTGCGCACCGTCGGCCACGATTCGCTGGATGCGCTTACCGATGCCATCGTGCCCGG------CAGCAT---------------TAAATCGCCGGCCGCGCTGGCGTTGCCCGAGGCGATCAGCGAAGAGGAGGCGCTGGCCAAGATCCGTGCCATCGCCGACAAAAACAGCGTGTTCCGCACCTTCATCGGCCAGGGCTATTACGGCACCCACACGCCGAAGGTGATTCTGCGCAACATTCTCGAAAACCCGGCCTGGTACACCGCCTATACCCCGTATCAGGCGGAGATTTC…	NZ_JZHY01000003.1
	GCF_000963195.1	Xanthomonas albilineans	---------CATGCCTCAGACT---TCTTCGCTGCGCGACCTCGAGCACCACTCGGCCTTCATCGAGCGCCATATTGGCCCGAACGACGCCGAGATCGCGCAGATGCTGCGCACCGTCGGCCACGATTCGCTGGATGCGCTCACCGATGCCATCGTGCCCGG------CAGCAT---------------TAAATCGCCGGCCGCGCTGGCGTTGCCCGAGGCGATCAGCGAAGAGGAGGCGCTGGCCAAGATCCGTGCCATCGCCGACAAAAACAGCGTGTTCCGCACCTTCATCGGCCAGGGCTATTACGGCACCCACACGCCGAAGGTGATTCTGCGCAACATTCTCGAAAACCCGGCCTGGTACACCGCCTATACCCCGTATCAGGCGGAGATTTC…	NZ_JZIL01000006.1
	GCF_000963075.1	Xanthomonas albilineans	---------CATGCCTCAGACT---TCTTCGCTGCGCGACCTCGAGCACCACTCGGCCTTCATCGAGCGCCATATTGGCCCGAACGACGCCGAGATCGCGCAGATGCTGCGCACCGTCGGCCACGATTCGCTGGATGCGCTCACCGATGCCATCGTGCCCGG------CAGCAT---------------TAAATCGCCGGCCGCGCTGGCGTTGCCCGAGGCGATCAGCGAAGAGGAGGCGCTGGCCAAGATCCGTGCCATCGCCGACAAAAACAGCGTGTTCCGCACCTTCATCGGCCAGGGCTATTACGGCACCCACACGCCGAAGGTGATTCTGCGCAACATTCTCGAAAACCCGGCCTGGTACACCGCCTATACCCCGTATCAGGCGGAGATTTC…	NZ_JZIF01000003.1
	GCF_000963025.1	Xanthomonas albilineans	---------CATGCCTCAGACT---TCTTCGCTGCGCGACCTCGAGCACCACTCGGCCTTCATCGAGCGCCATATTGGCCCGAACGACGCCGAGATCGCGCAGATGCTGCGCACCGTCGGCCACGATTCGCTGGATGCGCTCACCGATGCCATCGTGCCCGG------CAGCAT---------------TAAATCGCCGGCCGCGCTGGCGTTGCCCGAGGCGATCAGCGAAGAGGAGGCGCTGGCCAAGATCCGTGCCATCGCCGACAAAAACAGCGTGTTCCGCACCTTCATCGGCCAGGGCTATTACGGCACCCACACGCCGAAGGTGATTCTGCGCAACATTCTCGAAAACCCGGCCTGGTACACCGCCTATACCCCGTATCAGGCGGAGATTTC…	NZ_JZIB01000003.1
	GCF_000962935.1	Xanthomonas albilineans	---------CATGCCTCAGACT---TCTTCGCTGCGCGACCTCGAGCACCACTCGGCCTTCATCGAGCGCCATATTGGCCCGAACGACGCCGAGATCGCGCAGATGCTGCGCACCGTCGGCCACGATTCGCTGGATGCGCTCACCGATGCCATCGTGCCCGG------CAGCAT---------------TAAATCGCCGGCCGCGCTGGCGTTGCCCGAGGCGATCAGCGAAGAGGAGGCGCTGGCCAAGATCCGTGCCATCGCCGACAAAAACAGCGTGTTCCGCACCTTCATCGGCCAGGGCTATTACGGCACCCACACGCCGAAGGTGATTCTGCGCAACATTCTCGAAAACCCGGCCTGGTACACCGCCTATACCCCGTATCAGGCGGAGATTTC…	NZ_JZIA01000003.1
	GCF_000087965.2	Xanthomonas albilineans GPE PC73	---------CATGCCTCAGACT---TCTTCGCTGCGCGACCTCGAGCACCACTCGGCCTTCATCGAGCGCCATATTGGCCCGAACGACGCCGAGATCGCGCAGATGCTGCGCACCGTCGGCCACGATTCGCTGGATGCGCTCACCGATGCCATCGTGCCCGG------CAGCAT---------------TAAATCGCCGGCCGCGCTGGCGTTGCCCGAGGCGATCAGCGAAGAGGAGGCGCTGGCCAAGATCCGTGCCATCGCCGACAAAAACAGCGTGTTCCGCACCTTCATCGGCCAGGGCTATTACGGCACCCACACGCCGAAGGTGATTCTGCGCAACATTCTCGAAAACCCGGCCTGGTACACCGCCTATACCCCGTATCAGGCGGAGATTTC…	NC_013722.1
	GCF_000962945.1	Xanthomonas albilineans	---------CATGCCTCAGACT---TCTTCGCTGCGCGACCTCGAGCACCACTCGGCCTTCATCGAGCGCCATATTGGCCCGAACGACGCCGAGATCGCGCAGATGCTGCGCACCGTCGGCCACGATTCGCTGGATGCGCTCACCGATGCCATCGTGCCCGG------CAGCAT---------------CAAATCGCCGGCCGCGCTGGCGTTGCCCGAGGCGATCAGCGAAGAGGAGGCACTGGCCAAGATCCGCGCCATCGCCGACAAAAACAGCGTGTTCCGCACCTTCATCGGCCAGGGCTATTACGGCACCCACACGCCGAAAGTGATTCTGCGCAACATTCTCGAAAACCCGGCCTGGTATACCGCCTACACCCCGTATCAGGCGGAGATTTC…	NZ_JZIE01000001.1
	GCF_001043115.1	Xanthomonas axonopodis pv. phaseoli	--------CCATGTCTCACACC---TCTTCGCTGCGCGACCTCGAACACCACTCGGCTTTCATCGAGCGCCACATCGGCCCGAACGACGCCGAGATCGCGCACATGCTGCGCACCGTCGGCCACGACTCGCTGGAGGCGATGACCGACGCCATCGTGCCCGG------CAACAT---------------CAAGTCGCCCGCCGCGCTGGCGCTGCCCGACGCCATCACCGAGGAGGAGGCGCTGACCAAGATCCGCGCCATCGCCGACAGGAACACGGTGCTGCGCAGCTTCATCGGCCAGGGTTACTACGGCACCCACACGCCGAAGGTGATCCTGCGCAACATCCTCGAGAACCCGGCCTGGTACACCGCCTACACCCCGTACCAGGCGGAGATCTC…	NZ_LFME01000025.1
	GCF_000831625.1	Xanthomonas sacchari	------TGCCATGTCTCACACC---TCTTCGCTGCGCGACCTCGAACACCACTGCGCCTTCATCGAGCGCCACATCGGCCCGAACGACGCCGAGATCGCGCACATGCTGCGCACCGTCGGCCACGACTCGCTGGAGGCGATGACCGACGCCATCGTGCCGGG------CAACAT---------------CAAGTCGCCGGCCGCACTGGCGCTGCCCGATGCCGTCACCGAGGAGGAGGCGCTGGCCAAGATCCGCGCCATCGCCGACAAGAACACCGTATTCCGCAGCTTCATCGGCCAGGGCTACTACGGCACCCACACGCCGAAGGTGATCCTGCGCAACATCCTCGAGAACCCGGCTTGGTACACCGCCTACACGCCGTACCAGGCGGAGATCTC…	NZ_JXQE01000055.1
	GCF_000225975.1	Xanthomonas sacchari NCPPB 4393	--------CCATGTCTCACACC---TCTTCGCTGCGCGACCTCGAACACCACTGCGCCTTCATCGAGCGCCACATCGGCCCGAACGACGCCGAGATCGCGCACATGCTGCGCACCGTCGGCCACGACTCGCTGGAGGCGATGACCGACGCCATCGTGCCGGG------CAACAT---------------CAAGTCGCCGGCCGCACTGGCGCTGCCCGATGCCGTCACCGAGGAGGAGGCGCTGGCCAAGATCCGCGCCATCGCCGACAAGAACACCGTATTCCGCAGCTTCATCGGCCAGGGCTACTACGGCACCCACACGCCGAAGGTGATCCTGCGCAACATCCTCGAGAACCCGGCTTGGTACACCGCCTACACGCCGTACCAGGCGGAGATCTC…	NZ_AGDB01000014.1
	GCF_000815185.1	Xanthomonas sacchari	--------CCATGTCTCACACC---TCTTCGCTGCGCGACCTCGAACACCACTCGGCCTTCATCGAGCGCCACATCGGCCCGAACGACGCCGAGATCGCGCACATGCTGCGCACCGTCGGCCACGACTCGCTGGAGGCGATGACCGACGCCATCGTGCCCGG------CAACAT---------------CAAGTCGCCCGCCGCGCTGGCGTTGCCCGACGCCATCACCGAGGAGGAGGCGCTGGCCAAGATCCGCGCCATCGCCGACAAGAACACCGTGTTCCGCAGCTTCATCGGCCAGGGCTACTACGGCACCCACACGCCGAAGGTGATCCTACGCAACATCCTCGAGAACCCGGCCTGGTACACCGCCTACACGCCGTACCAGGCGGAGATCTC…	NZ_CP010409.1
	GCF_000364665.1	Xanthomonas sp. SHU199	--------CCATGTCTCACACC---TCTTCGCTGCGCGACCTCGAACACCACTGCGCCTTCATCGAGCGCCACATCGGCCCGAACGACGCCGAGATCGCGCACATGCTGCGCACCGTCGGCCACGACTCGCTGGAGGCGATGACCGACGCCATCGTGCCGGG------CAACAT---------------CAAGTCGCCCGCCGCGCTGGCGCTGCCCGACGCCATCACCGAGGAGGAGGCGCTGGCCAAGATCCGCGCCATCGCCGACAAGAACACCGTGTTCCGCAGCTTCATCGGCCAGGGCTACTACGGCACCCACACGCCGAAGGTCATCCTGCGCAACATCCTCGAGAACCCGGCCTGGTACACCGCCTACACCCCGTACCAGGCGGAGATCTC…	NZ_AQOI01000592.1
	GCF_000364685.1	Xanthomonas sp. SHU166	------TGCCATGTCTCACACC---TCTTCGCTGCGCGACCTCGAACACCACTGCGCCTTCATCGAGCGCCACATCGGCCCGAACGACGCCGAGATCGCGCACATGCTGCGCACCGTCGGCCACGACTCGCTGGAGGCGATGACCGACGCCATCGTGCCCGG------CAACAT---------------CAAGTCGCCCGCCGCGCTGGCGCTGCCCGACGCCATCACCGAGGAGGAGGCGCTGGCCAAGATCCGCGCCATCGCCGACAAGAACACCGTGTTCCGCAGCTTCATCGGCCAGGGCTACTACGGCACCCACACGCCGAAGGTGATCCTGCGCAACATCCTCGAGAACCCGGCCTGGTACACCGCCTACACGCCGTACCAGGCGGAGATCTC…	NZ_AQOJ01000016.1
	GCF_000364645.1	Xanthomonas sp. SHU308	--------CCATGTCTCACACC---TCTTCGCTGCGCGACCTCGAACACCACTGCGCCTTCATCGAGCGCCACATCGGCCCGAACGACGCCGAGATCGCGCACATGCTGCGCACCGTCGGCCACGACTCGCTGGAGGCGATGACCGACGCCATCGTGCCCGGCCTGATCAAAAT------AGGCACGGACAAGTCGCCCGCCGCGCTGGCGTTGCCCGACGCCATCACCGAGGAGGAGGCGCTGGCCAAGATCCGCGCCATCGCCGACAAGAACACCGTGTTCCGCAGCTTCATCGGCCAGGGCTACTACGGCACCCACACGCCGAAGGTGATCCTGCGCAACATCCTCGAGAACCCGGCCTGGTACACCGCCTACACCCCGTACCAGGCGGAGATCTC…	NZ_AQOK01000097.1
	GCF_001010435.1	Xanthomonas hyacinthi DSM 19077	------CGCCATGTCTAAGACC---CCCTCGCTGCGCGACCTCGAACACCACTCGGCCTTCGTCGAGCGCCACATCGGCCCGAACGACGCCGAGATCGCGCACATGCTGCATGCCGTCGGCCACGACTCGCTGGAGGCGCTGACCGACGCCATCGTGCCGGG------CCTGATTAAAACAGGCACGGACAAGTCGCCGCAGCCGCTGGCGCTGCCCGAGGCGATCACCGAAGAGGAGGCACTGGCCAAGATCGGCGCCATCGCCGACAAGAACCAGGTGCTGCGCAGCTTCATCGGCCAGGGCTACTACGGCACCCACACGCCGAAGGTGATCCTGCGCAACATCCTCGAGAACCCGGCCTGGTACACCGCCTATACGCCATACCAGGCGGAGATCTC…	NZ_JPLD01000132.1
	GCF_001455815.1	Xanthomonas translucens	GATGCCCGCCATGTCCCAGACCACGTCCTCGCTGCGCGACCTCGAACACCACTGCGCCTTCGTCGAGCGCCATATCGGCCCGAACGACGCCGAAATCGCGCACATGCTGCGCACTGTTGGCCACGCTTCGCTGGAGGCGCTGACCGACGCCATCGTGCCCGG------CAAAAT---------------CAAGTCGCCGCTCCCGCTGGCGCTGCCCGACGCGGTCACCGAAGAAGAAGCGCTGGCCAAGATCGGCACCATCGCCGGCAAGAACCAGGTGCTGCGCAGCTTCATCGGCCAGGGCTACTACGGCACCCACACGCCGAAGGTGATCCTGCGCAACATCCTCGAGAATCCGGCCTGGTACACCGCCTACACCCCTTACCAGGCGGAGATCTC…	NZ_LNSU01000007.1
	GCF_000807145.1	Xanthomonas translucens pv. cerealis	--TGCCCGCCATGTCCCAGACCACGTCCTCGCTGCGCGACCTCGAACACCACTGCGCCTTCGTCGAGCGCCATATCGGCCCGAACGACGCCGAAATCGCGCACATGCTGCGCACTGTTGGCCACGCTTCGCTGGAGGCGCTGACCGACGCCATCGTGCCCGG------CAAAAT---------------CAAGTCGCCGCTCCCGCTGGCGCTGCCCGACGCGGTCACCGAAGAAGAAGCGCTGGCCAAGATCGGCACCATCGCCGGCAAGAACCAGGTGCTGCGCAGCTTCATCGGCCAGGGCTACTACGGCACCCACACGCCGAAGGTGATCCTGCGCAACATCCTCGAGAATCCGGCCTGGTACACCGCCTACACGCCGTACCAGGCGGAGATCTC…	NZ_CM003052.1
	GCF_001282885.1	Xanthomonas translucens pv. phlei	--TGCCCGCCATGTCCCAGACCACGTCCTCGCTGCGCGACCTCGAACACCACTGCGCCTTCGTCGAGCGCCACATCGGCCCGAACGACGCCGAAATCGCGCACATGCTGCGCACCGTCGGCCACGCTTCGCTGGAGGCGCTGACCGACGCCATCGTCCCCGG------CAAGAT---------------CAAGTCGCCGCAACCGCTGGCGCTGCCCGACGCGGTCACCGAAGAGGAAGCGCTGGCCAAGATCGGCACAATCGCCGGCAAGAACCAGGTGCTGCGCAGCTTCATCGGCCAGGGCTACTACGGCACCCACACGCCGAAGGTGATCCTGCGCAACATCCTCGAGAACCCGGCCTGGTACACCGCCTACACGCCGTACCAGGCGGAGATCTC…	NZ_CXOJ01000064.1
	GCF_001282765.1	Xanthomonas translucens pv. poae	GATGCCCGCCATGTCCCAGACCACGTCCCCGCTGCGCGACCTCGAACACCACTGCGCCTTCGTCGAGCGCCATATCGGCCCGAACGACGCCGAGATCGCGCACATGCTGCACACCGTCGGCCACGCTTCGCTGGAGGCGCTGACCGACGCCATCGTCCCCGG------CAAGAT---------------CAAGTCGCCGCAGCCGCTGGCGCTGCCCGACGCGGTCACCGAAGAGGAAGCGCTGGCCAAGATCGGCACCATCGCCGGCAACAACCAGGTGCTGCGCAGCTTCATCGGCCAGGGCTACTACGGCACCCACACGCCGAAGGTGATCCTGCGCAACATCCTCGAGAACCCGGCCTGGTACACCGCCTACACCCCGTACCAGGCGGAGATCTC…	NZ_CXOK01000091.1
	GCF_001269865.1	Xanthomonas translucens pv. graminis	GATGCCCGCCATGTCCCAGACCACGTCCTCGCTGCGCGACCTCGAACACCACTGCGCTTTCGTCGAGCGCCACATCGGCCCGAACGACGCCGAGATCGCGCATATGCTGCACACCGTCGGCCACGCTTCGCTGGAGGCGCTGACCGACGCCATCGTCCCCGG------CAAGAT---------------CAAGTCGCCGCAACCGCTGGCGCTGCCCGACGCCATCACCGAAGAGGAAGCGCTGGCCAAGATCGGCGCCATCGCCGGCAACAACCAGCTGCTGCGCAGCTTCATCGGCCAGGGCTACTACGGCACCCACACGCCGAAGGTGATCCTGCGCAACATCCTCGAGAACCCGGCCTGGTACACCGCCTACACGCCGTACCAGGCGGAGATCTC…	NZ_LHSI01000001.1
	GCF_000313775.1	Xanthomonas translucens pv. graminis ART-Xtg29	GATGCCCGCCATGTCCCAGACCACGTCCTCGCTGCGCGACCTCGAACACCACTGCGCTTTCGTCGAGCGCCACATCGGCCCGAACGACGCCGAGATCGCGCATATGCTGCACACCGTCGGCCACGCTTCGCTGGAGGCGCTGACCGACGCCATCGTCCCCGG------CAAGAT---------------CAAGTCGCCGCAACCGCTGGCGCTGCCCGACGCCATCACCGAAGAGGAAGCGCTGGCCAAGATCGGCGCCATCGCCGGCAACAACCAGCTGCTGCGCAGCTTCATCGGCCAGGGCTACTACGGCACCCACACGCCGAAGGTGATCCTGCGCAACATCCTCGAGAACCCGGCCTGGTACACCGCCTACACGCCGTACCAGGCGGAGATCTC…	NZ_ANGG01000691.1
	GCF_001282805.1	Xanthomonas translucens pv. arrhenatheri LMG 727	GATGCCCGCCATGTCCCAGACCACGTCCTCGCTGCGCGACCTCGAACACCACTGCGCCTTCGTCGAGCGCCATATCGGCCCGAACGACGCCGAGATCGCGCACATGCTGCACACCGTCGGCCACGCTTCGCTGGAGGCGCTGACCGACGCCATCGTCCCCGG------CAAGAT---------------CAAGTCGCCGCAACCGCTGGCGCTGCCCGAGGCGATCACCGAAGAGGAAGCGCTGGCCAAGATCGGCACCATCGCCGGCAACAACCAGGTGCTGCGCAGCTTCATCGGCCAGGGCTACTACGGCACCCACACGCCGAAGGTGATCCTGCGCAACATCCTCGAGAACCCGGCCTGGTACACCGCCTACACGCCGTACCAGGCGGAGATCTC…	NZ_CXOI01000035.1
	GCF_001462125.1	Xanthomonas translucens	--TGCCCGCCATGTCCCAGACCACGTCCTCGCTGCGCGACCTCGAACACCACTGCGCCTTCGTCGAGCGCCATATCGGCCCGAACGACGCCGAGATCGCGCACATGCTGCGCACCGTCGGCCACGCTTCGCTGGAGGCGCTGACCGACGCCATCGTGCCGGG------CAAGAT---------------CAAGTCGCCGCTGCCGCTGGCGCTGCCCGACGCGGTCACCGAAGAAGAAGCGCTGGCCAAGATCGGCACCATCGCCGGCAAGAACCAGGTGCTGCGCAGCTTCATCGGCCAGGGCTACTACGGCAACCACACGCCGAAGGTGATCCTGCGCAACATCCTTGAGAATCCGGCCTGGTACACCGCCTACACGCCGTACCAGGCGGAAATCTC…	NZ_LNVW01000018.1
	GCF_001469515.1	Xanthomonas translucens pv. translucens	--TGCCCGCCATGTCCCAGACCACGTCCTCGCTGCGCGACCTCGAACACCACTGCGCCTTCGTCGAGCGCCATATCGGCCCGAACGACGCCGAGATCGCGCACATGCTGCGCACCGTCGGCCACGCTTCGCTGGAGGCGCTGACCGACGCCATCGTGCCGGG------CAAGAT---------------CAAGTCGCCGCTGCCGCTGGCGCTGCCCGACGCGGTCACCGAAGAAGAAGCGCTGGCCAAGATCGGCACCATCGCCGGCAAGAACCAGGTGCTGCGCAGCTTCATCGGCCAGGGCTACTACGGCAACCACACGCCGAAGGTGATCCTGCGCAACATCCTTGAGAATCCGGCCTGGTACACCGCCTACACGCCGTACCAGGCGGAAATCTC…	NZ_JTEM01000089.1
	GCF_000331775.1	Xanthomonas translucens pv. translucens DSM 18974	GATGCCCGCCATGTCCCAGACCACGTCCTCGCTACGCGACCTCGAACACCACTGCGCCTTCGTCGAGCGCCATATCGGCCCGAACGACGCCGAGATCGCGCACATGCTGCGCACCGTCGGCCACGCTTCGCTGGAGGCGCTGACCGACGCCATCGTGCCGGG------CAAGAT---------------CAAGTCGCCGCTGCCGCTGGCGCTGCCCGACGCGGTCACCGAAGAAGAAGCGCTGGCCAAGATCGGCACCATCGCCGGCAAGAACCAGGTGCTGCGCAGCTTCATCGGCCAGGGCTACTACGGCACCCACACGCCGAAGGTGATCCTGCGCAACATCCTGGAGAATCCGGCCTGGTACACCGCCTACACGCCGTATCAGGCGGAAATCTC…	NZ_CAPJ01000431.1
	GCF_001461965.1	Xanthomonas translucens	GATGCCCGCCATGTCCCAGACCACGTCCTCGCTGCGCGACCTCGAACACCACTGCGCCTTCGTCGAGCGCCATATCGGCCCGAACGACGCCGAGATCGCGCACATGCTGCGCATCGTCGGCCACGACTCGCTGGAGGCGCTGACCGACGCCATCGTCCCGGG------CAAGAT---------------CAAGTCGCCGCTGCCGCTGGCGCTGCCCGACGCGGTCACCGAAGAGGAAGCGCTGGCCAAGATCGGCGCCATCGCCGGCAAGAATCAGGTGCTGCGCAGCTTCATCGGTCAGGGCTACTACGGCACCCACACGCCGAAGGTGATCCTGCGCAACATCCTGGAGAATCCGGCCTGGTACACCGCCTACACGCCGTACCAGGCGGAAATCTC…	NZ_LNVR01000032.1
	GCF_001462075.1	Xanthomonas translucens	--TGCCCGCCATGTCCCAGACCACGTCCTCGCTGCGCGACCTCGAACACCACTGCGCCTTCGTCGAGCGCCATATCGGCCCGAACGACGCCGAGATCGCGCACATGCTGCGCATCGTCGGCCACGACTCGCTGGAGGCGCTGACCGACGCCATCGTCCCGGG------CAAGAT---------------CAAGTCGCCGCTGCCGCTGGCGCTGCCCGACGCGGTCACCGAAGAGGAAGCGCTGGCCAAGATCGGCGCCATCGCCGGCAAGAATCAGGTGCTGCGCAGCTTCATCGGTCAGGGCTACTACGGCACCCACACGCCGAAGGTGATCCTGCGCAACATCCTGGAGAATCCGGCCTGGTACACCGCCTACACGCCGTACCAGGCGGAAATCTC…	NZ_LNVQ01000029.1
	GCF_001461975.1	Xanthomonas translucens	--TGCCCGCCATGTCCCAGACCACGTCCTCGCTGCGCGACCTCGAACACCACTGCGCCTTCGTCGAGCGCCATATCGGCCCGAACGACGCCGAGATCGCGCACATGCTGCGCATCGTCGGCCACGACTCGCTGGAGGCGCTGACCGACGCCATCGTCCCGGG------CAAGAT---------------CAAGTCGCCGCTGCCGCTGGCGCTGCCCGACGCGGTCACCGAAGAGGAAGCGCTGGCCAAGATCGGCGCCATCGCCGGCAAGAATCAGGTGCTGCGCAGCTTCATCGGTCAGGGCTACTACGGCACCCACACGCCGAAGGTGATCCTGCGCAACATCCTGGAGAATCCGGCCTGGTACACCGCCTACACGCCGTACCAGGCGGAAATCTC…	NZ_LNVM01000034.1
	GCF_001462145.1	Xanthomonas translucens	GATGCCCGCCATGTCCCAGACCACGTCCTCGCTGCGCGACCTCGAACACCACTGCGCCTTCGTCGAGCGCCATATCGGCCCGAACGACGCCGAGATCGCGCACATGCTGCGCATCGTCGGCCACGACTCGCTGGAGGCGCTGACCGACGCCATCGTCCCGGG------CAAGAT---------------CAAGTCGCCGCTGCCGCTGGCGCTGCCCGACGCGGTCACCGAAGAGGAAGCGCTGGCCAAGATCGGCGCCATCGCCGGCAAGAATCAGGTGCTGCGCAGCTTCATCGGTCAGGGCTACTACGGCACCCACACGCCGAAGGTGATCCTGCGCAACATCCTGGAGAATCCGGCCTGGTACACCGCCTACACGCCGTACCAGGCGGAAATCTC…	NZ_LNVV01000004.1
	GCF_001462065.1	Xanthomonas translucens	--TGCCCGCCATGTCCCAGACCACGTCCTCGCTGCGCGACCTCGAACACCACTGCGCCTTCGTCGAGCGCCATATCGGCCCGAACGACGCCGAGATCACGCACATGCTGCGCATCGTCGGCCACGACTCGCTGGAGGCGCTGACCGACGCCATCGTCCCGGG------CAAGAT---------------CAAGTCGCCGCTGCCGCTGGCGCTGCCCGACGCGGTCACCGAAGAGGAAGCGCTGGCCAAGATCGGCGCCATCGCCGGCAAGAATCAGGTGCTGCGCAGCTTCATCGGTCAGGGCTACTACGGCACCCACACGCCGAAGGTGATCCTGCGCAACATCCTGGAGAATCCGGCCTGGTACACCGCCTACACGCCGTACCAGGCGGAAATCTC…	NZ_LNVU01000028.1
	GCF_001461995.1	Xanthomonas translucens	--TGCCCGCCATGTCCCAGACCACGTCCTCGCTGCGCGACCTCGAACACCACTGCGCCTTCGTCGAGCGCCATATCGGCCCGAACGACGCCGAGATCACGCACATGCTGCGCATCGTCGGCCACGACTCGCTGGAGGCGCTGACCGACGCCATCGTCCCGGG------CAAGAT---------------CAAGTCGCCGCTGCCGCTGGCGCTGCCCGACGCGGTCACCGAAGAGGAAGCGCTGGCCAAGATCGGCGCCATCGCCGGCAAGAATCAGGTGCTGCGCAGCTTCATCGGTCAGGGCTACTACGGCACCCACACGCCGAAGGTGATCCTGCGCAACATCCTGGAGAATCCGGCCTGGTACACCGCCTACACGCCGTACCAGGCGGAAATCTC…	NZ_LNVP01000002.1
	GCF_001462095.1	Xanthomonas translucens	--TGCCCGCCATGTCCCAGACCACGTCCTCGCTGCGCGACCTCGAACACCACTGCGCCTTCGTCGAGCGCCATATCGGCCCGAACGACGCCGAGATCACGCACATGCTGCGCATCGTCGGCCACGACTCGCTGGAGGCGCTGACCGACGCCATCGTCCCGGG------CAAGAT---------------CAAGTCGCCGCTGCCGCTGGCGCTGCCCGACGCGGTCACCGAAGAGGAAGCGCTGGCCAAGATCGGCGCCATCGCCGGCAAGAATCAGGTGCTGCGCAGCTTCATCGGTCAGGGCTACTACGGCACCCACACGCCGAAGGTGATCCTGCGCAACATCCTGGAGAATCCGGCCTGGTACACCGCCTACACGCCGTACCAGGCGGAAATCTC…	NZ_LNVO01000027.1
	GCF_001461925.1	Xanthomonas translucens	--TGCCCGCCATGTCCCAGACCACGTCCTCGCTGCGCGACCTCGAACACCACTGCGCCTTCGTCGAGCGCCATATCGGCCCGAACGACGCCGAGATCACGCACATGCTGCGCATCGTCGGCCACGACTCGCTGGAGGCGCTGACCGACGCCATCGTCCCGGG------CAAGAT---------------CAAGTCGCCGCTGCCGCTGGCGCTGCCCGACGCGGTCACCGAAGAGGAAGCGCTGGCCAAGATCGGCGCCATCGCCGGCAAGAATCAGGTGCTGCGCAGCTTCATCGGTCAGGGCTACTACGGCACCCACACGCCGAAGGTGATCCTGCGCAACATCCTGGAGAATCCGGCCTGGTACACCGCCTACACGCCGTACCAGGCGGAAATCTC…	NZ_LNVJ01000020.1
	GCF_001455835.1	Xanthomonas translucens	--TGCCCGCCATGTCCCAGACCACGTCCTCGCTGCGCGACCTCGAACACCACTGCGCCTTCGTCGAGCGCCATATCGGCCCGAACGACGCCGAGATCACGCACATGCTGCGCATCGTCGGCCACGACTCGCTGGAGGCGCTGACCGACGCCATCGTCCCGGG------CAAGAT---------------CAAGTCGCCGCTGCCGCTGGCGCTGCCCGACGCGGTCACCGAAGAGGAAGCGCTGGCCAAGATCGGCGCCATCGCCGGCAAGAATCAGGTGCTGCGCAGCTTCATCGGTCAGGGCTACTACGGCACCCACACGCCGAAGGTGATCCTGCGCAACATCCTGGAGAATCCGGCCTGGTACACCGCCTACACGCCGTACCAGGCGGAAATCTC…	NZ_LNSS01000019.1
	GCF_001462155.1	Xanthomonas translucens	GATGCCCGCCATGTCCCAGACCACGTCCTCGCTGCGCGACCTCGAACACCACTGCGCCTTCGTCGAGCGCCATATCGGCCCGAACGACGCCGAGATCACGCACATGCTGCGCATCGTCGGCCACGACTCGCTGGAGGCGCTGACCGACGCCATCGTCCCGGG------CAAGAT---------------CAAGTCGCCGCTGCCGCTGGCGCTGCCCGACGCGGTCACCGAAGAGGAAGCGCTGGCCAAGATCGGCGCCATCGCCGGCAAGAATCAGGTGCTGCGCAGCTTCATCGGTCAGGGCTACTACGGCACCCACACGCCGAAGGTGATCCTGCGCAACATCCTGGAGAATCCGGCCTGGTACACCGCCTACACGCCGTACCAGGCGGAAATCTC…	NZ_LNVT01000001.1
	GCF_001462045.1	Xanthomonas translucens	GATGCCCGCCATGTCCCAGACCACGTCCTCGCTGCGCGACCTCGAACACCACTGCGCCTTCGTCGAGCGCCATATCGGCCCGAACGACGCCGAGATCACGCACATGCTGCGCATCGTCGGCCACGACTCGCTGGAGGCGCTGACCGACGCCATCGTCCCGGG------CAAGAT---------------CAAGTCGCCGCTGCCGCTGGCGCTGCCCGACGCGGTCACCGAAGAGGAAGCGCTGGCCAAGATCGGCGCCATCGCCGGCAAGAATCAGGTGCTGCGCAGCTTCATCGGTCAGGGCTACTACGGCACCCACACGCCGAAGGTGATCCTGCGCAACATCCTGGAGAATCCGGCCTGGTACACCGCCTACACGCCGTACCAGGCGGAAATCTC…	NZ_LNVS01000004.1
	GCF_001462005.1	Xanthomonas translucens	GATGCCCGCCATGTCCCAGACCACGTCCTCGCTGCGCGACCTCGAACACCACTGCGCCTTCGTCGAGCGCCATATCGGCCCGAACGACGCCGAGATCACGCACATGCTGCGCATCGTCGGCCACGACTCGCTGGAGGCGCTGACCGACGCCATCGTCCCGGG------CAAGAT---------------CAAGTCGCCGCTGCCGCTGGCGCTGCCCGACGCGGTCACCGAAGAGGAAGCGCTGGCCAAGATCGGCGCCATCGCCGGCAAGAATCAGGTGCTGCGCAGCTTCATCGGTCAGGGCTACTACGGCACCCACACGCCGAAGGTGATCCTGCGCAACATCCTGGAGAATCCGGCCTGGTACACCGCCTACACGCCGTACCAGGCGGAAATCTC…	NZ_LNVN01000009.1
	GCF_001461915.1	Xanthomonas translucens	GATGCCCGCCATGTCCCAGACCACGTCCTCGCTGCGCGACCTCGAACACCACTGCGCCTTCGTCGAGCGCCATATCGGCCCGAACGACGCCGAGATCACGCACATGCTGCGCATCGTCGGCCACGACTCGCTGGAGGCGCTGACCGACGCCATCGTCCCGGG------CAAGAT---------------CAAGTCGCCGCTGCCGCTGGCGCTGCCCGACGCGGTCACCGAAGAGGAAGCGCTGGCCAAGATCGGCGCCATCGCCGGCAAGAATCAGGTGCTGCGCAGCTTCATCGGTCAGGGCTACTACGGCACCCACACGCCGAAGGTGATCCTGCGCAACATCCTGGAGAATCCGGCCTGGTACACCGCCTACACGCCGTACCAGGCGGAAATCTC…	NZ_LNVL01000001.1
	GCF_001461905.1	Xanthomonas translucens	GATGCCCGCCATGTCCCAGACCACGTCCTCGCTGCGCGACCTCGAACACCACTGCGCCTTCGTCGAGCGCCATATCGGCCCGAACGACGCCGAGATCACGCACATGCTGCGCATCGTCGGCCACGACTCGCTGGAGGCGCTGACCGACGCCATCGTCCCGGG------CAAGAT---------------CAAGTCGCCGCTGCCGCTGGCGCTGCCCGACGCGGTCACCGAAGAGGAAGCGCTGGCCAAGATCGGCGCCATCGCCGGCAAGAATCAGGTGCTGCGCAGCTTCATCGGTCAGGGCTACTACGGCACCCACACGCCGAAGGTGATCCTGCGCAACATCCTGGAGAATCCGGCCTGGTACACCGCCTACACGCCGTACCAGGCGGAAATCTC…	NZ_LNVK01000006.1
	GCF_001455845.1	Xanthomonas translucens	GATGCCCGCCATGTCCCAGACCACGTCCTCGCTGCGCGACCTCGAACACCACTGCGCCTTCGTCGAGCGCCATATCGGCCCGAACGACGCCGAGATCACGCACATGCTGCGCATCGTCGGCCACGACTCGCTGGAGGCGCTGACCGACGCCATCGTCCCGGG------CAAGAT---------------CAAGTCGCCGCTGCCGCTGGCGCTGCCCGACGCGGTCACCGAAGAGGAAGCGCTGGCCAAGATCGGCGCCATCGCCGGCAAGAATCAGGTGCTGCGCAGCTTCATCGGTCAGGGCTACTACGGCACCCACACGCCGAAGGTGATCCTGCGCAACATCCTGGAGAATCCGGCCTGGTACACCGCCTACACGCCGTACCAGGCGGAAATCTC…	NZ_LNST01000092.1
	GCF_000334075.1	Xanthomonas translucens DAR61454	GATGCCCGCCATGTCCCAGACCACGTCCTCGCTGCGCGACCTCGAACACCACTGCGCCTTCGTCGAGCGCCATATCGGCCCGAACGACGCCGAGATCACGCACATGCTGCGCATCGTCGGCCACGACTCGCTGGAGGCGCTGACCGACGCCATCGTCCCGGG------CAAGAT---------------CAAGTCGCCGCTGCCGCTGGCGCTGCCCGACGCGGTCACCGAAGAGGAAGCGCTGGCCAAGATCGGCGCCATCGCCGGCAAGAATCAGGTGCTGCGCAGCTTCATCGGTCAGGGCTACTACGGCACCCACACGCCGAAGGTGATCCTGCGCAACATCCTGGAGAATCCGGCCTGGTACACCGCCTACACGCCGTACCAGGCGGAAATCTC…	NZ_KB316632.1
	GCF_001021935.1	Xanthomonas translucens pv. undulosa	GATGCCCGCCATGTCCCAGACCACGTCCTCGCTGCGCGACCTCGAACACCACTGCGCCTTCGTCGAGCGCCATATCGGCCCGAACGACGCCGAGATCACGCACATGCTGCGCATCGTCGGCCACGACTCGCTGGAGGCGCTGACCGACGCCATCGTCCCGGG------CAAGAT---------------CAAGTCGCCGCTGCCGCTGGCGCTGCCCGACGCGGTCACCGAAGAGGAAGCGCTGGCCAAGATCGGCGCCATCGCCGGCAAGAATCAGGTGCTGCGCAGCTTCATCGGTCAGGGCTACTACGGCACCCACACGCCGAAGGTGATCCTGCGCAACATCCTGGAGAATCCGGCCTGGTACACCGCCTACACGCCGTACCAGGCGGAAATCTC…	NZ_CP008714.1
	GCF_000376745.1	Xanthomonas fragariae LMG 25863	GATGCCCGCCATGTCCCAGACTTCCTCTTCCCTGCGCGACCTCGAACACCACAACGCGTTCGTCGAACGCCATATCGGCCCAAGCGACGCGGAAATCGCGCAGATGCTGAGCGTGGTCGGCCACGCCTCATTGGATGCGCTGACCGACGCCATCGTGCCCGG------CAACAT---------------CAAGTCGCCGGCTACGCTGGCGTTGCCCGACGCGATCACCGAAGAAGCGGCGCTGGCCAAGATTGCCGCCATCGCCAGCAAGAACCAGGTGCAGCGGACGTTTATCGGCCAGGGCTATTACGGCACCCATACGCCGAAGGTGATCCTGCGCAACATTCTGGAAAACCCGGCCTGGTACACCGCCTACACGCCATACCAGGCAGAAATTTC…	NZ_AJRZ01000065.1
	GCF_001423585.1	Xanthomonas sp. Leaf148	--TGCCCGCCATGTCCCAGACCTCGTCTTCCCTGCGCGACCTCGAACACCACAGCGCGTTCGTCGAACGCCACATCGGCCCCAATGACGCAGAAATCGCGCAGATGCTGGACGTGGTCGGCCACGCCTCGCTGGATGCGCTGACCGACGCCATCGTGCCGGG------CAATAT---------------CAAGTCGCCGGCTGCGTTGGCGCTGCCCGAGTCGATCACCGAAGAAGAAGCGCTGGCCAAGATTCGCGCCATCGCCAGCAAGAATCAGGTGCAGCGCACCTTTATCGGCCAGGGCTATTACGGCACGCATACGCCCAAGGTCATTCTGCGCAACATCCTGGAAAACCCGGCCTGGTACACCGCGTACACGCCGTACCAGGCAGAGATTTC…	NZ_LMOP01000001.1
	GCF_000803145.1	Xanthomonas vesicatoria	--TGCCCGCCATGTCCCAGACCTCGTCTTCCCTGCGCGACCTCGAACACCACAGCGCGTTCGTCGAACGCCACATCGGCCCCAACGACGCAGAAATCGCGCAGATGCTGGGCGTGGTCGGCCACGCCTCGCTGGATGCGCTGACCGACGCCATCGTGCCGGG------CAACAT---------------CAAATCGCCGGCCGCGCTCGCGCTGCCCGAGGCGATCACCGAAGAAGAAGCGCTGGCCAAGATCCGCGCCATCGCCAGCAAGAATCAGGTACAGCGCACCTTTATCGGCCAGGGCTACTACGGCACCCATACGCCGAAGGTGATCCTGCGCAACATCCTGGAAAACCCGGCCTGGTATACCGCGTACACGCCTTACCAAGCAGAGATTTC…	NZ_JSYJ01000103.1
	GCF_000803155.1	Xanthomonas vesicatoria	GATGCCCGCCATGTCCCAGACCTCGTCTTCCCTGCGCGACCTCGAACACCACAGCGCGTTCGTCGAACGCCACATCGGCCCCAACGACGCAGAAATCGCGCAGATGCTGGGCGTGGTCGGCCACGCCTCGCTGGATGCGCTGACCGACGCCATCGTGCCGGG------CAACAT---------------CAAATCGCCGGCCGCGCTCGCGCTGCCCGAGGCGATCACCGAAGAAGAAGCGCTGGCCAAGATCCGCGCCATCGCCAGCAAGAATCAGGTACAGCGCACCTTTATCGGCCAGGGCTACTACGGCACCCATACGCCGAAGGTGATCCTGCGCAACATCCTGGAAAACCCGGCCTGGTATACCGCGTACACGCCTTACCAAGCAGAGATTTC…	NZ_JSXZ01000010.1
	GCF_001469445.1	Xanthomonas vesicatoria	--TGCCCGCCATGTCCCAGACCTCGTCTTCCCTGCGCGACCTCGAACACCACAGCGCGTTCGTCGAACGCCACATCGGCCCCAACGACGCAGAAATCGCGCAGATGCTGGGCGTGGTCGGCCACGCCTCGCTGGATGCGCTGACCGACGCCATCGTGCCGGG------CAACAT---------------CAAATCGCCGGCCGCGCTCGCGCTGCCCGAGGCGATCACCGAAGAAGAAGCGCTGGCCAAGATCCGCGCCATCGCCAGCAAGAATCAGGTACAGCGCACCTTTATCGGCCAGGGCTACTACGGCACCCATACGCCGAAGGTGATCCTGCGCAACATCCTGGAAAACCCGGCCTGGTATACCGCGTACACGCCTTACCAAGCAGAGATTTC…	NZ_JTEF01000115.1
	GCF_000192025.1	Xanthomonas vesicatoria ATCC 35937	--TGCCCGCCATGTCCCAGACCTCGTCTTCCCTGCGCGACCTCGAACACCACAGCGCGTTCGTCGAACGCCACATCGGCCCCAACGACGCAGAAATCGCGCAGATGCTGGGCGTGGTCGGCCACGCCTCGCTGGATGCGCTGACCGACGCCATCGTGCCGGG------CAACAT---------------CAAATCGCCGGCCGCGCTCGCGCTGCCCGAGGCGATTACCGAAGAAGAAGCGCTGGCCAAGATCCGCGCCATCGCCAGCAAGAATCAGGTACAGCGCACCTTTATCGGCCAGGGCTACTACGGCACCCATACGCCGAAGGTGATCCTGCGCAACATCCTGGAAAACCCGGCCTGGTATACCGCGTACACGCCGTACCAGGCAGAGATTTC…	NZ_AEQV01000124.1
	GCF_000263835.1	Xanthomonas campestris JX	GATGCCCGCCATGTCCCAGACTCCGTCTTCCCTGCGCGACCTCGAACACCACAGCGCGTTCGTCGAACGCCACATCGGCCCCAACGACGCGGAAATCGCGCAGATGCTGGGCGTGGTCGGCCACGACTCGCTGGATGCGATGACCGACGCCATCGTGCCGTC------CAACAT---------------CAAGTCGCCGGCCGCGCTGGCGCTGCCCGATGCGATCACCGAAGAAGAAGCGCTGGCCAGGATCCGCGCCATTGCCAGCAAGAACCAGGTGCAGCGCACGTTCATCGGCCAGGGGTACTACGGCACGCATACGCCGAAGGTGATCCTGCGCAACATCCTGGAAAACCCGGCCTGGTACACCGCCTACACGCCCTACCAGGCCGAGATTTC…	NZ_AJVO01000080.1
	GCF_000070605.1	Xanthomonas campestris pv. campestris	--TGCCCGCCATGTCCCAGACTCCGTCTTCCCTGCGCGACCTCGAACACCACAGCGCGTTCGTCGAACGCCACATCGGCCCCAACGACGCGGAAATCGCGCAGATGCTGGGCGTGGTCGGCCACGACTCGCTGGATGCGATGACCGACGCCATCGTGCCGTC------CAACAT---------------CAAGTCGCCGGCCGCGCTGGCGCTGCCCGATGCGATCACCGAAGAAGAAGCGCTGGCCAGGATCCGCGCCATTGCCAGCAAGAACCAGGTGCAGCGCACGTTCATCGGCCAGGGGTACTACGGCACGCATACGCCGAAGGTGATCCTGCGCAACATCCTGGAAAACCCGGCCTGGTACACCGCCTACACGCCCTACCAGGCCGAGATTTC…	NC_010688.1
	GCF_001372255.1	Xanthomonas campestris pv. campestris	--TGCCCGCCATGTCCCAGACTCCGTCTTCCCTGCGCGACCTCGAACACCACAGCGCGTTCGTCGAACGCCACATCGGCCCCAACGACGCGGAAATCGCGCAGATGCTGGGCGTGGTCGGCCACGACTCGCTGGATGCGATGACCGACGCCATCGTGCCGTC------CAACAT---------------CAAGTCGCCGGCCGCGCTGGCGCTGCCCGATGCGATCACCGAAGAAGAAGCGCTGGCCAAGATCCGCGCCATTGCCAGCAAGAACCAGGTGCAGCGCACGTTCATTGGCCAGGGGTACTACGGCACGCATACGCCGAAGGTGATCCTGCGCAACATCCTGGAAAACCCGGCCTGGTACACCGCCTACACGCCCTACCAGGCCGAGATTTC…	NZ_CDNB01000054.1
	GCF_001186415.1	Xanthomonas campestris pv. campestris	--TGCCCGCCATGTCCCAGACTCCGTCTTCCCTGCGCGACCTCGAACACCACAGCGCGTTCGTCGAACGCCACATCGGCCCCAACGACGCGGAAATCGCGCAGATGCTGGGCGTGGTCGGCCACGACTCGCTGGATGCGATGACCGACGCCATCGTGCCGTC------CAACAT---------------CAAGTCGCCGGCCGCGCTGGCGCTGCCCGATGCGATCACCGAAGAAGAAGCGCTGGCCAGGATCCGCGCCATTGCCAGCAAGAACCAGGTGCAGCGCACGTTCATCGGCCAGGGGTACTACGGCACGCATACGCCGAAGGTGATCCTGCGCAACATCCTGGAAAACCCGGCCTGGTACACCGCCTACACGCCCTACCAGGCCGAGATTTC…	NZ_CP012145.1
	GCF_000321125.2	Xanthomonas campestris pv. campestris str. Xca5	--TGCCCGCCATGTCCCAGACTCCGTCTTCCCTGCGCGACCTCGAACACCACAGCGCGTTCGTCGAACGCCACATCGGCCCCAACGACGCGGAAATCGCGCAGATGCTGGGCGTTGTCGGCCACGACTCGCTGGATGCGATGACCGACGCCATCGTGCCGTC------CAACAT---------------CAAGTCGCCGGCCGCGCTGGCGCTGCCCGATGCGATCACCGAAGAAGAAGCGCTGGCCAGGATCCGCGCCATTGCCAGCAAGAACCAGGTGCAGCGCACGTTCATCGGCCAGGGGTACTACGGCACGCATACGCCGAAGGTGATCCTGCGCAACATCCTGGAAAACCCGGCCTGGTACACCGCCTACACGCCCTACCAGGCCGAGATTTC…	NZ_HF570389.1
	GCF_001186465.1	Xanthomonas campestris pv. campestris	--TGCCCGCCATGTCCCAGACTCCGTCTTCCCTGCGCGACCTCGAACACCACAGCGCGTTCGTCGAACGCCACATCGGCCCCAACGACGCGGAAATCGCGCAGATGCTGGGCGTTGTCGGCCACGACTCGCTGGATGCGATGACCGACGCCATCGTGCCGTC------CAACAT---------------CAAGTCGCCGGCCGCGCTGGCGCTGCCCGATGCGATCACCGAAGAAGAAGCGCTGGCCAGGATCCGCGCCATTGCCAGCAAGAACCAGGTGCAGCGCACGTTCATCGGCCAGGGGTACTACGGCACGCATACGCCGAAGGTGATCCTGCGCAACATCCTGGAAAACCCGGCCTGGTACACCGCCTACACGCCCTACCAGGCCGAGATTTC…	NZ_CP012146.1
	GCF_000012105.1	Xanthomonas campestris pv. campestris str. 8004	--TGCCCGCCATGTCCCAGACTCCGTCTTCCCTGCGCGACCTCGAACACCACAGCGCGTTCGTCGAACGCCACATCGGCCCCAACGACGCGGAAATCGCGCAGATGCTGGGCGTTGTCGGCCACGACTCGCTGGATGCGATGACCGACGCCATCGTGCCGTC------CAACAT---------------CAAGTCGCCGGCCGCGCTGGCGCTGCCCGATGCGATCACCGAAGAAGAAGCGCTGGCCAGGATCCGCGCCATTGCCAGCAAGAACCAGGTGCAGCGCACGTTCATCGGCCAGGGGTACTACGGCACGCATACGCCGAAGGTGATCCTGCGCAACATCCTGGAAAACCCGGCCTGGTACACCGCCTACACGCCCTACCAGGCCGAGATTTC…	NC_007086.1
	GCF_001293445.1	Xanthomonas campestris pv. campestris	GATGCCCGCCATGTCCCAGACTCCGTCTTCCCTGCGCGACCTCGAACACCACAGCGCGTTCGTCGAACGCCACATCGGCCCCAACGACGCGGAAATCGCGCAGATGCTGGGCGTTGTCGGCCACGACTCGCTGGATGCGATGACCGACGCCATCGTGCCGTC------CAACAT---------------CAAGTCGCCGGCCGCGCTGGCGCTGCCCGATGCGATCACCGAAGAAGAAGCGCTGGCCAGGATCCGCGCCATTGCCAGCAAGAACCAGGTGCAGCGCACGTTCATCGGCCAGGGGTACTACGGCACGCATACGCCGAAGGTGATCCTGCGCAACATCCTGGAAAACCCGGCCTGGTACACCGCCTACACGCCCTACCAGGCCGAGATTTC…	NZ_CP011946.1
	GCF_000007145.1	Xanthomonas campestris pv. campestris str. ATCC 33913	GATGCCCGCCATGTCCCAGACTCCGTCTTCCCTGCGCGACCTCGAACACCACAGCGCGTTCGTCGAACGCCACATCGGCCCCAACGACGCGGAAATCGCGCAGATGCTGGGCGTTGTCGGCCACGACTCGCTGGATGCGATGACCGACGCCATCGTGCCGTC------CAACAT---------------CAAGTCGCCGGCCGCGCTGGCGCTGCCCGATGCGATCACCGAAGAAGAAGCGCTGGCCAGGATCCGCGCCATTGCCAGCAAGAACCAGGTGCAGCGCACGTTCATCGGCCAGGGGTACTACGGCACGCATACGCCGAAGGTGATCCTGCGCAACATCCTGGAAAACCCGGCCTGGTACACCGCCTACACGCCCTACCAGGCCGAGATTTC…	NC_003902.1
	GCF_000834675.1	Xanthomonas campestris	GATGCCCGCCATGTCCCAGACTCCGTCTTCCCTGCGCGACCTCGAACACCACAGCGCGTTCGTCGAACGCCACATCGGCCCCAACGACGCGGAAATCGCGCAGATGCTGGGCGTGGTCGGCCACGACTCGCTGGATGCGATGACCGACGCCATCGTGCCGTC------CAACAT---------------CAAGTCGCCGGCCGCGCTGGCGCTGCCCGATGCGATCACCGAAGAAGAAGCGCTGGCCAAGATCCGCGCCATTGCCAGCAAGAACCAAGTGCAGCGCACGTTCATCGGCCAGGGGTACTACGGCACGCATACGCCGAAGGTGATCCTGCGCAACATCCTGGAAAACCCGGCCTGGTACACCGCCTACACGCCCTACCAGGCCGAGATTTC…	NZ_JXQP01000003.1
	GCF_000403555.1	Xanthomonas campestris pv. campestris str. CN16	--TGCCCGCCATGTCCCAGACTCCGTCTTCCCTGCGCGACCTCGAACACCACAGCGCGTTCGTCGAACGCCACATCGGCCCCAACGACGCGGAAATCGCGCAGATGCTGGGCATGGTCGGCCACGACTCGCTGGATGCGATGACCGACGCCATCGTGCCGTC------CAACAT---------------CAAGTCGCCGGCCGCGCTGGCGCTGCCCGATGCGATCACCGAAGAAGAAGCGCTGGCCAGGATCCGCGCCATTGCCAGCAAGAACCAGGTGCAGCGCACGTTCATCGGCCAGGGGTACTACGGCACGCATACGCCGAAGGTGATCCTGCGCAACATCCTGGAAAACCCGGCCTGGTACACCGCCTACACGCCCTACCAGGCCGAGATTTC…	NZ_CM001897.1
	GCF_000403575.1	Xanthomonas campestris pv. campestris str. CN15	--TGCCCGCCATGTCCCAGACTCCGTCTTCCCTGCGCGACCTCGAACACCACAGCGCGTTCGTCGAACGCCACATCGGCCCCAACGACGCGGAAATCGCGCAGATGCTGGGCATGGTCGGCCACGACTCGCTGGATGCGATGACCGACGCCATCGTGCCGTC------CAACAT---------------CAAGTCGCCGGCCGCGCTGGCGCTGCCCGATGCGATCACCGAAGAAGAAGCGCTGGCCAGGATCCGCGCCATTGCCAGCAAGAACCAGGTGCAGCGCACGTTCATCGGCCAGGGGTACTACGGCACGCATACGCCGAAGGTGATCCTGCGCAACATCCTGGAAAACCCGGCCTGGTACACCGCCTACACGCCCTACCAGGCCGAGATTTC…	NZ_CM001890.1
	GCF_000401735.1	Xanthomonas campestris pv. campestris str. CN14	--TGCCCGCCATGTCCCAGACTCCGTCTTCCCTGCGCGACCTCGAACACCACAGCGCGTTCGTCGAACGCCACATCGGCCCCAACGACGCGGAAATCGCGCAGATGCTGGGCATGGTCGGCCACGACTCGCTGGATGCGATGACCGACGCCATCGTGCCGTC------CAACAT---------------CAAGTCGCCGGCCGCGCTGGCGCTGCCCGATGCGATCACCGAAGAAGAAGCGCTGGCCAGGATCCGCGCCATTGCCAGCAAGAACCAGGTGCAGCGCACGTTCATCGGCCAGGGGTACTACGGCACGCATACGCCGAAGGTGATCCTGCGCAACATCCTGGAAAACCCGGCCTGGTACACCGCCTACACGCCCTACCAGGCCGAGATTTC…	NZ_CM001871.1
	GCF_000221965.1	Xanthomonas campestris pv. raphani 756C	GATGCCCGCCATGTCCCAGACTCCGTCTTCCCTGCGCGACCTCGAACACCACAGCGCGTTCGTCGAACGCCACATCGGCCCCAACGACGCGGAAATCGCGCAGATGCTGGGCGTGGTCGGCCACGACTCGCTGGATGCGATGACCGACGCCATCGTGCCGTC------CAACAT---------------CAAGTCGCCGGCCGCGCTGGCGCTGCCCGATGCGATCACCGAAGAAGAAGCGCTGGCCAAGATCCGCGCCATTGCCAGCAAGAACCAGGTGCAGCGCACGTTCATTGGCCAGGGCTATTACGGCACGCATACGCCGAAGGTGATCCTGCGCAACATCCTGGAAAACCCGGCCTGGTACACCGCCTACACGCCCTACCAGGCCGAGATTTC…	NC_017271.1
	GCF_001423495.1	Xanthomonas sp. Leaf131	--TGCCCGCCATGTCCCAGACCACGTCTTCCCTGCGCGACCTCGAACACCACAGCGCGTTCGTCGAACGCCACATCGGCCCCAACGACGCAGAAATCGCACAGATGCTGGGCGTGGTCGGCCACGCCTCGCTGGATGCGATGACCGATGCGATCGTGCCCGG------CAACAT---------------CAAGTCGCCTGCGGCGCTGGCGCTGCCGGAAGCGATCACCGAAGAAGAAGCGCTGGCCAAGATCCGCGCCATCGCCAGCAAGAACCAGGTGCAGCGCACCTTTATCGGCCAGGGCTATTACGGCACCCACACGCCCAAGGTGATCCTGCGCAACATCCTGGAAAACCCGGCCTGGTACACCGCCTACACGCCGTACCAGGCGGAAATTTC…	NZ_LMOG01000001.1
	GCF_000505565.1	Xanthomonas hortorum pv. carotae str. M081	GATGCCCGCCATGTCCCAGACCACGTCTTCCCTGCGCGACCTCGAACACCACAGCGCGTTCGTCGAACGCCATATCGGCCCCAACGACGCAGAAATCGCACAGATGCTGGGCGTGGTCGGCCACGCCTCGCTGGATGCGCTGACCGACGCCATCGTGCCCTG------CAACAT---------------CAAATCGCCGGCCGCACTCGCGCTGCCCGAGGCGATCACCGAAGAAGAAGCGCTGGCCAAGATCCGCGCCATCGCCAGCAAGAACCAGGTGCAGCGCACGTTTATCGGCCAGGGCTATTACGGCACCCATACGCCGAAGGTGATCCTGCGCAACATCCTGGAAAACCCGGCCTGGTACACCGCCTACACGCCGTACCAGGCAGAGATTTC…	NZ_CM002307.1
	GCF_001009615.1	Xanthomonas gardneri	GATGCCCGCCATGTCCCAGACCACGTCTTCCCTGCGCGACCTCGAACACCACAGCGCGTTCGTCGAACGCCATATCGGCCCCAACGACGCAGAAATCGCACAGATGCTGGGCGTGGTCGGCCACGCCTCGCTGGATGCGCTGACCGACGCCATCGTGCCGGG------CAACAT---------------CAAATCGTCGGCCGCACTCGCTCTGCCCGAGGCGATCACCGAAGAAGAAGCGCTGGCCAAGATCCGCGCCATCGCCAGCAAGAACCAGGTGCAGCGCACGTTTATCGGCCAGGGCTATTACGGCACCCACACGCCCAAGGTGATCCTGCGCAACATCCTGGAAAACCCGGCCTGGTACACCGCCTACACGCCGTACCAGGCAGAGATCTC…	NZ_JZKA01000171.1
	GCF_001009295.1	Xanthomonas gardneri	GATGCCCGCCATGTCCCAGACCACGTCTTCCCTGCGCGACCTCGAACACCACAGCGCGTTCGTCGAACGCCATATCGGCCCCAACGACGCAGAAATCGCACAGATGCTGGGCGTGGTCGGCCACGCCTCGCTGGATGCGCTGACCGACGCCATCGTGCCGGG------CAACAT---------------CAAATCGTCGGCCGCACTCGCTCTGCCCGAGGCGATCACCGAAGAAGAAGCGCTGGCCAAGATCCGCGCCATCGCCAGCAAGAACCAGGTGCAGCGCACGTTTATCGGCCAGGGCTATTACGGCACCCACACGCCCAAGGTGATCCTGCGCAACATCCTGGAAAACCCGGCCTGGTACACCGCCTACACGCCGTACCAGGCAGAGATCTC…	NZ_JZJV01000068.1
	GCF_001009605.1	Xanthomonas gardneri	GATGCCCGCCATGTCCCAGACCACGTCTTCCCTGCGCGACCTCGAACACCACAGCGCGTTCGTCGAACGCCATATCGGCCCCAACGACGCAGAAATCGCACAGATGCTGGGCGTGGTCGGCCACGCCTCGCTGGATGCGCTGACCGACGCCATCGTGCCGGG------CAACAT---------------CAAATCGTCGGCCGCACTCGCTCTGCCCGAGGCGATCACCGAAGAAGAAGCGCTGGCCAAGATCCGCGCCATCGCCAGCAAGAACCAGGTGCAGCGCACGTTTATCGGCCAGGGCTATTACGGCACCCACACGCCCAAGGTGATCCTGCGCAACATCCTGGAAAACCCGGCCTGGTACACCGCCTACACGCCGTACCAGGCAGAGATCTC…	NZ_JZJU01000194.1
	GCF_001009535.1	Xanthomonas gardneri	GATGCCCGCCATGTCCCAGACCACGTCTTCCCTGCGCGACCTCGAACACCACAGCGCGTTCGTCGAACGCCATATCGGCCCCAACGACGCAGAAATCGCACAGATGCTGGGCGTGGTCGGCCACGCCTCGCTGGATGCGCTGACCGACGCCATCGTGCCGGG------CAACAT---------------CAAATCGTCGGCCGCACTCGCTCTGCCCGAGGCGATCACCGAAGAAGAAGCGCTGGCCAAGATCCGCGCCATCGCCAGCAAGAACCAGGTGCAGCGCACGTTTATCGGCCAGGGCTATTACGGCACCCACACGCCCAAGGTGATCCTGCGCAACATCCTGGAAAACCCGGCCTGGTACACCGCCTACACGCCGTACCAGGCAGAGATCTC…	NZ_JZJS01000177.1
	GCF_001009525.1	Xanthomonas gardneri	GATGCCCGCCATGTCCCAGACCACGTCTTCCCTGCGCGACCTCGAACACCACAGCGCGTTCGTCGAACGCCATATCGGCCCCAACGACGCAGAAATCGCACAGATGCTGGGCGTGGTCGGCCACGCCTCGCTGGATGCGCTGACCGACGCCATCGTGCCGGG------CAACAT---------------CAAATCGTCGGCCGCACTCGCTCTGCCCGAGGCGATCACCGAAGAAGAAGCGCTGGCCAAGATCCGCGCCATCGCCAGCAAGAACCAGGTGCAGCGCACGTTTATCGGCCAGGGCTATTACGGCACCCACACGCCCAAGGTGATCCTGCGCAACATCCTGGAAAACCCGGCCTGGTACACCGCCTACACGCCGTACCAGGCAGAGATCTC…	NZ_JZJR01000155.1
	GCF_001009625.1	Xanthomonas gardneri	--TGCCCGCCATGTCCCAGACCACGTCTTCCCTGCGCGACCTCGAACACCACAGCGCGTTCGTCGAACGCCATATCGGCCCCAACGACGCAGAAATCGCACAGATGCTGGGCGTGGTCGGCCACGCCTCGCTGGATGCGCTGACCGACGCCATCGTGCCGGG------CAACAT---------------CAAATCGTCGGCCGCACTCGCTCTGCCCGAGGCGATCACCGAAGAAGAAGCGCTGGCCAAGATCCGCGCCATCGCCAGCAAGAACCAGGTGCAGCGCACGTTTATCGGCCAGGGCTATTACGGCACCCACACGCCCAAGGTGATCCTGCGCAACATCCTGGAAAACCCGGCCTGGTACACCGCCTACACGCCGTACCAGGCAGAGATCTC…	NZ_JZJZ01000006.1
	GCF_001009325.1	Xanthomonas gardneri	--TGCCCGCCATGTCCCAGACCACGTCTTCCCTGCGCGACCTCGAACACCACAGCGCGTTCGTCGAACGCCATATCGGCCCCAACGACGCAGAAATCGCACAGATGCTGGGCGTGGTCGGCCACGCCTCGCTGGATGCGCTGACCGACGCCATCGTGCCGGG------CAACAT---------------CAAATCGTCGGCCGCACTCGCTCTGCCCGAGGCGATCACCGAAGAAGAAGCGCTGGCCAAGATCCGCGCCATCGCCAGCAAGAACCAGGTGCAGCGCACGTTTATCGGCCAGGGCTATTACGGCACCCACACGCCCAAGGTGATCCTGCGCAACATCCTGGAAAACCCGGCCTGGTACACCGCCTACACGCCGTACCAGGCAGAGATCTC…	NZ_JZJY01000030.1
	GCF_001009315.1	Xanthomonas gardneri	--TGCCCGCCATGTCCCAGACCACGTCTTCCCTGCGCGACCTCGAACACCACAGCGCGTTCGTCGAACGCCATATCGGCCCCAACGACGCAGAAATCGCACAGATGCTGGGCGTGGTCGGCCACGCCTCGCTGGATGCGCTGACCGACGCCATCGTGCCGGG------CAACAT---------------CAAATCGTCGGCCGCACTCGCTCTGCCCGAGGCGATCACCGAAGAAGAAGCGCTGGCCAAGATCCGCGCCATCGCCAGCAAGAACCAGGTGCAGCGCACGTTTATCGGCCAGGGCTATTACGGCACCCACACGCCCAAGGTGATCCTGCGCAACATCCTGGAAAACCCGGCCTGGTACACCGCCTACACGCCGTACCAGGCAGAGATCTC…	NZ_JZJX01000156.1
	GCF_001009285.1	Xanthomonas gardneri	--TGCCCGCCATGTCCCAGACCACGTCTTCCCTGCGCGACCTCGAACACCACAGCGCGTTCGTCGAACGCCATATCGGCCCCAACGACGCAGAAATCGCACAGATGCTGGGCGTGGTCGGCCACGCCTCGCTGGATGCGCTGACCGACGCCATCGTGCCGGG------CAACAT---------------CAAATCGTCGGCCGCACTCGCTCTGCCCGAGGCGATCACCGAAGAAGAAGCGCTGGCCAAGATCCGCGCCATCGCCAGCAAGAACCAGGTGCAGCGCACGTTTATCGGCCAGGGCTATTACGGCACCCACACGCCCAAGGTGATCCTGCGCAACATCCTGGAAAACCCGGCCTGGTACACCGCCTACACGCCGTACCAGGCAGAGATCTC…	NZ_JZJW01000344.1
	GCF_001009585.1	Xanthomonas gardneri	--TGCCCGCCATGTCCCAGACCACGTCTTCCCTGCGCGACCTCGAACACCACAGCGCGTTCGTCGAACGCCATATCGGCCCCAACGACGCAGAAATCGCACAGATGCTGGGCGTGGTCGGCCACGCCTCGCTGGATGCGCTGACCGACGCCATCGTGCCGGG------CAACAT---------------CAAATCGTCGGCCGCACTCGCTCTGCCCGAGGCGATCACCGAAGAAGAAGCGCTGGCCAAGATCCGCGCCATCGCCAGCAAGAACCAGGTGCAGCGCACGTTTATCGGCCAGGGCTATTACGGCACCCACACGCCCAAGGTGATCCTGCGCAACATCCTGGAAAACCCGGCCTGGTACACCGCCTACACGCCGTACCAGGCAGAGATCTC…	NZ_JZJT01000230.1
	GCF_000192065.1	Xanthomonas gardneri ATCC 19865	--TGCCCGCCATGTCCCAGACCACGTCTTCCCTGCGCGACCTCGAACACCACAGCGCGTTCGTCGAACGCCATATCGGCCCCAACGACGCAGAAATCGCACAGATGCTGGGCGTGGTCGGCCACGCCTCGCTGGATGCGCTGACCGACGCCATCGTGCCGGG------CAACAT---------------CAAATCGTCGGCCGCACTCGCTCTGCCCGAGGCGATCACCGAAGAAGAAGCGCTGGCCAAGATCCGCGCCATCGCCAGCAAGAACCAGGTGCAGCGCACGTTTATCGGCCAGGGCTATTACGGCACCCACACGCCCAAGGTGATCCTGCGCAACATCCTGGAAAACCCGGCCTGGTACACCGCCTACACGCCGTACCAGGCAGAGATCTC…	NZ_AEQX01000469.1
	GCF_000454545.1	Xanthomonas cassavae CFBP 4642	GATGCCCGCCATGTCCCACACTCCGTCTTCCCTGCGCGACCTCGAACACCACAGCGCGTTCGTCGAACGCCATATCGGCCCCAACGACGCAGAAATCGCGCAGATGCTGGAGGTGGTCGGCCACGCCTCGCTGGATGCGATGACCGACGCCATCGTGCCGGG------CAACAT---------------CAAGTCGCCGGCCGCGCTCGCGCTACCCGAGGCGATCACCGAAGAAGAGGCGCTGGCCAAGATCCGCGCCATCGCCAGCAAGAACCAGGTGCAGCGCAGCTTCATCGGCCAGGGCTATTACGGCACGCATACGCCGAAGGTGATCCTGCGCAACATCCTGGAAAACCCGGCCTGGTACACCGCCTATACGCCGTACCAGGCAGAGATTTC…	NZ_CM002139.1
	GCF_001010415.1	Xanthomonas pisi DSM 18956	GATGCCCGCCATGTCCCAGACCACGTCTTCCCTGCGCGACCTCGAACACCACAGCGCGTTCGTCGAACGCCATATCGGCCCCAACGATGCGGAAATCGCGCAGATGCTGGATGTGGTCGGCCACGCCTCGCTGGATGCGCTGACCGACGCCATCGTGCCGGG------CAACAT---------------CAAGTCGCCAGCCGCACTCGCGCTGCCCGAGGCGATCACCGAAGAAGAAGCGCTGGCCAAGATCCGCGCCATCGCCAGCAAGAATCAGGTACGGCGCACCTTTATCGGCCAGGGCTACTACGGCACGCACACGCCCAAGGTCATTCTGCGCAACATCCTGGAAAACCCGGCGTGGTACACCGCGTATACGCCTTACCAGGCAGAGATCTC…	NZ_JPLE01000054.1
	GCF_001264465.1	Xanthomonas campestris	GATGCCCGCCATGTCCCAGACCACGTCTTCCTTGCGCGACCTCGAACACCACAGTGCGTTCGTCGAACGCCATATCGGCCCCAACGACGCAGAAATCGCACAGATGCTGGAGGTGGTCGGCCACGCCTCGCTGGATGCGATGACCGATGCGATCGTGCCCGG------CAACAT---------------CAAGTCGCCAGCGGCGCTGGCGCTGCCCGAGGCGATCACCGAAGAAGAGGCGCTGGCCAAGATCCGCGCCATTGCCAGCAAGAACCAGGTGCAGCGCAGCTTTATCGGCCAGGGCTATTACGGCACCCATACGCCGAAGGTGATCCTGCGCAACATCCTGGAAAACCCGGCCTGGTACACCGCCTACACGCCCTACCAGGCCGAGATTTC…	NZ_LHBT01000119.1
	GCF_001264345.1	Xanthomonas campestris	--TGCCCGCCATGTCCCAGACCACGTCTTCCTTGCGCGACCTCGAACACCACAGTGCGTTCGTCGAACGCCATATCGGCCCCAACGACGCAGAAATCGCACAGATGCTGGAGGTGGTCGGCCACGCCTCGCTGGATGCGATGACCGATGCGATCGTGCCCGG------CAACAT---------------CAAGTCGCCAGCGGCGCTGGCGCTGCCCGAGGCGATCACCGAAGAAGAGGCGCTGGCCAAGATCCGCGCCATTGCCAGCAAGAACCAGGTGCAGCGCAGCTTTATCGGCCAGGGCTATTACGGCACCCATACGCCGAAGGTGATCCTGCGCAACATCCTGGAAAACCCGGCCTGGTACACCGCCTACACGCCCTACCAGGCCGAGATTTC…	NZ_LHBO01000107.1
	GCF_001264285.1	Xanthomonas campestris	--TGCCCGCCATGTCCCAGACCACGTCTTCCTTGCGCGACCTCGAACACCACAGTGCGTTCGTCGAACGCCATATCGGCCCCAACGACGCAGAAATCGCACAGATGCTGGAGGTGGTCGGCCACGCCTCGCTGGATGCGATGACCGATGCGATCGTGCCCGG------CAACAT---------------CAAGTCGCCAGCGGCGCTGGCGCTGCCCGAGGCGATCACCGAAGAAGAGGCGCTGGCCAAGATCCGCGCCATTGCCAGCAAGAACCAGGTGCAGCGCAGCTTTATCGGCCAGGGCTATTACGGCACCCATACGCCGAAGGTGATCCTGCGCAACATCCTGGAAAACCCGGCCTGGTACACCGCCTACACGCCCTACCAGGCCGAGATTTC…	NZ_LHBK01000146.1
	GCF_001013475.1	Xanthomonas arboricola pv. juglandis	GATGCCCGCCATGTCCCAGACCACGTCTTCCTTGCGCGACCTCGAACACCACAGTGCGTTCGTCGAACGCCATATCGGCCCCAACGACGCAGAAATCGCACAGATGCTGGAGGTGGTCGGCCACGCCTCGCTGGATGCGATGACCGATGCGATCGTGCCCGG------CAACAT---------------CAAGTCGCCAGCGGCGCTGGCGCTGCCCGAGGCGATCACCGAAGAAGAGGCGCTGGCCAAGATCCGCGCCATTGCCAGCAAGAACCAGGTGCAGCGCAGCTTTATCGGCCAGGGCTATTACGGCACCCATACGCCGAAGGTGATCCTGCGCAACATCCTGGAAAACCCGGCCTGGTACACCGCCTACACGCCCTACCAGGCCGAGATTTC…	NZ_JZEF01000001.1
	GCF_001013495.1	Xanthomonas arboricola pv. juglandis	GATGCCCGCCATGTCCCAGACCACGTCCTGCTTGCGCGACCTCGAACATCACAGCGCGTTCGTCGAACGCCATATCGGCCCCAATGACGCAGAAATCGCACAGATGCTGGAGGTGGTCGGCCACGCCTCGCTGGATGCGATGACCGATGCGATCGTGCCCGG------CAACAT---------------CAAGTCGCCAGCGGCGCTGGCGCTGCCGGAGGCGATCACCGAAGAAGAGGCGCTAGCCAAGATCCGCGCCATCGCCAGCAGGAACCAGGTGCAGCGCAGCTTCATCGGCCAGGGCTATTACGGGACCCATACGCCGAAGGTGATCCTGCGCAATATCCTGGAAAACCCGGCCTGGTACACCGCCTACACCCCCTACCAGGCCGAGATTTC…	NZ_JZEG01000007.1
	GCF_001013485.1	Xanthomonas arboricola	--TGCCTGCCATGTCCCAGACCACGTCTTCCTTGCGCGACCTCGAACACCACAGCGCGTTCGTCGAACGCCATATCGGCCCCAACGATGCAGAAATCGCACAGATGCTGGAGGTGGTCGGCCACGCCTCGCTGGATGCGATGACCGATGCGATCGTGCCCGG------CAACAT---------------CAAGTCGCCAGCGGCGCTGGCGCTGCCCGAGGCGATCACCGAAGAAGAGGCGCTGGCCAAGATCCGCGCCATTGCCAGCAAGAACCAGGTGCAGCGCAGCTTTATCGGCCAGGGCTATTACGGCACCCATACGCCGAAGGTGATCCTGCGCAACATCCTGGAAAACCCGGCCTGGTACACCGCCTACACGCCCTACCAGGCCGAAATTTC…	NZ_JZEH01000001.1
	GCF_001306955.1	Xanthomonas arboricola pv. pruni	GATGCCCGCCATGTCCCAGACCACGTCTTCCTTGCGCGACCTCGAACACCACAGTGCGTTCGTCGAACGCCATATCGGCCCCAACGACGCAGAAATCGCACAGATGCTGGAGGTGGTCGGCCACGCCTCGCTGGATGCGATGACCGATGCGATCGTGCCCGG------CAACAT---------------CAAGTCGCCAGCGGCGCTGGCGCTGCCCGAGGCGATCACCGAAGAAGAGGCGCTGGCCAAGATCCGCGCCATCGCCAGCAAGAACCAGGTGCAGCGCAGCTTCATCGGCCAGGGCTATTACGGCACCCATACGCCGAAGGTGATCCTGCGCAACATCCTGGAAAACCCGGCCTGGTACACCGCCTACACGCCCTACCAGGCCGAGATTTC…	NZ_LJGN01000091.1
	GCF_000685175.1	Xanthomonas arboricola pv. pruni	GATGCCCGCCATGTCCCAGACCACGTCTTCCTTGCGCGACCTCGAACACCACAGTGCGTTCGTCGAACGCCATATCGGCCCCAACGACGCAGAAATCGCACAGATGCTGGAGGTGGTCGGCCACGCCTCGCTGGATGCGATGACCGATGCGATCGTGCCCGG------CAACAT---------------CAAGTCGCCAGCGGCGCTGGCGCTGCCCGAGGCGATCACCGAAGAAGAGGCGCTGGCCAAGATCCGCGCCATCGCCAGCAAGAACCAGGTGCAGCGCAGCTTCATCGGCCAGGGCTATTACGGCACCCATACGCCGAAGGTGATCCTGCGCAACATCCTGGAAAACCCGGCCTGGTACACCGCCTACACGCCCTACCAGGCCGAGATTTC…	NZ_JHUQ01000082.1
	GCF_000521365.1	Xanthomonas arboricola pv. pruni MAFF 301420	--TGCCCGCCATGTCCCAGACCACGTCTTCCTTGCGCGACCTCGAACACCACAGTGCGTTCGTCGAACGCCATATCGGCCCCAACGACGCAGAAATCGCACAGATGCTGGAGGTGGTCGGCCACGCCTCGCTGGATGCGATGACCGATGCGATCGTGCCCGG------CAACAT---------------CAAGTCGCCAGCGGCGCTGGCGCTGCCCGAGGCGATCACCGAAGAAGAGGCGCTGGCCAAGATCCGCGCCATCGCCAGCAAGAACCAGGTGCAGCGCAGCTTCATCGGCCAGGGCTATTACGGCACCCATACGCCGAAGGTGATCCTGCGCAACATCCTGGAAAACCCGGCCTGGTACACCGCCTACACGCCCTACCAGGCCGAGATTTC…	NZ_BAVC01000029.1
	GCF_001266535.1	Xanthomonas campestris	--TGCCCGCCATGTCCCAGACCACGTCTTCCTTGCGCGACCTCGAACACCACAGTGCGTTCGTCGAACGCCATATCGGCCCCAACGACGCAGAAATCGCACAGATGCTGGAGGTGGTCGGCCACGCCTCGCTGGATGCGATGACCGATGCGATCGTGCCCGG------CAACAT---------------CAAGTCGCCAGCGGCGCTGGCGCTGCCCGAGGCGATCACCGAAGAAGAGGCGCTGGCCAAGATCCGCGCCATCGCCAGCAAGAACCAGGTGCAGCGCAGCTTCATCGGCCAGGGCTATTACGGCACCCATACGCCGAAGGTGATCCTGCGCAACATCCTGGAAAACCCGGCCTGGTACACCGCCTACACGCCCTACCAAGCCGAGATTTC…	NZ_LHBW01000184.1
	GCF_001237985.1	Xanthomonas arboricola pv. juglandis	--TGCCCGCCATGTCCCAGACCACGTCTTCCTTGCGCGACCTCGAACACCACAGTGCGTTCGTCGAACGCCATATCGGCCCCAACGACGCAGAAATCGCACAGATGCTGGAGGTGGTCGGCCACGCCTCGCTGGATGCGATGACCGATGCGATCGTGCCCGG------CAACAT---------------CAAGTCGCCAGCGGCGCTGGCGCTGCCCGAGGCGATCACCGAAGAAGAGGCGCTGGCCAAGATCCGCGCCATCGCCAGCAAGAACCAGGTGCAGCGCAGCTTCATCGGCCAGGGCTATTACGGCACCCATACGCCGAAGGTGATCCTGCGCAACATCCTGGAAAACCCGGCCTGGTACACCGCCTACACGCCCTACCAAGCCGAGATTTC…	NZ_CP012251.1
	GCF_001264435.1	Xanthomonas campestris	GATGCCCGCCATGTCCCAGACCACGTCTTCCTTGCGCGACCTCGAACACCACAGTGCGTTCGTCGAACGCCATATCGGCCCCAACGACGCAGAAATCGCACAGATGCTGGAGGTGGTCGGCCACGCCTCGCTGGATGCGATGACCGATGCGATCGTGCCCGG------CAACAT---------------CAAGTCGCCAGCGGCGCTGGCGCTGCCCGAGGCGATCACCGAAGAAGAGGCGCTGGCCAAGATCCGCGCCATCGCCAGCAAGAACCAGGTGCAGCGCAGCTTCATCGGCCAGGGCTATTACGGCACCCATACGCCGAAGGTGATCCTGCGCAACATCCTGGAAAACCCGGCCTGGTACACCGCCTACACGCCCTACCAAGCCGAGATTTC…	NZ_LHBR01000145.1
	GCF_000355635.2	Xanthomonas arboricola pv. corylina str. NCCB 100457	--TGCCCGCCATGTCCCAGACCACGTCTTCCTTGCGCGACCTCGAACACCACAGTGCGTTCGTCGAACGCCATATCGGCCCCAACGACGCAGAAATCGCACAGATGCTGGAGGTGGTCGGCCACGCCTCGCTGGATGCGATGACCGATGCGATCGTGCCCGG------CAACAT---------------CAAGTCGCCAGCGGCGCTGGCGCTGCCCGAGGCGATCACCGAAGAAGAGGCGCTGGCCAAGATCCGCGCCATCGCCAGCAAGAACCAGGTGCAGCGCAGCTTCATCGGCCAGGGCTATTACGGCACCCATACGCCGAAGGTGATCCTGCGCAACATCCTGGAAAACCCGGCCTGGTACACCGCCTACACGCCCTACCAAGCCGAGATTTC…	NZ_APMC02000179.1
	GCF_001266525.1	Xanthomonas campestris	--TGCCCGCCATGTCCCAGACCACGTCTTCCTTGCGCGACCTCGAACACCACAGTGCGTTCGTCGAACGCCATATCGGCCCCAACGACGCAGAAATCGCACAGATGCTGGAGGTGGTCGGCCACGCCTCGCTGGATGCGATGACCGATGCGATCGTGCCCGG------CAACAT---------------CAAGTCGCCAGCGGCGCTGGCGCTGCCCGAGGCGATCACCGAAGAAGAGGCGCTGGCCAAGATCCGCGCCATCGCCAGCAAGAACCAGGTGCAGCGCAGCTTCATCGGCCAGGGCTATTACGGCACCCATACGCCGAAGGTGATCCTGCGCAACATCCTGGAAAACCCGGCCTGGTACACCGCCTACACGCCCTACCAAGCCGAGATTTC…	NZ_LHBV01000145.1
	GCF_001266515.1	Xanthomonas campestris	--TGCCCGCCATGTCCCAGACCACGTCTTCCTTGCGCGACCTCGAACACCACAGTGCGTTCGTCGAACGCCATATCGGCCCCAACGACGCAGAAATCGCACAGATGCTGGAGGTGGTCGGCCACGCCTCGCTGGATGCGATGACCGATGCGATCGTGCCCGG------CAACAT---------------CAAGTCGCCAGCGGCGCTGGCGCTGCCCGAGGCGATCACCGAAGAAGAGGCGCTGGCCAAGATCCGCGCCATCGCCAGCAAGAACCAGGTGCAGCGCAGCTTCATCGGCCAGGGCTATTACGGCACCCATACGCCGAAGGTGATCCTGCGCAACATCCTGGAAAACCCGGCCTGGTACACCGCCTACACGCCCTACCAAGCCGAGATTTC…	NZ_LHBU01000033.1
	GCF_001264425.1	Xanthomonas campestris	--TGCCCGCCATGTCCCAGACCACGTCTTCCTTGCGCGACCTCGAACACCACAGTGCGTTCGTCGAACGCCATATCGGCCCCAACGACGCAGAAATCGCACAGATGCTGGAGGTGGTCGGCCACGCCTCGCTGGATGCGATGACCGATGCGATCGTGCCCGG------CAACAT---------------CAAGTCGCCAGCGGCGCTGGCGCTGCCCGAGGCGATCACCGAAGAAGAGGCGCTGGCCAAGATCCGCGCCATCGCCAGCAAGAACCAGGTGCAGCGCAGCTTCATCGGCCAGGGCTATTACGGCACCCATACGCCGAAGGTGATCCTGCGCAACATCCTGGAAAACCCGGCCTGGTACACCGCCTACACGCCCTACCAAGCCGAGATTTC…	NZ_LHBS01000113.1
	GCF_001264275.1	Xanthomonas campestris	--TGCCCGCCATGTCCCAGACCACGTCTTCCTTGCGCGACCTCGAACACCACAGTGCGTTCGTCGAACGCCATATCGGCCCCAACGACGCAGAAATCGCACAGATGCTGGAGGTGGTCGGCCACGCCTCGCTGGATGCGATGACCGATGCGATCGTGCCCGG------CAACAT---------------CAAGTCGCCAGCGGCGCTGGCGCTGCCCGAGGCGATCACCGAAGAAGAGGCGCTGGCCAAGATCCGCGCCATCGCCAGCAAGAACCAGGTGCAGCGCAGCTTCATCGGCCAGGGCTATTACGGCACCCATACGCCGAAGGTGATCCTGCGCAACATCCTGGAAAACCCGGCCTGGTACACCGCCTACACGCCCTACCAAGCCGAGATTTC…	NZ_LHBN01000198.1
	GCF_001264265.1	Xanthomonas campestris	--TGCCCGCCATGTCCCAGACCACGTCTTCCTTGCGCGACCTCGAACACCACAGTGCGTTCGTCGAACGCCATATCGGCCCCAACGACGCAGAAATCGCACAGATGCTGGAGGTGGTCGGCCACGCCTCGCTGGATGCGATGACCGATGCGATCGTGCCCGG------CAACAT---------------CAAGTCGCCAGCGGCGCTGGCGCTGCCCGAGGCGATCACCGAAGAAGAGGCGCTGGCCAAGATCCGCGCCATCGCCAGCAAGAACCAGGTGCAGCGCAGCTTCATCGGCCAGGGCTATTACGGCACCCATACGCCGAAGGTGATCCTGCGCAACATCCTGGAAAACCCGGCCTGGTACACCGCCTACACGCCCTACCAAGCCGAGATTTC…	NZ_LHBM01000143.1
	GCF_001264295.1	Xanthomonas campestris	--TGCCCGCCATGTCCCAGACCACGTCTTCCTTGCGCGACCTCGAACACCACAGTGCGTTCGTCGAACGCCATATCGGCCCCAACGACGCAGAAATCGCACAGATGCTGGAGGTGGTCGGCCACGCCTCGCTGGATGCGATGACCGATGCGATCGTGCCCGG------CAACAT---------------CAAGTCGCCAGCGGCGCTGGCGCTGCCCGAGGCGATCACCGAAGAAGAGGCGCTGGCCAAGATCCGCGCCATCGCCAGCAAGAACCAGGTGCAGCGCAGCTTCATCGGCCAGGGCTATTACGGCACCCATACGCCGAAGGTGATCCTGCGCAACATCCTGGAAAACCCGGCCTGGTACACCGCCTACACGCCCTACCAAGCCGAGATTTC…	NZ_LHBL01000097.1
	GCF_001264385.1	Xanthomonas campestris	GATGCCCGCCATGTCCCAGACCACGTCTTCCTTGCGCGACCTCGAACACCACAGTGCGTTCGTCGAACGCCATATCGGCCCCAACGACGCAGAAATCGCACAGATGCTGGAGGTGGTCGGCCACGCCTCGCTGGATGCGATGACCGATGCGATCGTGCCCGG------CAACAT---------------CAAGTCGCCAGCGGCGCTGGCGCTGCCCGAGGCGATCACCGAAGAAGAGGCGCTGGCCAAGATCCGCGCCATCGCCAGCAAGAACCAGGTGCAGCGCAGCTTCATCGGCCAGGGCTATTACGGCACCCATACGCCGAAGGTGATCCTGCGCAACATCCTGGAAAACCCGGCCTGGTACACCGCCTACACGCCCTACCAAGCCGAGATTTC…	NZ_LHBQ01000089.1
	GCF_001264355.1	Xanthomonas campestris	GATGCCCGCCATGTCCCAGACCACGTCTTCCTTGCGCGACCTCGAACACCACAGTGCGTTCGTCGAACGCCATATCGGCCCCAACGACGCAGAAATCGCACAGATGCTGGAGGTGGTCGGCCACGCCTCGCTGGATGCGATGACCGATGCGATCGTGCCCGG------CAACAT---------------CAAGTCGCCAGCGGCGCTGGCGCTGCCCGAGGCGATCACCGAAGAAGAGGCGCTGGCCAAGATCCGCGCCATCGCCAGCAAGAACCAGGTGCAGCGCAGCTTCATCGGCCAGGGCTATTACGGCACCCATACGCCGAAGGTGATCCTGCGCAACATCCTGGAAAACCCGGCCTGGTACACCGCCTACACGCCCTACCAAGCCGAGATTTC…	NZ_LHBP01000074.1
	GCF_000306055.1	Xanthomonas arboricola pv. juglandis str. NCPPB 1447	GATGCCCGCCATGTCCCAGACCACGTCTTCCTTGCGCGACCTCGAACACCACAGTGCGTTCGTCGAACGCCATATCGGCCCCAACGACGCAGAAATCGCACAGATGCTGGAGGTGGTCGGCCACGCCTCGCTGGATGCGATGACCGATGCGATCGTGCCCGG------CAACAT---------------CAAGTCGCCAGCGGCGCTGGCGCTGCCCGAGGCGATCACCGAAGAAGAGGCGCTGGCCAAGATCCGCGCCATCGCCAGCAAGAACCAGGTGCAGCGCAGCTTCATCGGCCAGGGCTATTACGGCACCCATACGCCGAAGGTGATCCTGCGCAACATCCTGGAAAACCCGGCCTGGTACACCGCCTACACGCCCTACCAAGCCGAGATTTC…	NZ_AJTL01000078.1
	GCF_000972745.1	Xanthomonas campestris	GATGCCCGCCATGTCCCAGACCACGTCTTCCTTGCGCGACCTCGAACACCACAGTGCGTTCGTCGAACGCCATATCGGCCCCAACGACGCAGAAATCGCACAGATGCTGGAGGTGGTCGGCCACGCCTCGCTGGATGCGATGACCGATGCGATCGTGCCCGG------CAACAT---------------CAAGTCGCCAGCGGCGCTGGCGCTGCCCGAGGCGATCACCGAAGAAGAGGCGCTGGCCAAGATCCGCGCCATCGCCAGCAAGAACCAGGTGCAGCGCAGCTTTATCGGCCAGGGCTATTACGGCACCCATACGCCCAAGGTGATCCTGCGCAACATCCTGGAAAACCCGGCCTGGTACACCGCCTACACGCCCTACCAGGCCGAGATTTC…	NZ_CP011256.1
	GCF_000724925.1	Xanthomonas arboricola pv. celebensis	--TGCCCGCCATGTCCCAGACCACGTCTTCCTTGCGCGACCTCGAACACCACAGTGCGTTCGTCGAACGCCATATCGGCCCCAACGACGCAGAAATCGCACAGATGCTGGAGGTGGTCGGCCACGCCTCGCTGGATGCGATGACCGATGCGATCGTGCCCGG------CAACAT---------------CAAGTCGCCAGCGGCGCTGGCGCTGCCCGAGGCGATCACCGAAGAAGAGGCGCTGACCAAGATCCGCGCCATCGCCAGCAAGAACCAGGTGCAGCGCAGCTTCATCGGCCAGGGCTATTACGGCACCCATACGCCGAAGGTGATCCTGCGCAACATCCTGGAAAACCCGGCCTGGTACACCGCCTACACGCCCTACCAGGCCGAGATTTC…	NZ_KL638865.1
	GCF_000724915.1	Xanthomonas arboricola pv. celebensis	GATGCCCGCCATGTCCCAGACCACGTCTTCCTTGCGCGACCTCGAACACCACAGTGCGTTCGTCGAACGCCATATCGGCCCCAACGACGCAGAAATCGCACAGATGCTGGAGGTGGTCGGCCACGCCTCGCTGGATGCGATGACCGATGCGATCGTGCCCGG------CAACAT---------------CAAGTCGCCAGCGGCGCTGGCGCTGCCCGAGGCGATCACCGAAGAAGAGGCGCTGACCAAGATCCGCGCCATCGCCAGCAAGAACCAGGTGCAGCGCAGCTTCATCGGCCAGGGCTATTACGGCACCCATACGCCGAAGGTGATCCTGCGCAACATCCTGGAAAACCCGGCCTGGTACACCGCCTACACGCCCTACCAGGCCGAGATTTC…	NZ_KL638872.1
	GCF_001013505.1	Xanthomonas arboricola	GATGCCCGCCATGTCCCAGACCACGTCTTCCTTGCGCGACCTCGAACACCACAGTGCGTTCGTCGAACGCCATATCGGCCCCAACGACGCAGAAATCGCACAGATGCTGGAGGTGGTCGGCCACGCCTCGCTGGATGCGATGACCGATGCGATCGTGCCCGG------CAACAT---------------CAAGTCGCCAGCGGCGCTGGCGCTGCCCGAGGCGATCACCGAAGAAGAGGCGCTGACCAAGATCCGCGCCATCGCCAGCAAGAACCAGGTGCAGCGCAGCTTCATCGGCCAGGGCTATTACGGCACCCATACGCCGAAGGTGATCCTGCGCAACATCCTGGAAAACCCGGCCTGGTACACCGCCTACACGCCCTACCAGGCCGAGATTTC…	NZ_JZEI01000001.1
	GCF_000585435.1	Xanthomonas arboricola 3004	--TGCCCGCCATGTCCCAGACCACGTCTTCCTTGCGCGACCTCGAACACCACAGTGCGTTCGTCGAACGCCATATCGGCCCCAACGACGCAGAAATCGCACAGATGCTGGAGGTGGTCGGCCACGCCTCGCTGGATGCGATGACCGATGCGATCGTGCCCGG------CAACAT---------------CAAGTCGCCAGCGGCGCTGGCGCTGCCCGAGGCGATCACCGAAGAAGAGGCGCTGGCCAAGATCCGCGCCATCGCCAGCAAGAACCAGGTGCAGCGCAGCTTCATCGGCCAGGGCTATTACGGCACCCATACGCCGAAGGTGATCCTGCGCAACATCCTGGAAAACCCGGCCTGGTACACCGCCTACACGCCCTACCAGGCCGAGATTTC…	NZ_AZQY01000031.1
	GCF_001306965.1	Xanthomonas arboricola	GATGCCCGCCATGTCCCAGACCACGTCTTCCTTGCGCGACCTCGAACACCACAGTGCGTTCGTCGAACGCCATATCGGCCCCAACGACGCAGAAATCGCACAGATGCTGGAGGTGGTCGGCCACGCCTCGCTGGATGCGATGACCGATGCGATCGTGCCCGG------CAACAT---------------CAAGTCGCCAGCGGCGCTGGCGCTGCCCGAGGCGATCACCGAAGAAGAGGCGCTGGCCAAGATCCGCGCCATCGCCGGCAAGAACCAGGTGCAGCGCAGCTTCATCGGCCAGGGCTATTACGGCACCCATACGCCGAAGGTGATCCTGCGCAACATCCTGGAAAACCCGGCCTGGTACACCGCCTACACGCCCTACCAGGCCGAGATTTC…	NZ_LJGM01000001.1
	GCF_000772795.1	Xanthomonas vasicola	--TGCCCGCCATGTCCCAGACCCCGTCTTCCCTGCGCGACCTCGAACACCACAGCGCGTTCGTCGAACGCCACATCGGCCCCAACGACGCGGAAATCGCGCAGATGCTGGAGGTGGTTGGCCACGCGTCGCTGGATGCGCTCACCGACGCCATCGTGCCGGG------CAACAT---------------CAAATCGCCGGCCGCGCTCGCGCTGCCCGACGCGATCACCGAAGAACAAGCGCTGGCCAAGATCCGCGCGATTGCCAGCAAGAATCAGGTGCAACGCACCTTTATCGGCCAGGGCTATTACGGCACCCATACGCCGAAGGTGATCCTACGCAACATCCTGGAGAACCCGGCCTGGTACACCGCGTACACACCGTACCAGGCAGAGATTTC…	NZ_KN306022.1
	GCF_000772695.1	Xanthomonas vasicola	--TGCCCGCCATGTCCCAGACCCCGTCTTCCCTGCGCGACCTCGAACACCACAGCGCGTTCGTCGAACGCCACATCGGCCCCAACGACGCGGAAATCGCGCAGATGCTGGAGGTGGTTGGCCACGCGTCGCTGGATGCGCTCACCGACGCCATCGTGCCGGG------CAACAT---------------CAAATCGCCGGCCGCGCTCGCGCTGCCCGACGCGATCACCGAAGAACAAGCGCTGGCCAAGATCCGCGCGATTGCCAGCAAGAATCAGGTGCAACGCACCTTTATCGGCCAGGGCTATTACGGCACCCATACGCCGAAGGTGATCCTACGCAACATCCTGGAGAACCCGGCCTGGTACACCGCGTACACACCGTACCAGGCAGAGATTTC…	NZ_KN305781.1
	GCF_000772705.2	Xanthomonas vasicola	--TGCCCGCCATGTCCCAGACCCCGTCTTCCCTGCGCGACCTCGAACACCACAGCGCGTTCGTCGAACGCCACATCGGCCCCAACGACGCGGAAATCGCGCAGATGCTGGAGGTGGTTGGCCACGCGTCGCTGGATGCGCTCACCGACGCCATCGTGCCGGG------CAACAT---------------CAAATCGCCGGCCGCGCTCGCGCTGCCCGACGCGATCACCGAAGAACAAGCGCTGGCCAAGATCCGCGCGATTGCCAGCAAGAATCAGGTGCAACGCACCTTTATCGGCCAGGGCTATTACGGCACCCATACGCCGAAGGTGATCCTACGCAACATCCTGGAGAACCCGGCCTGGTACACCGCGTACACACCGTACCAGGCAGAGATTTC…	NZ_JSBW02000014.1
	GCF_000772715.1	Xanthomonas vasicola	GATGCCCGCCATGTCCCAGACCCCGTCTTCCCTGCGCGACCTCGAACACCACAGCGCGTTCGTCGAACGCCACATCGGCCCCAACGACGCGGAAATCGCGCAGATGCTGGAGGTGGTTGGCCACGCGTCGCTGGATGCGCTCACCGACGCCATCGTGCCGGG------CAACAT---------------CAAATCGCCGGCCGCGCTCGCGCTGCCCGACGCGATCACCGAAGAACAAGCGCTGGCCAAGATCCGCGCGATTGCCAGCAAGAATCAGGTGCAACGCACCTTTATCGGCCAGGGCTATTACGGCACCCATACGCCGAAGGTGATCCTACGCAACATCCTGGAGAACCCGGCCTGGTACACCGCGTACACACCGTACCAGGCAGAGATTTC…	NZ_KN305671.1
	GCF_000159795.2	Xanthomonas vasicola pv. vasculorum NCPPB 702	--TGCCTGCCATGTCCCAGACCCCGTCTTCCCTGCGCGACCTCGAACACCACAGCGCGTTCGTCGAACGCCACATCGGCCCCAACGACGCGGAAATCGCGCAGATGCTGGAGGTGGTTGGCCACGCGTCGCTGGATGCACTCACCGACGCCATCGTGCCGGG------CGACAT---------------CAAATCGCCGGCCGCGCTCGCGTTGTCCGACGCGATCACCGAAGAACAAGCGCTGGCCAAGATCCGCGCGATTGCCAGCAAGAATCAGGTGCAACGCACCTTTATCGGCCAGGGCTATTACGGCACCCATACGCCGAAGGTGATCTTGCGCAACATCCTGGAAAACCCTGCCTGGTACACCGCGTACACACCGTACCAGGCAGAGATTTC…	NZ_GG699316.1
	GCF_000770355.1	Xanthomonas campestris pv. arecae	GATGCCCGCCATGTCCCAGACCCCGTCTTCCCTGCGCGACCTCGAACACCACAGCGCGTTCGTCGAACGCCACATCGGCCCCAACGACGCGGAAATCGCGCAGATGCTGGAGGTGGTTGGCCACGCGTCGCTGGATGCGCTCACCGACGCCATCGTGCCGGG------CAACAT---------------CAAATTGCCGGCTGCGCTCGCGCTGCCCGACGCGATCACCGAAGAACAAGCGCTGGCCAAGATCCGCGCGATTGCCAGCAAGAATCAGGTGCAACGCACCTTTATCGGCCAGGGCTATTACGGCACCCATACGCCGAAGGTGATCTTGCGCAATATCCTGGAAAACCCGGCCTGGTACACCGCGTATACACCGTACCAGGCAGAGATTTC…	NZ_KN300509.1
	GCF_000277975.1	Xanthomonas campestris pv. musacearum NCPPB 4394	--TGCCCGCCATGTCCCAGACCCCGTCTTCCCTGCGCGACCTCGAACACCACAGCGCGTTCGTCGAACGCCACATCGGCCCCAACGACGCGGAAATCGCGCAGATGCTGGAGGTGGTTGGCCACGCGTCGCTGGATGCGCTCACCGACGCCATCGTGCCGGG------CAACAT---------------CAAATTGCCGGCTGCGCTCGCGCTGCCCGACGCGATCACCGAAGAACAAGCGCTGGCCAAGATCCGCGCGATTGCCAGCAAGAATCAGGTGCAACGCACCTTTATCGGCCAGGGCTATTACGGCACCCATACGCCGAAGGTGATCTTGCGCAACATCCTGGAAAACCCGGCCTGGTACACCGCGTACACACCGTACCAGGCAGAGATTTC…	NZ_KB373092.1
	GCF_000277915.1	Xanthomonas campestris pv. musacearum NCPPB 4380	--TGCCCGCCATGTCCCAGACCCCGTCTTCCCTGCGCGACCTCGAACACCACAGCGCGTTCGTCGAACGCCACATCGGCCCCAACGACGCGGAAATCGCGCAGATGCTGGAGGTGGTTGGCCACGCGTCGCTGGATGCGCTCACCGACGCCATCGTGCCGGG------CAACAT---------------CAAATTGCCGGCTGCGCTCGCGCTGCCCGACGCGATCACCGAAGAACAAGCGCTGGCCAAGATCCGCGCGATTGCCAGCAAGAATCAGGTGCAACGCACCTTTATCGGCCAGGGCTATTACGGCACCCATACGCCGAAGGTGATCTTGCGCAACATCCTGGAAAACCCGGCCTGGTACACCGCGTACACACCGTACCAGGCAGAGATTTC…	NZ_KB372910.1
	GCF_000277895.1	Xanthomonas campestris pv. musacearum NCPPB 4379	--TGCCCGCCATGTCCCAGACCCCGTCTTCCCTGCGCGACCTCGAACACCACAGCGCGTTCGTCGAACGCCACATCGGCCCCAACGACGCGGAAATCGCGCAGATGCTGGAGGTGGTTGGCCACGCGTCGCTGGATGCGCTCACCGACGCCATCGTGCCGGG------CAACAT---------------CAAATTGCCGGCTGCGCTCGCGCTGCCCGACGCGATCACCGAAGAACAAGCGCTGGCCAAGATCCGCGCGATTGCCAGCAAGAATCAGGTGCAACGCACCTTTATCGGCCAGGGCTATTACGGCACCCATACGCCGAAGGTGATCTTGCGCAACATCCTGGAAAACCCGGCCTGGTACACCGCGTACACACCGTACCAGGCAGAGATTTC…	NZ_KB372870.1
	GCF_000277955.1	Xanthomonas campestris pv. musacearum NCPPB 4392	GATGCCCGCCATGTCCCAGACCCCGTCTTCCCTGCGCGACCTCGAACACCACAGCGCGTTCGTCGAACGCCACATCGGCCCCAACGACGCGGAAATCGCGCAGATGCTGGAGGTGGTTGGCCACGCGTCGCTGGATGCGCTCACCGACGCCATCGTGCCGGG------CAACAT---------------CAAATTGCCGGCTGCGCTCGCGCTGCCCGACGCGATCACCGAAGAACAAGCGCTGGCCAAGATCCGCGCGATTGCCAGCAAGAATCAGGTGCAACGCACCTTTATCGGCCAGGGCTATTACGGCACCCATACGCCGAAGGTGATCTTGCGCAACATCCTGGAAAACCCGGCCTGGTACACCGCGTACACACCGTACCAGGCAGAGATTTC…	NZ_AKBI01000007.1
	GCF_000277875.1	Xanthomonas campestris pv. musacearum NCPPB 2005	GATGCCCGCCATGTCCCAGACCCCGTCTTCCCTGCGCGACCTCGAACACCACAGCGCGTTCGTCGAACGCCACATCGGCCCCAACGACGCGGAAATCGCGCAGATGCTGGAGGTGGTTGGCCACGCGTCGCTGGATGCGCTCACCGACGCCATCGTGCCGGG------CAACAT---------------CAAATTGCCGGCTGCGCTCGCGCTGCCCGACGCGATCACCGAAGAACAAGCGCTGGCCAAGATCCGCGCGATTGCCAGCAAGAATCAGGTGCAACGCACCTTTATCGGCCAGGGCTATTACGGCACCCATACGCCGAAGGTGATCTTGCGCAACATCCTGGAAAACCCGGCCTGGTACACCGCGTACACACCGTACCAGGCAGAGATTTC…	NZ_AKBE01000207.1
	GCF_000772725.1	Xanthomonas vasicola	--TGCCCGCCATGTCCCAGACCCCGTCTTCCCTGCGCGACCTCGAACACCACAGCGCGTTCGTCGAACGCCACATCGGCCCCAACGACGCGGAAATCGCGCAGATGCTGGAGGTGGTTGGCCACGCGTCGCTGGATGCGCTCACCGACGCCATCGTGCCGGG------CAACAT---------------CAAATTGCCGGCTGCGCTCGCGCTGCCCGACGCGATCACCGAAGAACAAGCGCTGGCCAAGATCCGCGCGATTGCCAGCAAGAATCAGGTGCAACGCACCTTTATCGGCCAGGGCTATTACGGCACCCATACGCCGAAGGTGATCTTGCGCAACATCCTGGAAAACCCGGCCTGGTACACCGCGTACACACCGTACCAGGCAGAGATTTC…	NZ_KN360767.1
	GCF_000772785.1	Xanthomonas vasicola	--TGCCCGCCATGTCCCAGACCCCGTCTTCCCTGCGCGACCTCGAACACCACAGCGCGTTCGTCGAACGCCACATCGGCCCCAACGACGCGGAAATCGCGCAGATGCTGGAGGTGGTTGGCCACGCGTCGCTGGATGCGCTCACCGACGCCATCGTGCCGGG------CAACAT---------------CAAATTGCCGGCTGCGCTCGCGCTGCCCGACGCGATCACCGAAGAACAAGCGCTGGCCAAGATCCGCGCGATTGCCAGCAAGAATCAGGTGCAACGCACCTTTATCGGCCAGGGCTATTACGGCACCCATACGCCGAAGGTGATCTTGCGCAACATCCTGGAAAACCCGGCCTGGTACACCGCGTACACACCGTACCAGGCAGAGATTTC…	NZ_KN305939.1
	GCF_000772775.2	Xanthomonas vasicola	--TGCCCGCCATGTCCCAGACCCCGTCTTCCCTGCGCGACCTCGAACACCACAGCGCGTTCGTCGAACGCCACATCGGCCCCAACGACGCGGAAATCGCGCAGATGCTGGAGGTGGTTGGCCACGCGTCGCTGGATGCGCTCACCGACGCCATCGTGCCGGG------CAACAT---------------CAAATTGCCGGCTGCGCTCGCGCTGCCCGACGCGATCACCGAAGAACAAGCGCTGGCCAAGATCCGCGCGATTGCCAGCAAGAATCAGGTGCAACGCACCTTTATCGGCCAGGGCTATTACGGCACCCATACGCCGAAGGTGATCTTGCGCAACATCCTGGAAAACCCGGCCTGGTACACCGCGTACACACCGTACCAGGCAGAGATTTC…	NZ_JSBY02000075.1
	GCF_000774005.1	Xanthomonas vasicola	GATGCCCGCCATGTCCCAGACCCCGTCTTCCCTGCGCGACCTCGAACACCACAGCGCGTTCGTCGAACGCCACATCGGCCCCAACGACGCGGAAATCGCGCAGATGCTGGAGGTGGTTGGCCACGCGTCGCTGGATGCGCTCACCGACGCCATCGTGCCGGG------CAACAT---------------CAAATTGCCGGCTGCGCTCGCGCTGCCCGACGCGATCACCGAAGAACAAGCGCTGGCCAAGATCCGCGCGATTGCCAGCAAGAATCAGGTGCAACGCACCTTTATCGGCCAGGGCTATTACGGCACCCATACGCCGAAGGTGATCTTGCGCAACATCCTGGAAAACCCGGCCTGGTACACCGCGTACACACCGTACCAGGCAGAGATTTC…	NZ_KN322005.1
	GCF_000278035.1	Xanthomonas vasicola pv. vasculorum NCPPB 206	--TGCCCGCCATGTCCCAGACCCCGTCTTCCCTGCGCGACCTCGAACACCACAGCGCGTTCGTCGAACGCCACATCGGCCCCAACGACGCGGAAATCGCGCAGATGCTGGAGGTGGTTGGCCACGCGTCGCTGGATGCGCTCACCGACGCCATCGTGCCGGG------CAACAT---------------CAAATTGCCGGCTGCGCTCGCGCTGCCCGACGCGATCACCGAAGAACAAGCGCTGGCCAAGATCCGCGCGATTGCCAGCAAGAATCAGGTGCGACGTACCTTTATCGGCCAGGGCTATTACGGCACCCATACGCCGAAGGTGATCTTGCGCACCATCCTGGAAAACCCGGCCTGGTACACCGCGTATACACCGTACCAGGCAGAGATTTC…	NZ_KB373259.1
	GCF_000278015.1	Xanthomonas vasicola pv. vasculorum NCPPB 1381	--TGCCCGCCATGTCCCAGACCCCGTCTTCCCTGCGCGACCTCGAACACCACAGCGCGTTCGTCGAACGCCACATCGGCCCCAACGACGCGGAAATCGCGCAGATGCTGGAGGTGGTTGGCCACGCGTCGCTGGATGCGCTCACCGACGCCATCGTGCCGGG------CAACAT---------------CAAATTGCCGGCTGCGCTCGCGCTGCCCGACGCGATCACCGAAGAACAAGCGCTGGCCAAGATCCGCGCGATTGCCAGCAAGAATCAGGTGCGACGTACCTTTATCGGCCAGGGCTATTACGGCACCCATACGCCGAAGGTGATCTTGCGCAACATCCTGGAAAACCCGGCCTGGTACACCGCGTATACACCGTACCAGGCAGAGATTTC…	NZ_KB373226.1
	GCF_000277995.1	Xanthomonas vasicola pv. vasculorum NCPPB 1326	--TGCCCGCCATGTCCCAGACCCCGTCTTCCCTGCGCGACCTCGAACACCACAGCGCGTTCGTCGAACGCCACATCGGCCCCAACGACGCGGAAATCGCGCAGATGCTGGAGGTGGTTGGCCACGCGTCGCTGGATGCGCTCACCGACGCCATCGTGCCGGG------CAACAT---------------CAAATTGCCGGCTGCGCTCGCGCTGCCCGACGCGATCACCGAAGAACAAGCGCTGGCCAAGATCCGCGCGATTGCCAGCAAGAATCAGGTGCGACGTACCTTTATCGGCCAGGGCTATTACGGCACCCATACGCCGAAGGTGATCTTGCGCAACATCCTGGAAAACCCGGCCTGGTACACCGCGTATACACCGTACCAGGCAGAGATTTC…	NZ_KB373107.1
	GCF_000278075.1	Xanthomonas vasicola pv. vasculorum NCPPB 895	GATGCCCGCCATGTCCCAGACCCCGTCTTCCCTGCGCGACCTCGAACACCACAGCGCGTTCGTCGAACGCCACATCGGCCCCAACGACGCGGAAATCGCGCAGATGCTGGAGGTGGTTGGCCACGCGTCGCTGGATGCGCTCACCGACGCCATCGTGCCGGG------CAACAT---------------CAAATTGCCGGCTGCGCTCGCGCTGCCCGACGCGATCACCGAAGAACAAGCGCTGGCCAAGATCCGCGCGATTGCCAGCAAGAATCAGGTGCGACGTACCTTTATCGGCCAGGGCTATTACGGCACCCATACGCCGAAGGTGATCTTGCGCAACATCCTGGAAAACCCGGCCTGGTACACCGCGTATACACCGTACCAGGCAGAGATTTC…	NZ_AKBO01000091.1
	GCF_000764855.1	Xanthomonas sp. Nyagatare	GATGCCCGCCATGTCCCAGACCCCGTCTTCCTTGCGCGACCTCGAACACCACGGCGCGTTCGTCGAACGCCATATCGGCCCCAACGACGCGGAAATCGCGCAGATGCTGGAGGTGGTCGGCCACGCCTCGCTGGATGCGCTCACCGACGCCATCGTGCCGGG------CAACAT---------------CAAGTCGCCGGCCGCGCTGGCGCTGCCCGATGCCATCACCGAAGAAGAAGCGCTGGCCAAGATCCGCGCCATCGCCGGCAAGAACCAGGTGCAGCGCACCTTCATCGGCCAGGGCTACTACGGCACCCATACGCCCAAGGTGATCCTGCGCAACATCCTGGAAAACCCGGCCTGGTACACCGCCTACACGCCGTATCAGGCGGAGATCTC…	NZ_KN265471.1
	GCF_000802405.1	Xanthomonas campestris pv. cannabis	GATGCCCGCCATGCCCCAGACCCCATCTTCCCTGCGCGACCTCGAACACCACAGTGCGTTCGTCGAACGCCATATCGGCCCCAACGACGCAGAAATCGCGCAGATGCTCAAGGTGGTCGGCCACGCCTCGCTGGACGCGCTCACCGACGCCATCGTGCCGGG------CAACAT---------------CAAGTCGCCCGCCGTGCTGGCGCTGCCCGATGCCATCACCGAAGAAGAAGCGCTGGCCAAGATCCGCGCCATCGCCGGCAAGAACCAGGTGCAGCGTAGCTTCATCGGCCAGGGTTACTACGGCACCCATACGCCCAAGGTGATCCTGCGCAACATCCTGGAAAACCCGGCCTGGTACACCGCCTACACGCCGTACCAGGCAGAGATTTC…	NZ_JSZF01000049.1
	GCF_000802365.1	Xanthomonas campestris pv. cannabis	--TGCCCGCCATGTCCCAGACCCCGTCTTCCCTGCGCGACCTCGAACACCACGGCGCGTTCGTCGAACGCCATATCGGCCCCAACGACGCGGAAATCGCGCAGATGCTCAAGGTGGTCGGCCACGCCTCGCTGGATGCGCTCACCGACGCCATCGTGCCGGG------CAACAT---------------CAAGTCGCCGGCCGCGCTGGCGCTGCCCGATGCCATCACCGAAGAAGAAGCGCTGGCCAAGATCCGCGCCATCGCCGGCAAGAACCAGGTGCAGCGCACCTTCATCGGCCAGGGCTACTACGGCACCCATACGCCCAAGGTGATCCTGCGCAACATCCTGGAAAACCCGGCCTGGTACACCGCCTACACGCCGTACCAGGCAGAGATTTC…	NZ_JSZE01000099.1
	GCF_000019585.2	Xanthomonas oryzae pv. oryzae PXO99A	GATGCCCGCCATGTCCCAGACCCCGTCTTCCCTGCGCGACCTCGAACACCACAGCGCGTTCGTCGAACGCCATATCGGCCCCAACGACGCGGAAATCGCGCAGATGCTGGAGGTGGTCGGCCACGCCTCGCTGGATGCGCTGACCGATGCCATCGTGCCGGG------CAACAT---------------CAAGTCGCCCGCACCACTGGCGCTGCCCGAGGCGATCACCGAAGAAGAAGCACTGGTCAAGATCCGCGCCATCGCCGACAAGAACACCGTGTACCGCAACTTCATCGGCCAGGGCTACTACGGCACCCACACGCCGAAGGTCATCCTGCGCAACATCCTGGAAAACCCCGCCTGGTACACCGCCTACACGCCGTACCAGGCGGAAATCTC…	NC_010717.2
	GCF_000010025.1	Xanthomonas oryzae pv. oryzae MAFF 311018	--TGCCCGCCATGTCCCAGACCCCGTCTTCCCTGTGCGACCTCGAACACCACAGCGCGTTCGTCGAACGCCATATCGGCCCCAACGACGCGGAAATCGCGCAGATGCTGGAGGTGGTCGGCCACGCCTCGCTGGATGCGCTGACCGATGCCATCGTGCCGGG------CAACAT---------------CAAGTCGCCCGCACCACTGGCGCTGCCCGAGGCGATCACCGAAGAAGAAGCACTGGTCAAGATCCGCGCCATCGCCGACAAGAACACCGTGTACCGCAACTTCATCGGCCAGGGGTACTACGGCACCCACACGCCGAAGGTCATCCTGCGCAACATCCTGGAAAACCCCGCCTGGTACACCGCCTACACGCCGTACCAGGCGGAAATCTC…	NC_007705.1
	GCF_000007385.1	Xanthomonas oryzae pv. oryzae KACC 10331	--TGCCCGCCATGTCCCAGACCCCCTCTTCCCTGCGCGACCTCGAACACCACAGCGCGTTCGTCGAACGCCATATCGGCCCCAACGACGCGGAAATCGCGCAGATGCTGGAGGTGGTCGGCCACGCCTCGCTGGATGCGCTGACCGATGCCATCGTGCCGGG------CAACAT---------------CAAGTCGCCCGCACCACTGGCGCTGCCCGAGGCGCTCACCGAAGAAGAAGCACTGGTCAAGATCCGCGCCATCGCCGACAAGAACACCGTGTACCGCAACTTCATCGGCCAGGGCTACTACGGCACCCACACGCCGAAGGTCATCCTGCGCAACATCCTGGAAAACCCCGCCTGGTACACCGCCTACACGCCGTACCAGGCGGAAATCTC…	NC_006834.1
	GCF_000482445.1	Xanthomonas oryzae ATCC 35933	--TGCCCGCCATGTCCCAGACCCCGTCTTCCCTGCGCGACCTCGAACACCACAGCGCGTTCGTCGAACGCCATATCGGCCCCAACGACGCGGAAATCGCGCAGATGCTGGAGGTGGTCGGCCACGCCTCGCTGGATGCGCTGACCGATGCCATCGTGCCGGG------CAACAT---------------CAAGTCGCCCGCACCACTGGCGCTGCCCGAGGCGCTCACCGAAGAAGAAGCACTGGTCAAGATCCGCGCCATCGCCGACAAGAACACCGTGTACCGCAACTTCATCGGCCAGGGCTACTACGGCACCCACACGCCGAAGGTCATCCTGCGCAACATCCTGGAAAACCCCGCCTGGTACACCGCCTACACGCCGTACCAGGCGGAAATCTC…	NZ_AXVI01000010.1
	GCF_001277045.1	Xanthomonas oryzae	--TGCCCGCCATGTCCCAGACCCCGTCTTCCCTGCGCGACCTCGAACACCACAGCGCGTTCGTCGAACGCCATATCGGCCCCAACGACGCGGAAATCGCACAGATGCTGGAGGTGGTTGGGCACGCTTCGCTGGATGCGCTGACCGACGCCATCGTGCCGGG------CAACAT---------------CAAATCGCCGGCCGCGCTCGCGTTGCCCGAAGCGATCACCGAACAAGAAGCGCTGGCCAAGATCCGCGCCATTGCCAGCAAGAATCAGGTGCAGCGAACCTTTATCGGCCAGGGCTATTACGGCACCCACACGCCGAAGGTGATCCTGCGCAACATCCTTGAAAACCCGGCCTGGTACACCGCGTACACGCCGTACCAGGCGGAGATTTC…	NZ_LHUJ01000271.1
	GCF_000212755.1	Xanthomonas oryzae X11-5A	--TGCCCGCCATGTCCCAGACCCCGTCTTCCCTGCGCGACCTCGAACACCACAGCGCGTTCGTCGAACGCCATATCGGCCCCAACGACGCGGAAATCGCACAGATGCTGGAGGTGGTTGGGCACGCTTCGCTGGATGCGCTGACCGACGCCATCGTGCCGGG------CAACAT---------------CAAATCGCCGGCCGCGCTCGCGTTGCCCGAAGCGATCACCGAACAAGAAGCGCTGGCCAAGATCCGCGCCATTGCCAGCAAGAATCAGGTGCAGCGAACCTTTATCGGCCAGGGCTATTACGGCACCCACACGCCGAAGGTGATCCTGCGCAACATCCTTGAAAACCCGGCCTGGTACACCGCGTACACGCCGTACCAGGCGGAGATTTC…	NZ_AFHK01000110.1
	GCF_000212775.1	Xanthomonas oryzae X8-1A	GATGCCCGCCATGTCCCAGACCCCGTCTTCCCTGCGCGACCTCGAACACCACAGCGCGTTCGTCGAACGCCATATCGGCCCCAACGACGCGGAAATCGCACAGATGCTGGAGGTGGTTGGGCACGCTTCGCTGGATGCGCTGACCGACGCCATCGTGCCGGG------CAACAT---------------CAAATCGCCGGCCGCGCTCGCGTTGCCCGAAGCGATCACCGAACAAGAAGCGCTGGCCAAGATCCGCGCCATTGCCAGCAAGAATCAGGTGCAGCGAACCTTTATCGGCCAGGGCTATTACGGCACCCACACGCCGAAGGTGATCCTGCGCAACATCCTTGAAAACCCGGCCTGGTACACCGCGTACACGCCGTACCAGGCGGAGATTTC…	NZ_AFHL01000259.1
	GCF_000511585.1	Xanthomonas oryzae pv. oryzae NAI8	GATGCCCGCCATGCCCCAGACCCCGTCTTCCCTGCGCGACCTCGAACACCACAGCGCGTTCGTCGAACGCCATATCGGCCCCAACGACGCGGAAATCGCGCAGATGCTGGAGGTGGTTGGGCACGCTTCGCTGGATGCGCTGACCGACGCCATCGTGCCGGG------CAACAT---------------CAAATCGCCGGCCGCGCTCGCGTTGCCCGAGGCGATCACCGAACAAGAAGCGCTGGCCAAGATCCGCGCCATTGCCAGCAAGAATCAGGTGCAGCGCACCTTTATCGGCCAGGGCTATTACGGCACCCACACGCCGAAGGTGATCCTGCGCAACATCCTGGAAAACCCGGCTTGGTACACCGCCTACACGCCGTACCAGGCGGAGATTTC…	NZ_AYSX01000478.1
	GCF_001277095.1	Xanthomonas oryzae	GATGCCCGCCATGCCCCAGACCCCGTCTTCCCTGCGCGACCTCGAACACCACAGCGCGTTCGTCGAACGCCATATCGGCCCCAACGACGCGGAAATCGCGCAGATGCTGGAGGTGGTTGGGCACGCTTCGCTGGATGCGCTGACCGACGCCATCGTGCCGGG------CAACAT---------------CAAATCGCCGGCCGCGCTCGCGTTGCCCGAGGCGATCACCGAACAAGAAGCGCTGGCCAAGATCCGCGCCATTGCCAGCAAGAATCAGGTGCAGCGCACCTTTATCGGCCAGGGCTATTACGGCACCCACACGCCGAAGGTGATCCTGCGCAACATCCTGGAAAACCCGGCTTGGTACACCGCCTACACGCCGTACCAGGCGGAGATTTC…	NZ_LHUI01000106.1
	GCF_001466505.1	Xanthomonas oryzae pv. oryzae	--TGCCCGCCATGCCCCAGACCCCGTCTTCCCTGCGCGACCTCGAACACCACAGCGCGTTCGTCGAACGCCATATCGGCCCCAACGACGCGGAAATCGCGCAGATGCTGGAGGTGGTTGGGCACGCTTCGCTGGATGCGCTGACCGACGCCATCGTGCCGGG------CAACAT---------------CAAATCGCCGGCCGCGCTCGCGTTGCCCGAGGCGATCACCGAACAAGAAGCGCTGGCCAAGATCCGCGCCATTGCCAGCAAGAATCAGGTGCAGCGCACCTTTATCGGCCAGGGCTATTACGGCACCCACACGCCGAAGGTGATCCTGCGCAACATCCTGGAAAACCCGGCTTGGTACACCGCCTACACGCCGTACCAGGCGGAGATTTC…	NZ_CP013666.1
	GCF_001276975.1	Xanthomonas campestris	--TGCCCGCCATGTCCCAGACCCCGTCTTCCCTGCGCGACCTCGAACACCACAGCGCGTTCGTCGAACGCCATATCGGCCCCAACGACGCGGAAATCGCGCAGATGCTGGAGGTGGTTGGCCACGCTTCGCTGGATGCGCTGACCGACGCCATCGTGCCGGG------CAACAT---------------CAAATCGCCGGCCGCGCTCGCGTTGCCCGAGGCGATCACCGAACAAGAAGCACTGGCCAAGATCCGCGCCATTGCCAGCAAGAATCAGGTGCAGCGTACCTTTATCGGCCAGGGCTATTACGGCACCCACACGCCGAAGGTGATCCTGCGCAACATCCTGGAAAACCCGGCCTGGTACACCGCCTACACGCCGTACCAGGCGGAGATTTC…	NZ_LHUK01000131.1
	GCF_001042835.1	Xanthomonas oryzae pv. oryzicola	--TGCCCGCCATGTCCCAGACCCCGTCTTCCCTGCGCGACCTCGAACACCACAGCGCGTTCGTCGAACGCCATATCGGCCCCAACGACGCGGAAATCGCGCAGATGCTGGAGGTGGTTGGGCACGCTTCGCTGGATGCGCTGACCGACGCCATCGTGCCGGG------CAACAT---------------CAAATCGCCGGCCGCGCTCGCGTTGCCCGAGGCGATCACCGAACAAGAAGCACTGGCCAAGATCCGCGCCATTGCCAGCAAGAATCAGGTGCAGCGTACCTTTATCGGCCAGGGCTATTACGGCACCCACACGCCGAAGGTGATCCTGCGCAACATCCTGGAAAACCCGGCCTGGTACACCGCCTACACGCCGTACCAGGCGGAGATTTC…	NZ_CP011959.1
	GCF_000940825.1	Xanthomonas oryzae pv. oryzicola	--TGCCCGCCATGTCCCAGACCCCGTCTTCCCTGCGCGACCTCGAACACCACAGCGCGTTCGTCGAACGCCATATCGGCCCCAACGACGCGGAAATCGCGCAGATGCTGGAGGTGGTTGGCCACGCTTCGCTGGATGCGCTGACCGACGCCATCGTGCCGGG------CAACAT---------------CAAATCGCCGGCCGCGCTCGCGTTGCCCGAGGCGATCACCGAACAAGAAGCACTGGCCAAGATCCGCGCCATTGCCAGCAAGAATCAGGTGCAGCGTACCTTTATCGGCCAGGGCTATTACGGCACCCACACGCCGAAGGTGATCCTGCGCAACATCCTGGAAAACCCGGCCTGGTACACCGCCTACACGCCGTACCAGGCGGAGATTTC…	NZ_CP007221.1
	GCF_001042815.1	Xanthomonas oryzae pv. oryzicola	--TGCCCGCCATGTCCCAGACCCCGTCTTCCCTGCGCGACCTCGAACACCACAGCGCGTTCGTCGAACGCCATATCGGCCCCAACGACGCGGAAATCGCGCAGATGCTGGAGGTGGTTGGCCACGCTTCGCTGGATGCGCTGACCGACGCCATCGTGCCGGG------CAACAT---------------CAAATCGCCGGCCGCGCTCGCGTTGCCCGAGGCGATCACCGAACAAGAAGCACTGGCCAAGATCCGCGCCATTGCCAGCAAGAATCAGGTGCAGCGTACCTTTATCGGCCAGGGCTATTACGGCACCCACACGCCGAAGGTGATCCTGCGCAACATCCTGGAAAACCCGGCCTGGTACACCGCCTACACGCCGTACCAGGCGGAGATTTC…	NZ_CP011958.1
	GCF_000507025.1	Xanthomonas oryzae pv. oryzicola MAI10	GATGCCCGCCATGTCCCAGACCCCGTCTTCCCTGCGCGACCTCGAACACCACAGCGCGTTCGTCGAACGCCATATCGGCCCCAACGACGCGGAAATCGCGCAGATGCTGGAGGTGGTTGGCCACGCTTCGCTGGATGCGCTGACCGACGCCATCGTGCCGGG------CAACAT---------------CAAATCGCCGGCCGCGCTCGCGTTGCCCGAGGCGATCACCGAACAAGAAGCACTGGCCAAGATCCGCGCCATTGCCAGCAAGAATCAGGTGCAGCGTACCTTTATCGGCCAGGGCTATTACGGCACCCACACGCCGAAGGTGATCCTGCGCAACATCCTGGAAAACCCGGCCTGGTACACCGCCTACACGCCGTACCAGGCGGAGATTTC…	NZ_AYSY01000172.1
	GCF_000948075.1	Xanthomonas oryzae pv. oryzae PXO86	GATGCCCGCCATGTCCCAGACCCCGTCTTCCCTGCGCGACCTCGAACACCACAGCGCGTTCGTCGAACGCCATATCGGCCCCAACGACGCGGAAATCGCGCAGATGCTGGAGGTGGTCGGCCACGCTTCGCTGGATGCGCTGACCGACGCCATCGTGCCGGG------CAACAT---------------CAAATCGCCGGCCGCGCTCGCGTTGCCCGAGGCGATCACCGAACAAGAAGCACTGGCCAAGATCCGCGCCATTGCCAGCAAGAATCAGGTGCAGCGTACCTTTATCGGCCAGGGCTATTACGGCACCCACACGCCGAAGGTGATCCTGCGCAACATCCTGGAAAACCCGGCCTGGTACACCGCCTACACGCCGTACCAGGCGGAGATTTC…	NZ_CP007166.1
	GCF_001042735.1	Xanthomonas oryzae pv. oryzicola	GATGCCCGCCATGTCCCAGACCCCCTCTTCCCTGCGCGACCTCGAACACCACAGCGCGTTCGTCGAACGCCATATCGGCCCCAACGACGCGGAAATCGCGCAGATGCTGGAGGTGGTTGGGCACGCTTCGCTGGATGCGCTGACCGACGCCATCGTGCCGGG------CAACAT---------------CAAATCGCCGGCCGCGCTCGCGTTGCCCGAGGCGATCACCGAACAAGAAGCACTGGTCAAGATCCGCGCCATTGCCAGCAAGAATCAGGTGCAGCGTACCTTTATCGGCCAGGGCTATTACGGCACCCACACGCCGAAGGTGATCCTGCGCAACATCCTGGAAAACCCGGCCTGGTACACCGCCTACACGCCGTACCAGGCGGAGATTTC…	NZ_CP011962.1
	GCF_001042875.1	Xanthomonas oryzae pv. oryzicola	GATGCCCGCCATGTCCCAGACCCCCTCTTCCCTGCGCGACCTCGAACACCACAGCGCGTTCGTCGAACGCCATATCGGCCCCAACGACGCGGAAATCGCGCAGATGCTGGAGGTGGTTGGGCACGCTTCGCTGGATGCGCTGACCGACGCCATCGTGCCGGG------CAACAT---------------CAAATCGCCGGCCGCGCTCGCGTTGCCCGAGGCGATCACCGAACAAGAAGCACTGGTCAAGATCCGCGCCATTGCCAGCAAGAATCAGGTGCAGCGTACCTTTATCGGCCAGGGCTATTACGGCACCCACACGCCGAAGGTGATCCTGCGCAACATCCTGGAAAACCCGGCCTGGTACACCGCCTACACGCCGTACCAGGCGGAGATTTC…	NZ_CP011961.1
	GCF_001042855.1	Xanthomonas oryzae pv. oryzicola	GATGCCCGCCATGTCCCAGACCCCCTCTTCCCTGCGCGACCTCGAACACCACAGCGCGTTCGTCGAACGCCATATCGGCCCCAACGACGCGGAAATCGCGCAGATGCTGGAGGTGGTTGGGCACGCTTCGCTGGATGCGCTGACCGACGCCATCGTGCCGGG------CAACAT---------------CAAATCGCCGGCCGCGCTCGCGTTGCCCGAGGCGATCACCGAACAAGAAGCACTGGTCAAGATCCGCGCCATTGCCAGCAAGAATCAGGTGCAGCGTACCTTTATCGGCCAGGGCTATTACGGCACCCACACGCCGAAGGTGATCCTGCGCAACATCCTGGAAAACCCGGCCTGGTACACCGCCTACACGCCGTACCAGGCGGAGATTTC…	NZ_CP011960.1
	GCF_001042775.1	Xanthomonas oryzae pv. oryzicola	GATGCCCGCCATGTCCCAGACCCCCTCTTCCCTGCGCGACCTCGAACACCACAGCGCGTTCGTCGAACGCCATATCGGCCCCAACGACGCGGAAATCGCGCAGATGCTGGAGGTGGTTGGGCACGCTTCGCTGGATGCGCTGACCGACGCCATCGTGCCGGG------CAACAT---------------CAAATCGCCGGCCGCGCTCGCGTTGCCCGAGGCGATCACCGAACAAGAAGCACTGGTCAAGATCCGCGCCATTGCCAGCAAGAATCAGGTGCAGCGTACCTTTATCGGCCAGGGCTATTACGGCACCCACACGCCGAAGGTGATCCTGCGCAACATCCTGGAAAACCCGGCCTGGTACACCGCCTACACGCCGTACCAGGCGGAGATTTC…	NZ_CP011956.1
	GCF_001042745.1	Xanthomonas oryzae pv. oryzicola	GATGCCCGCCATGTCCCAGACCCCCTCTTCCCTGCGCGACCTCGAACACCACAGCGCGTTCGTCGAACGCCATATCGGCCCCAACGACGCGGAAATCGCGCAGATGCTGGAGGTGGTTGGGCACGCTTCGCTGGATGCGCTGACCGACGCCATCGTGCCGGG------CAACAT---------------CAAATCGCCGGCCGCGCTCGCGTTGCCCGAGGCGATCACCGAACAAGAAGCACTGGTCAAGATCCGCGCCATTGCCAGCAAGAATCAGGTGCAGCGTACCTTTATCGGCCAGGGCTATTACGGCACCCACACGCCGAAGGTGATCCTGCGCAACATCCTGGAAAACCCGGCCTGGTACACCGCCTACACGCCGTACCAGGCGGAGATTTC…	NZ_CP011955.1
	GCF_000168315.3	Xanthomonas oryzae pv. oryzicola BLS256	GATGCCCGCCATGTCCCAGACCCCCTCTTCCCTGCGCGACCTCGAACACCACAGCGCGTTCGTCGAACGCCATATCGGCCCCAACGACGCGGAAATCGCGCAGATGCTGGAGGTGGTTGGGCACGCTTCGCTGGATGCGCTGACCGACGCCATCGTGCCGGG------CAACAT---------------CAAATCGCCGGCCGCGCTCGCGTTGCCCGAGGCGATCACCGAACAAGAAGCACTGGTCAAGATCCGCGCCATTGCCAGCAAGAATCAGGTGCAGCGTACCTTTATCGGCCAGGGCTATTACGGCACCCACACGCCGAAGGTGATCCTGCGCAACATCCTGGAAAACCCGGCCTGGTACACCGCCTACACGCCGTACCAGGCGGAGATTTC…	NC_017267.2
	GCF_001277055.1	Xanthomonas oryzae	GATGCCCGCCATGTCCCAGACCCCCTCTTCCCTGCGCGACCTCGAACACCACAGCGCGTTCGTCGAACGCCATATCGGCCCCAACGACGCGGAAATCGCGCAGATGCTGGAGGTGGTTGGGCACGCTTCGCTGGATGCGCTGACCGACGCCATCGTGCCGGG------CAACAT---------------CAAATCGCCGGCCGCGCTCGCGTTGCCCGAGGCGATCACCGAACAAGAAGCACTGGCCAAGATCCGCGCCATTGCCAGCAAGAATCAGGTGCAGCGTACCTTTATCGGCCAGGGCTATTACGGCACCCACACGCCGAAGGTGATCCTGCGCAACATCCTGGAAAACCCGGCCTGGTACACCGCCTACACGCCGTACCAGGCGGAGATTTC…	NZ_LHUH01000168.1
	GCF_001021915.1	Xanthomonas oryzae pv. oryzicola	GATGCCCGCCATGTCCCAGACCCCCTCTTCCCTGCGCGACCTCGAACACCACAGCGCGTTCGTCGAACGCCATATCGGCCCCAACGACGCGGAAATCGCGCAGATGCTGGAGGTGGTTGGGCACGCTTCGCTGGATGCGCTGACCGACGCCATCGTGCCGGG------CAACAT---------------CAAATCGCCGGCCGCGCTCGCGTTGCCCGAGGCGATCACCGAACAAGAAGCACTGGCCAAGATCCGCGCCATTGCCAGCAAGAATCAGGTGCAGCGTACCTTTATCGGCCAGGGCTATTACGGCACCCACACGCCGAAGGTGATCCTGCGCAACATCCTGGAAAACCCGGCCTGGTACACCGCCTACACGCCGTACCAGGCGGAGATTTC…	NZ_CP007810.1
	GCF_001042795.1	Xanthomonas oryzae pv. oryzicola	--TGCCCGCCATGTCCCAGACCCCCTCTTCCCTGCGCGACCTCGAACACCACAGCGCGTTCGTCGAACGCCATATCGGCCCCAACGACGCGGAAATCGCGCAGATGCTGGAGGTGGTTGGGCACGCTTCGCTGGATGCGCTGACCGACGCCATCGTGCCGGG------CAACAT---------------CAAATCGCCGGCCGCGCTCGCGTTGCCCGAGGCGATCACCGAACAAGAAGCACTGGCCAAGATCCGCGCCATTGCCAGCAAGAATCAGGTGCAGCGTACCTTTATCGGCCAGGGCTATTACGGCACCCACACGCCGAAGGTGATCCTGCGCAACATCCTGGAAAACCCGGCCTGGTACACCGCCTACACGCCGTACCAGGCGGAGATTTC…	NZ_CP011957.1
	GCF_000401255.1	Xanthomonas sp. M97	--TGCCCGCCATGTCCCAGACCCCGTCTTCCCTGCGCGACCTCGAACACCACAGCGCGTTCGTCGAACGCCATATCGGCCCCAACGACGCGGAAATCGCCCAGATGCTGGACGTGGTCGGCCACGCCTCGCTGGATGCGCTGACCGATGCCATCGTACCGGG------CAACAT---------------CAAGTCGCCGGCGCCGCTGGCGCTGCCCGAGGCGATCACCGAAGAAGAAGCGCTGGCCAAGATCCGCGCCATCGCCGACAAGAACACCGTGTTCCGCAACTTCATCGGCCAGGGCTACTACGGCACCCACACCCCGAAGGTGATCCTGCGCAACATCCTGGAAAACCCGGCCTGGTACACCGCCTACACGCCGTACCAGGCGGAAATCTC…	NZ_AQPR01001212.1
	GCF_001401545.1	Xanthomonas axonopodis pv. dieffenbachiae	--TGCCCGCCATGTCCCAGACCCCGTCTTCCCTGCGCGACCTCGAACACCACAGCGCGTTCGTCGAGCGCCATATCGGCCCCAACGACGCGGAAATCGCCCAGATGCTGGACGTGGTCGGCCATGCCTGCCTGGATGCGCTGACCGATGCCATCGTGCCGGG------CAACAT---------------CAAGTCGCCGGCGCCGCTGGCGCTGCCCGAGGCGATCACCGAAGAAGAAGCGCTGGCCAAGATCCGCGCCATCGCCGACAAGAACACCGTGTTCCGCAACTTCATCGGCCAGGGCTATTACGGCACCCACACGCCGAAGGTCATCCTGCGCAACATCCTGGAAAACCCCGCCTGGTACACCGCCTACACGCCATACCAGGCCGAGATTTC…	NZ_JPYH01000001.1
	GCF_000788075.1	Xanthomonas fuscans subsp. fuscans	--TGCCCGCCATGTCCCAGACCCCGTCTTCCCTGCGCGACCTCGAACACCACAGCGCGTTCGTCGAGCGCCATATCGGCCCCAACGACGCGGAAATCGCCCAGATGCTGGACGTGGTCGGCCATGCCTGCCTGGATGCGCTGACCGATGCCATCGTGCCGGG------CAACAT---------------CAAGTCGCCGGCGCCGCTGGCGCTGCCCGAGGCGATCACCGAAGAAGAAGCGCTGGCCAAGATCCGCGCCATCGCCGACAAGAACACCGTGTTCCGCAACTTCATCGGCCAGGGCTATTACGGCACCCACACGCCGAAGGTCATCCTGCGCAACATCCTGGAAAACCCCGCCTGGTACACCGCCTACACGCCATACCAGGCCGAGATTTC…	NZ_JTKK02000073.1
	GCF_001401605.1	Xanthomonas fuscans subsp. fuscans	--TGCCCGCCATGTCCCAGACCCCGTCTTCCCTGCGCGACCTCGAACACCACAGCGCGTTCGTCGAGCGCCATATCGGCCCCAACGACGCGGAAATCGCCCAGATGCTGGACGTGGTCGGCCATGCCTGCCTGGATGCGCTGACCGATGCCATCGTGCCGGG------CAACAT---------------CAAGTCGCCGGCGCCGCTGGCGCTGCCCGAGGCGATCACCGAAGAAGAAGCGCTGGCCAAGATCCGCGCCATCGCCGACAAGAACACCGTGTTCCGCAACTTCATCGGCCAGGGCTATTACGGCACCCACACGCCGAAGGTCATCCTGCGCAACATCCTGGAAAACCCCGCCTGGTACACCGCCTACACGCCATACCAGGCCGAGATTTC…	NZ_JPYF01000441.1
	GCF_000827985.2	Xanthomonas fuscans subsp. fuscans	GATGCCCGCCATGTCCCAGACCCCGTCTTCCCTGCGCGACCTCGAACACCACAGCGCGTTCGTCGAGCGCCATATCGGCCCCAACGACGCGGAAATCGCCCAGATGCTGGACGTGGTCGGCCATGCCTGCCTGGATGCGCTGACCGATGCCATCGTGCCGGG------CAACAT---------------CAAGTCGCCGGCGCCGCTGGCGCTGCCCGAGGCGATCACCGAAGAAGAAGCGCTGGCCAAGATCCGCGCCATCGCCGACAAGAACACCGTGTTCCGCAACTTCATCGGCCAGGGCTATTACGGCACCCACACGCCGAAGGTCATCCTGCGCAACATCCTGGAAAACCCCGCCTGGTACACCGCCTACACGCCATACCAGGCCGAGATTTC…	NZ_JXLW02000042.1
	GCF_000817715.3	Xanthomonas fuscans subsp. fuscans	GATGCCCGCCATGTCCCAGACCCCGTCTTCCCTGCGCGACCTCGAACACCACAGCGCGTTCGTCGAGCGCCATATCGGCCCCAACGACGCGGAAATCGCCCAGATGCTGGACGTGGTCGGCCATGCCTGCCTGGATGCGCTGACCGATGCCATCGTGCCGGG------CAACAT---------------CAAGTCGCCGGCGCCGCTGGCGCTGCCCGAGGCGATCACCGAAGAAGAAGCGCTGGCCAAGATCCGCGCCATCGCCGACAAGAACACCGTGTTCCGCAACTTCATCGGCCAGGGCTATTACGGCACCCACACGCCGAAGGTCATCCTGCGCAACATCCTGGAAAACCCCGCCTGGTACACCGCCTACACGCCATACCAGGCCGAGATTTC…	NZ_JXHS03000107.1
	GCF_000775205.1	Xanthomonas axonopodis pv. phaseoli	GATGCCCGCCATGTCCCAGACCCCGTCTTCCCTGCGCGACCTCGAACACCACAGCGCGTTCGTCGAGCGCCATATCGGCCCCAACGACGCGGAAATCGCCCAGATGCTGGACGTGGTCGGCCATGCCTGCCTGGATGCGCTGACCGATGCCATCGTGCCGGG------CAACAT---------------CAAGTCGCCGGCGCCGCTGGCGCTGCCCGAGGCGATCACCGAAGAAGAAGCGCTGGCCAAGATCCGCGCCATCGCCGACAAGAACACCGTGTTCCGCAACTTCATCGGCCAGGGCTATTACGGCACCCACACGCCGAAGGTCATCCTGCGCAACATCCTGGAAAACCCCGCCTGGTACACCGCCTACACGCCATACCAGGCCGAGATTTC…	NZ_JSBS02000084.1
	GCF_000786935.1	Xanthomonas fuscans subsp. fuscans	--TGCCCGCCATGTCCCAGACCCCGTCTTCCCTGCGCGACCTCGAACACCACAGCGCGTTCGTCGAGCGCCATATCGGCCCCAACGACGCGGAAATCGCCCAGATGCTGGACGTGGTCGGCCATGCCTGCCTGGATGCGCTGACCGATGCCATCGTGCCGGG------CAACAT---------------CAAGTCGCCGGCGCCGCTGGCGCTGCCCGAGGCGATCACCGAAGAAGAAGCGCTGGCCAAGATCCGCGCCATCGCCGACAAGAACACCGTGTTCCGCAACTTCATCGGCCAGGGCTATTACGGCACCCACACGCCGAAGGTCATCCTGCGCAACATCCTGGAAAACCCCGCCTGGTACACCGCCTACACGCCATACCAGGCCGAGATTTC…	NZ_JSEY02000055.1
	GCF_000786925.1	Xanthomonas fuscans subsp. fuscans	--TGCCCGCCATGTCCCAGACCCCGTCTTCCCTGCGCGACCTCGAACACCACAGCGCGTTCGTCGAGCGCCATATCGGCCCCAACGACGCGGAAATCGCCCAGATGCTGGACGTGGTCGGCCATGCCTGCCTGGATGCGCTGACCGATGCCATCGTGCCGGG------CAACAT---------------CAAGTCGCCGGCGCCGCTGGCGCTGCCCGAGGCGATCACCGAAGAAGAAGCGCTGGCCAAGATCCGCGCCATCGCCGACAAGAACACCGTGTTCCGCAACTTCATCGGCCAGGGCTATTACGGCACCCACACGCCGAAGGTCATCCTGCGCAACATCCTGGAAAACCCCGCCTGGTACACCGCCTACACGCCATACCAGGCCGAGATTTC…	NZ_JSEX02000160.1
	GCF_000774025.2	Xanthomonas fuscans subsp. fuscans	--TGCCCGCCATGTCCCAGACCCCGTCTTCCCTGCGCGACCTCGAACACCACAGCGCGTTCGTCGAGCGCCATATCGGCCCCAACGACGCGGAAATCGCCCAGATGCTGGACGTGGTCGGCCATGCCTGCCTGGATGCGCTGACCGATGCCATCGTGCCGGG------CAACAT---------------CAAGTCGCCGGCGCCGCTGGCGCTGCCCGAGGCGATCACCGAAGAAGAAGCGCTGGCCAAGATCCGCGCCATCGCCGACAAGAACACCGTGTTCCGCAACTTCATCGGCCAGGGCTATTACGGCACCCACACGCCGAAGGTCATCCTGCGCAACATCCTGGAAAACCCCGCCTGGTACACCGCCTACACGCCATACCAGGCCGAGATTTC…	NZ_JSEW02000030.1
	GCF_000786945.1	Xanthomonas fuscans subsp. fuscans	--TGCCCGCCATGTCCCAGACCCCGTCTTCCCTGCGCGACCTCGAACACCACAGCGCGTTCGTCGAGCGCCATATCGGCCCCAACGACGCGGAAATCGCCCAGATGCTGGACGTGGTCGGCCATGCCTGCCTGGATGCGCTGACCGATGCCATCGTGCCGGG------CAACAT---------------CAAGTCGCCGGCGCCGCTGGCGCTGCCCGAGGCGATCACCGAAGAAGAAGCGCTGGCCAAGATCCGCGCCATCGCCGACAAGAACACCGTGTTCCGCAACTTCATCGGCCAGGGCTATTACGGCACCCACACGCCGAAGGTCATCCTGCGCAACATCCTGGAAAACCCCGCCTGGTACACCGCCTACACGCCATACCAGGCCGAGATTTC…	NZ_JSEV02000059.1
	GCF_000786915.1	Xanthomonas axonopodis pv. phaseoli	--TGCCCGCCATGTCCCAGACCCCGTCTTCCCTGCGCGACCTCGAACACCACAGCGCGTTCGTCGAGCGCCATATCGGCCCCAACGACGCGGAAATCGCCCAGATGCTGGACGTGGTCGGCCATGCCTGCCTGGATGCGCTGACCGATGCCATCGTGCCGGG------CAACAT---------------CAAGTCGCCGGCGCCGCTGGCGCTGCCCGAGGCGATCACCGAAGAAGAAGCGCTGGCCAAGATCCGCGCCATCGCCGACAAGAACACCGTGTTCCGCAACTTCATCGGCCAGGGCTATTACGGCACCCACACGCCGAAGGTCATCCTGCGCAACATCCTGGAAAACCCCGCCTGGTACACCGCCTACACGCCATACCAGGCCGAGATTTC…	NZ_JSEU02000060.1
	GCF_000775215.1	Xanthomonas fuscans subsp. fuscans	--TGCCCGCCATGTCCCAGACCCCGTCTTCCCTGCGCGACCTCGAACACCACAGCGCGTTCGTCGAGCGCCATATCGGCCCCAACGACGCGGAAATCGCCCAGATGCTGGACGTGGTCGGCCATGCCTGCCTGGATGCGCTGACCGATGCCATCGTGCCGGG------CAACAT---------------CAAGTCGCCGGCGCCGCTGGCGCTGCCCGAGGCGATCACCGAAGAAGAAGCGCTGGCCAAGATCCGCGCCATCGCCGACAAGAACACCGTGTTCCGCAACTTCATCGGCCAGGGCTATTACGGCACCCACACGCCGAAGGTCATCCTGCGCAACATCCTGGAAAACCCCGCCTGGTACACCGCCTACACGCCATACCAGGCCGAGATTTC…	NZ_JSBT02000089.1
	GCF_000775185.1	Xanthomonas fuscans subsp. fuscans	--TGCCCGCCATGTCCCAGACCCCGTCTTCCCTGCGCGACCTCGAACACCACAGCGCGTTCGTCGAGCGCCATATCGGCCCCAACGACGCGGAAATCGCCCAGATGCTGGACGTGGTCGGCCATGCCTGCCTGGATGCGCTGACCGATGCCATCGTGCCGGG------CAACAT---------------CAAGTCGCCGGCGCCGCTGGCGCTGCCCGAGGCGATCACCGAAGAAGAAGCGCTGGCCAAGATCCGCGCCATCGCCGACAAGAACACCGTGTTCCGCAACTTCATCGGCCAGGGCTATTACGGCACCCACACGCCGAAGGTCATCCTGCGCAACATCCTGGAAAACCCCGCCTGGTACACCGCCTACACGCCATACCAGGCCGAGATTTC…	NZ_JSBR02000045.1
	GCF_000775195.1	Xanthomonas fuscans subsp. fuscans	--TGCCCGCCATGTCCCAGACCCCGTCTTCCCTGCGCGACCTCGAACACCACAGCGCGTTCGTCGAGCGCCATATCGGCCCCAACGACGCGGAAATCGCCCAGATGCTGGACGTGGTCGGCCATGCCTGCCTGGATGCGCTGACCGATGCCATCGTGCCGGG------CAACAT---------------CAAGTCGCCGGCGCCGCTGGCGCTGCCCGAGGCGATCACCGAAGAAGAAGCGCTGGCCAAGATCCGCGCCATCGCCGACAAGAACACCGTGTTCCGCAACTTCATCGGCCAGGGCTATTACGGCACCCACACGCCGAAGGTCATCCTGCGCAACATCCTGGAAAACCCCGCCTGGTACACCGCCTACACGCCATACCAGGCCGAGATTTC…	NZ_JSBQ02000077.1
	GCF_000764875.1	Xanthomonas fuscans subsp. fuscans	--TGCCCGCCATGTCCCAGACCCCGTCTTCCCTGCGCGACCTCGAACACCACAGCGCGTTCGTCGAGCGCCATATCGGCCCCAACGACGCGGAAATCGCCCAGATGCTGGACGTGGTCGGCCATGCCTGCCTGGATGCGCTGACCGATGCCATCGTGCCGGG------CAACAT---------------CAAGTCGCCGGCGCCGCTGGCGCTGCCCGAGGCGATCACCGAAGAAGAAGCGCTGGCCAAGATCCGCGCCATCGCCGACAAGAACACCGTGTTCCGCAACTTCATCGGCCAGGGCTATTACGGCACCCACACGCCGAAGGTCATCCTGCGCAACATCCTGGAAAACCCCGCCTGGTACACCGCCTACACGCCATACCAGGCCGAGATTTC…	NZ_JRRE02000078.1
	GCF_000741885.1	Xanthomonas fuscans subsp. fuscans	--TGCCCGCCATGTCCCAGACCCCGTCTTCCCTGCGCGACCTCGAACACCACAGCGCGTTCGTCGAGCGCCATATCGGCCCCAACGACGCGGAAATCGCCCAGATGCTGGACGTGGTCGGCCATGCCTGCCTGGATGCGCTGACCGATGCCATCGTGCCGGG------CAACAT---------------CAAGTCGCCGGCGCCGCTGGCGCTGCCCGAGGCGATCACCGAAGAAGAAGCGCTGGCCAAGATCCGCGCCATCGCCGACAAGAACACCGTGTTCCGCAACTTCATCGGCCAGGGCTATTACGGCACCCACACGCCGAAGGTCATCCTGCGCAACATCCTGGAAAACCCCGCCTGGTACACCGCCTACACGCCATACCAGGCCGAGATTTC…	NZ_JPHG01000002.1
	GCF_000969685.2	Xanthomonas fuscans subsp. fuscans	--TGCCCGCCATGTCCCAGACCCCGTCTTCCCTGCGCGACCTCGAACACCACAGCGCGTTCGTCGAGCGCCATATCGGCCCCAACGACGCGGAAATCGCCCAGATGCTGGACGTGGTCGGCCATGCCTGCCTGGATGCGCTGACCGATGCCATCGTGCCGGG------CAACAT---------------CAAGTCGCCGGCGCCGCTGGCGCTGCCCGAGGCGATCACCGAAGAAGAAGCGCTGGCCAAGATCCGCGCCATCGCCGACAAGAACACCGTGTTCCGCAACTTCATCGGCCAGGGCTATTACGGCACCCACACGCCGAAGGTCATCCTGCGCAACATCCTGGAAAACCCCGCCTGGTACACCGCCTACACGCCATACCAGGCCGAGATTTC…	NC_022541.1
	GCF_000175155.1	Xanthomonas fuscans subsp. aurantifolii str. ICPB 10535	GATGCCCGCCATGTCCCAGACCCCGTCTTCCCTGCGCGACCTCGAACACCACAGCGCGTTCGTCGAGCGCCATATCGGCCCCAACGACGCGGAAATCGCCCAGATGCTGGACGTGGTCGGCCATGCCTGCCTGGATGCGCTGACCGAGGCCATCGTGCCGGG------CAACAT---------------CAAGTCGCCGGCGCCGCTGGCGCTGCCCGAGGCGATCACCGAAGAAGAAGCGCTGGCCAAGATCCGCGCCATCGCCGACAAGAACACCGTGTTCCGCAACTTCATCGGCCAGGGCTATTACGGCACCCACACGCCGAAGGTCATCCTGCGCAACATCCTGGAAAACCCCGCCTGGTACACCGCCTACACGCCATACCAGGCCGAGATTTC…	NZ_ACPY01000231.1
	GCF_000175135.1	Xanthomonas fuscans subsp. aurantifolii str. ICPB 11122	GATGCCCGCCATGTCCCAGACCCCGTCTTCCCTGCGCGACCTCGAACACCACAGCGCGTTCGTCGAGCGCCATATCGGCCCCAACGACGCGGAAATCGCCCAGATGCTGGACGTGGTCGGCCATGCCTGCCTGGATGCGCTGACCGATGCCATCGTGCCGGG------CAACAT---------------CAAGTCGCCGGCGCCGCTGGCGCTGCCCGAGGCGATCACCGAAGAAGAAGCGCTGGCCAAGATCCGCGCCATCGCCGACAAGAACACCGTGTTCCGCAACTTCATCGGCCAGGGCTATTACGGCACCCACACGCCGAAGGTCATCCTGCGCAACATCCTGGAAAACCCCGCCTGGTACACCGCCTACACGCCATACCAGGCCGAGATTTC…	NZ_ACPX01000121.1
	GCF_000285775.1	Xanthomonas axonopodis pv. punicae str. LMG 859	GATGCCCGCCATGTCCCAGACCCCGTCTTCCCTGCGCGACCTCGAACACCACAGCGCGTTCGTCGAGCGCCATATCGGCCCCAACGACGCGGAAATCGCCCAGATGCTGGACGTGGTCGGCCACGCTTCGCTGGATGCGCTGACCGATGCCATCGTGCCGGG------CAACAT---------------CAAGTCGCCGGCGCCGCTGGCGCTGCCCGAGGCGATCACCGAAGAAGAAGCGCTGGCCAAGATCCGCGCCATCGCCAGCAAGAATCAGGTGCAGCGTAATTTTATCGGCCAGGGCTATTACGGCACCCACACGCCGAAGGTCATCCTGCGCAACATCCTGGAAAACCCCGCCTGGTACACCGCCTACACGCCATACCAGGCTGAGATTTC…	NZ_CAGJ01000046.1
	GCF_001497855.1	Xanthomonas citri pv. bilvae	GATGCCCGCCATGTCCCAGACCCCGTCTTCCCTACGCGACCTCGAACACCACAGCGCGTTCGTCGAGCGCCATATCGGCCCCAACGGCGCGGAAATCGCCCAGATGCTGGACGTGGTCGGCCATGCTTCGCTGGATGCGCTGACCGATGCCATCGTGCCGGG------CAACAT---------------CAAGTCGCCGGCGCCGCTGGCGCTGCCCGAGGCGATCACCGAAGAAGAAGCGCTGGCCAAGATCCGCGCCATCGCCAGCAAGAATCAGGTGCAGCGTAATTTTATCGGCCAGGGCTATTACGGCACCCACACGCCGAAGGTCATCGTGCGCAACATCCTGGAAAACCCCGCCTGGTACACCGCCTACACGCCATACCAGGCTGAGATTTC…	NZ_LN678639.1
	GCF_000723725.1	Xanthomonas campestris pv. viticola	GATGCCCGCCATGTCCCAGACCCCGTCTTCCCTGCGCGACCTCGAACACCACAGCGCGTTCGTCGAGCGCCATATCGGCCCCAACGACGCGGAAATCGCCCAGATGCTGGACGTGGTCGGCCATGCTTCGCTGGATGCGCTGACCGATGCCATCGTGCCGGG------CAACAT---------------CAAGTCGCCGGCGCCGCTGGCGCTGCCCGAGGCGATCACCGAAGAAGAAGCGCTGGCCAAGATCCGCGCCATCGCCAGCAAGAATCAGGTGCAGCGTAATTTTATCGGCCAGGGCTATTACGGCACCCACACGCCGAAGGTCATCCTGCGCAACATCCTGGAAAACCCCGCCTGGTACACCGCCTACACGCCATACCAGGCTGAGATTTC…	NZ_CBZT010000003.1
	GCF_000309925.1	Xanthomonas axonopodis pv. malvacearum str. GSPB2388	GATGCCCGCCATGTCCCAGACCCCGTCTTCCCTGCGCGACCTCGAACACCACAGCGCGTTCGTCGAGCGCCATATCGGCCCCAACGACGCGGAAATCGCCCAGATGCTGGACGTGGTCGGCCACGCTTCGCTGGATGCGCTGACCGATGCCATCGTGCCGGG------CAACAT---------------CAAGTCGCCGGCGCCGCTGGCGCTGCCCGAGGCGATCACCGAAGAAGAAGCGCTGGCCAAGATCCGCGCCATCGCCAGCAAGAATCAGGTGCAGCGTAATTTTATCGGCCAGGGCTATTACGGCACCCACACGCCGAAGGTCATCCTGCGCAACATCCTGGAAAACCCCGCCTGGTACACCGCCTACACGCCATACCAGGCTGAGATTTC…	NZ_AHIC01000005.1
	GCF_000454505.1	Xanthomonas citri pv. malvacearum X18	--TGCCCGCCATGTCCCAGACCCCGTCTTCCCTGCGCGACCTCGAACACCACAGCGCGTTCGTCGAGCGCCATATCGGCCCCAACGACGCGGAAATCGCCCAGATGCTGGACGTGGTCGGCCATGCTTCGCTGGATGCGCTGACCGATGCCATCGTGCCGGG------CAACAT---------------CAAGTCGCCGGCGCCGCTGGCGCTGCCCGAGGCGATCACCGAAGAAGAAGCGCTGGCCAAGATCCGCGCCATCGCCAGCAAGAATCAGGTGCAGCGTAATTTTATCGGCCAGGGCTATTACGGCACCCACACGCCGAAGGTCATCCTGCGCAACATCCTGGAAAACCCCGCCTGGTACACCGCCTACACGCCATACCAGGCTGAGATTTC…	NZ_CM002136.1
	GCF_000454525.1	Xanthomonas citri pv. malvacearum X20	GATGCCCGCCATGTCCCAGACCCCGTCTTCCCTGCGCGACCTCGAACACCACAGCGCGTTCGTCGAGCGCCATATCGGCCCCAACGACGCGGAAATCGCCCAGATGCTGGACGTGGTCGGCCATGCTTCGCTGGATGCGCTGACCGATGCCATCGTGCCGGG------CAACAT---------------CAAGTCGCCGGCGCCGCTGGCGCTGCCCGAGGCGATCACCGAAGAAGAAGCGCTGGCCAAGATCCGCGCCATCGCCAGCAAGAATCAGGTGCAGCGTAATTTTATCGGCCAGGGCTATTACGGCACCCACACGCCGAAGGTCATCCTGCGCAACATCCTGGAAAACCCCGCCTGGTACACCGCCTACACGCCATACCAGGCTGAGATTTC…	NZ_CM002029.1
	GCF_000309905.1	Xanthomonas axonopodis pv. malvacearum str. GSPB1386	GATGCCCGCCATGTCCCAGACCCCGTCTTCCCTGCGCGACCTCGAACACCACAGCGCGTTCGTCGAGCGCCATATCGGCCCCAACGACGCGGAAATCGCCCAGATGCTGGACGTGGTCGGCCATGCTTCGCTGGATGCGCTGACCGATGCCATCGTGCCGGG------CAACAT---------------CAAGTCGCCGGCGCCGCTGGCGCTGCCCGAGGCGATCACCGAAGAAGAAGCGCTGGCCAAGATCCGCGCCATCGCCAGCAAGAATCAGGTGCAGCGTAATTTTATCGGCCAGGGCTATTACGGCACCCACACGCCGAAGGTCATCCTGCGCAACATCCTGGAAAACCCCGCCTGGTACACCGCCTACACGCCATACCAGGCTGAGATTTC…	NZ_AHIB01000034.1
	GCF_000263335.1	Xanthomonas citri pv. mangiferaeindicae LMG 941	--TGCCCGCCATGTCCCAGACCCCGTCTTCCCTGCGCGACCTCGAACACCACAGCGCGTTCGTCGAGCGCCATATCGGCCCCAACGACGCGGAAATCGCCCAGATGCTGGACGTGGTCGGCCACGCTTCGCTGGATGCGCTGACCGATGCCATCGTGCCGGG------CAACAT---------------CAAGTCGCCGGCGCCGCTGGCGCTGCCCGAGGCGATCACCGAAGAAGAAGCGCTGGCCAAGATCCGCGCCATCGCCAGCAAGAATCAGGTGCAGCGTAATTTTATCGGCCAGGGCTATTACGGCACCCACACGCCGAAGGTCATCCTGCGCAACATCCTGGAAAACCCCGCCTGGTACACCGCCTACACGCCATACCAGGCTGAGATTTC…	NZ_CAHO01000011.1
	GCF_001498875.1	Xanthomonas citri pv. citri	GATGCCCGCCATGTCCCAGACCCCGTCTTCCCTGCGCGACCTCGAACACCACAGCGCGTTCGTCGAGCGCCATATCGGCCCCAACGACGCGGAAATCGCCCAGATGCTGGACGTGGTCGGCCATGCTTCGCTGGATGCGCTGACCGATGCCATCGTGCCGGG------CAACAT---------------CAAGTCGCCGGCGCCGCTGGCGCTGCCCGAGGCGATCACCGAAGAAGAAGCGCTGGCCAAGATCCGCGCCATCGCCAGCAAGAATGAGGTGCAGCGTAATTTTATCGGCCAGGGCTATTACGGCACCCACACGCCGAAGGTCATCCTGCGCAACATCCTGGAAAACCCCGCCTGGTACACCGCCTACACGCCATACCAGGCTGAGATTTC…	NZ_LN600312.1
	GCF_001494115.1	Xanthomonas citri pv. citri	GATGCCCGCCATGTCCCAGACCCCGTCTTCCCTGCGCGACCTCGAACACCAGAGCGCGTTCGTCGAGCGCCATATCGGCCCCAACGACGCGGAAATCGCCCAGATGCTGGACGTGGTCGGCCATGCTTCGCTGGATGCGCTGACCGATGCCATCGTGCCGGG------CAACAT---------------CAAGTCGCCGGCGCCGCTGGCGCTGCCCGAGGCGATCACCGAAGAAGAAGCGCTGGCCAAGATCCGCGCCATCGCCAGCAAGAATCAGGTGCAGCGTAATTTTATCGGCCAGGGCTATTACGGCACCCACACGCCGAAGGTCATCCTGCGCAACATCCTGGAAAACCCCGCCTGGTACACCGCCTACACGCCATACCAGGCTGAGATTTC…	NZ_LN559431.1
	GCF_001494775.1	Xanthomonas citri pv. citri	GATGCCCGCCATGTCCCAGACCCCGTCTTCCCTGCGCGACCTCGAACACCAGAGCGCGTTCGTCGAGCGCCATATCGGCCCCAACGACGCGGAAATCGCCCAGATGCTGGACGTGGTCGGCCATGCTTCGCTGGATGCGCTGACCGATGCCATCGTGCCGGG------CAACAT---------------CAAGTCGCCGGCGCCGCTGGCGCTGCCCGAGGCGATCACCGAAGAAGAAGCGCTGGCCAAGATCCGCGCCATCGCCAGCAAGAATCAGGTGCAGCGTAATTTTATCGGCCAGGGCTATTACGGCACCCACACGCCGAAGGTCATCCTGCGCAACATCCTGGAAAACCCCGCCTGGTACACCGCCTACACGCCATACCAGGCTGAGATTTC…	NZ_LN559176.1
	GCF_000825285.1	Xanthomonas citri pv. citri	GATGCCCGCCATGTCCCAGACCCCGTCTTCCCTGCGCGACCTCGAACACCAGAGCGCGTTCGTCGAGCGCCATATCGGCCCCAACGACGCGGAAATCGCCCAGATGCTGGACGTGGTCGGCCATGCTTCGCTGGATGCGCTGACCGATGCCATCGTGCCGGG------CAACAT---------------CAAGTCGCCGGCGCCGCTGGCGCTGCCCGAGGCGATCACCGAAGAAGAAGCGCTGGCCAAGATCCGCGCCATCGCCAGCAAGAATCAGGTGCAGCGTAATTTTATCGGCCAGGGCTATTACGGCACCCACACGCCGAAGGTCATCCTGCGCAACATCCTGGAAAACCCCGCCTGGTACACCGCCTACACGCCATACCAGGCTGAGATTTC…	NZ_CDAY01000304.1
	GCF_000825465.1	Xanthomonas citri pv. citri	GATGCCCGCCATGTCCCAGACCCCGTCTTCCCTGCGCGACCTCGAACACCAGAGCGCGTTCGTCGAGCGCCATATCGGCCCCAACGACGCGGAAATCGCCCAGATGCTGGACGTGGTCGGCCATGCTTCGCTGGATGCGCTGACCGATGCCATCGTGCCGGG------CAACAT---------------CAAGTCGCCGGCGCCGCTGGCGCTGCCCGAGGCGATCACCGAAGAAGAAGCGCTGGCCAAGATCCGCGCCATCGCCAGCAAGAATCAGGTGCAGCGTAATTTTATCGGCCAGGGCTATTACGGCACCCACACGCCGAAGGTCATCCTGCGCAACATCCTGGAAAACCCCGCCTGGTACACCGCCTACACGCCATACCAGGCTGAGATTTC…	NZ_CDAU01000337.1
	GCF_000961495.1	Xanthomonas citri subsp. citri	--TGCCCGCCATGTCCCAGACCCCGTCTTCCCTGCGCGACCTCGAACACCAGAGCGCGTTCGTCGAGCGCCATATCGGCCCCAACGACGCGGAAATCGCCCAGATGCTGGACGTGGTCGGCCATGCTTCGCTGGATGCGCTGACCGATGCCATCGTGCCGGG------CAACAT---------------CAAGTCGCCGGCGCCGCTGGCGCTGCCCGAGGCGATCACCGAAGAAGAAGCGCTGGCCAAGATCCGCGCCATCGCCAGCAAGAATCAGGTGCAGCGTAATTTTATCGGCCAGGGCTATTACGGCACCCACACGCCGAAGGTCATCCTGCGCAACATCCTGGAAAACCCCGCCTGGTACACCGCCTACACGCCATACCAGGCTGAGATTTC…	NZ_CP009040.1
	GCF_000961475.1	Xanthomonas citri subsp. citri	--TGCCCGCCATGTCCCAGACCCCGTCTTCCCTGCGCGACCTCGAACACCAGAGCGCGTTCGTCGAGCGCCATATCGGCCCCAACGACGCGGAAATCGCCCAGATGCTGGACGTGGTCGGCCATGCTTCGCTGGATGCGCTGACCGATGCCATCGTGCCGGG------CAACAT---------------CAAGTCGCCGGCGCCGCTGGCGCTGCCCGAGGCGATCACCGAAGAAGAAGCGCTGGCCAAGATCCGCGCCATCGCCAGCAAGAATCAGGTGCAGCGTAATTTTATCGGCCAGGGCTATTACGGCACCCACACGCCGAAGGTCATCCTGCGCAACATCCTGGAAAACCCCGCCTGGTACACCGCCTACACGCCATACCAGGCTGAGATTTC…	NZ_CP009037.1
	GCF_000961455.1	Xanthomonas citri subsp. citri	--TGCCCGCCATGTCCCAGACCCCGTCTTCCCTGCGCGACCTCGAACACCAGAGCGCGTTCGTCGAGCGCCATATCGGCCCCAACGACGCGGAAATCGCCCAGATGCTGGACGTGGTCGGCCATGCTTCGCTGGATGCGCTGACCGATGCCATCGTGCCGGG------CAACAT---------------CAAGTCGCCGGCGCCGCTGGCGCTGCCCGAGGCGATCACCGAAGAAGAAGCGCTGGCCAAGATCCGCGCCATCGCCAGCAAGAATCAGGTGCAGCGTAATTTTATCGGCCAGGGCTATTACGGCACCCACACGCCGAAGGTCATCCTGCGCAACATCCTGGAAAACCCCGCCTGGTACACCGCCTACACGCCATACCAGGCTGAGATTTC…	NZ_CP009034.1
	GCF_000961435.1	Xanthomonas citri subsp. citri	--TGCCCGCCATGTCCCAGACCCCGTCTTCCCTGCGCGACCTCGAACACCAGAGCGCGTTCGTCGAGCGCCATATCGGCCCCAACGACGCGGAAATCGCCCAGATGCTGGACGTGGTCGGCCATGCTTCGCTGGATGCGCTGACCGATGCCATCGTGCCGGG------CAACAT---------------CAAGTCGCCGGCGCCGCTGGCGCTGCCCGAGGCGATCACCGAAGAAGAAGCGCTGGCCAAGATCCGCGCCATCGCCAGCAAGAATCAGGTGCAGCGTAATTTTATCGGCCAGGGCTATTACGGCACCCACACGCCGAAGGTCATCCTGCGCAACATCCTGGAAAACCCCGCCTGGTACACCGCCTACACGCCATACCAGGCTGAGATTTC…	NZ_CP009031.1
	GCF_000349225.1	Xanthomonas citri subsp. citri Aw12879	--TGCCCGCCATGTCCCAGACCCCGTCTTCCCTGCGCGACCTCGAACACCAGAGCGCGTTCGTCGAGCGCCATATCGGCCCCAACGACGCGGAAATCGCCCAGATGCTGGACGTGGTCGGCCATGCTTCGCTGGATGCGCTGACCGATGCCATCGTGCCGGG------CAACAT---------------CAAGTCGCCGGCGCCGCTGGCGCTGCCCGAGGCGATCACCGAAGAAGAAGCGCTGGCCAAGATCCGCGCCATCGCCAGCAAGAATCAGGTGCAGCGTAATTTTATCGGCCAGGGCTATTACGGCACCCACACGCCGAAGGTCATCCTGCGCAACATCCTGGAAAACCCCGCCTGGTACACCGCCTACACGCCATACCAGGCTGAGATTTC…	NC_020815.1
	GCF_001494675.1	Xanthomonas citri pv. citri	GATGCCCGCCATGTCCCAGACCCCGTCTTCCCTGCGCGACCTCGAACACCACAGCGCGTTCGTCGAGCGCCATATCGGCCCCAACGACGCGGAAATCGCCCAGATGCTGGACGTGGTCGGCCATGCTTCGCTGGATGCGCTGACCGATGCCATCGTGCCGGG------CAACAT---------------CAAGTCGCCGGCGCCGCTGGCGCTGCCCGAGGCGATCACCGAAGAAGAAGCGCTGGCCAAGATCCGCGCCATCGCCAGCAAGAATCAGGTGCAGCGTAATTTTATCGGCCAGGGCTATTACGGCACCCACACGCCGAAGGTCATCCTGCGCAACATCCTGGAAAACCCCGCCTGGTACACCGCCTACACGCCATACCAGGCTGAGATTTC…	NZ_LN606820.1
	GCF_001489975.1	Xanthomonas citri pv. citri	GATGCCCGCCATGTCCCAGACCCCGTCTTCCCTGCGCGACCTCGAACACCACAGCGCGTTCGTCGAGCGCCATATCGGCCCCAACGACGCGGAAATCGCCCAGATGCTGGACGTGGTCGGCCATGCTTCGCTGGATGCGCTGACCGATGCCATCGTGCCGGG------CAACAT---------------CAAGTCGCCGGCGCCGCTGGCGCTGCCCGAGGCGATCACCGAAGAAGAAGCGCTGGCCAAGATCCGCGCCATCGCCAGCAAGAATCAGGTGCAGCGTAATTTTATCGGCCAGGGCTATTACGGCACCCACACGCCGAAGGTCATCCTGCGCAACATCCTGGAAAACCCCGCCTGGTACACCGCCTACACGCCATACCAGGCTGAGATTTC…	NZ_LN558976.1
	GCF_000348585.1	Xanthomonas axonopodis Xac29-1	GATGCCCGCCATGTCCCAGACCCCGTCTTCCCTGCGCGACCTCGAACACCACAGCGCGTTCGTCGAGCGCCATATCGGCCCCAACGACGCGGAAATCGCCCAGATGCTGGACGTGGTCGGCCATGCTTCGCTGGATGCGCTGACCGATGCCATCGTGCCGGG------CAACAT---------------CAAGTCGCCGGCGCCGCTGGCGCTGCCCGAGGCGATCACCGAAGAAGAAGCGCTGGCCAAGATCCGCGCCATCGCCAGCAAGAATCAGGTGCAGCGTAATTTTATCGGCCAGGGCTATTACGGCACCCACACGCCGAAGGTCATCCTGCGCGACATCCTGGAAAACCCCGCCTGGTACACCGCCTACACGCCATACCAGGCTGAGATTTC…	NC_020800.1
	GCF_001495715.1	Xanthomonas citri pv. citri	GATGCCCGCCATGTCCCAGACCCCGTCTTCCCTGCGCGACCTCGAACACCACAGCGCGTTCGTCGAGCGCCATATCGGCCCCAACGACGCGGAAATCGCCCAGATGCTGGACGTGGTCGGCCATGCTTCGCTGGATGCGCTGACCGATGCCATCGTGCCGGG------CAACAT---------------CAAGTCGCCGGCGCCGCTGGCGCTGCCCGAGGCGATCACCGAAGAAGAAGCGCTGGCCAAGATCCGCGCCATCGCCAGCAAGAATCAGGTGCAGCGTAATTTTATCGGCCAGGGCTATTACGGCACCCACACGCCGAAGGTCATCCTGCGCAACATCCTGGAAAACCCCGCCTGGTACACCGCCTACACGCCATACCAGGCTGAGATTTC…	NZ_LN613312.1
	GCF_001488315.1	Xanthomonas citri pv. citri	GATGCCCGCCATGTCCCAGACCCCGTCTTCCCTGCGCGACCTCGAACACCACAGCGCGTTCGTCGAGCGCCATATCGGCCCCAACGACGCGGAAATCGCCCAGATGCTGGACGTGGTCGGCCATGCTTCGCTGGATGCGCTGACCGATGCCATCGTGCCGGG------CAACAT---------------CAAGTCGCCGGCGCCGCTGGCGCTGCCCGAGGCGATCACCGAAGAAGAAGCGCTGGCCAAGATCCGCGCCATCGCCAGCAAGAATCAGGTGCAGCGTAATTTTATCGGCCAGGGCTATTACGGCACCCACACGCCGAAGGTCATCCTGCGCAACATCCTGGAAAACCCCGCCTGGTACACCGCCTACACGCCATACCAGGCTGAGATTTC…	NZ_LN613271.1
	GCF_001495935.1	Xanthomonas citri pv. citri	GATGCCCGCCATGTCCCAGACCCCGTCTTCCCTGCGCGACCTCGAACACCACAGCGCGTTCGTCGAGCGCCATATCGGCCCCAACGACGCGGAAATCGCCCAGATGCTGGACGTGGTCGGCCATGCTTCGCTGGATGCGCTGACCGATGCCATCGTGCCGGG------CAACAT---------------CAAGTCGCCGGCGCCGCTGGCGCTGCCCGAGGCGATCACCGAAGAAGAAGCGCTGGCCAAGATCCGCGCCATCGCCAGCAAGAATCAGGTGCAGCGTAATTTTATCGGCCAGGGCTATTACGGCACCCACACGCCGAAGGTCATCCTGCGCAACATCCTGGAAAACCCCGCCTGGTACACCGCCTACACGCCATACCAGGCTGAGATTTC…	NZ_LN606602.1
	GCF_001492595.1	Xanthomonas citri pv. citri	GATGCCCGCCATGTCCCAGACCCCGTCTTCCCTGCGCGACCTCGAACACCACAGCGCGTTCGTCGAGCGCCATATCGGCCCCAACGACGCGGAAATCGCCCAGATGCTGGACGTGGTCGGCCATGCTTCGCTGGATGCGCTGACCGATGCCATCGTGCCGGG------CAACAT---------------CAAGTCGCCGGCGCCGCTGGCGCTGCCCGAGGCGATCACCGAAGAAGAAGCGCTGGCCAAGATCCGCGCCATCGCCAGCAAGAATCAGGTGCAGCGTAATTTTATCGGCCAGGGCTATTACGGCACCCACACGCCGAAGGTCATCCTGCGCAACATCCTGGAAAACCCCGCCTGGTACACCGCCTACACGCCATACCAGGCTGAGATTTC…	NZ_LN600342.1
	GCF_001492615.1	Xanthomonas citri pv. citri	GATGCCCGCCATGTCCCAGACCCCGTCTTCCCTGCGCGACCTCGAACACCACAGCGCGTTCGTCGAGCGCCATATCGGCCCCAACGACGCGGAAATCGCCCAGATGCTGGACGTGGTCGGCCATGCTTCGCTGGATGCGCTGACCGATGCCATCGTGCCGGG------CAACAT---------------CAAGTCGCCGGCGCCGCTGGCGCTGCCCGAGGCGATCACCGAAGAAGAAGCGCTGGCCAAGATCCGCGCCATCGCCAGCAAGAATCAGGTGCAGCGTAATTTTATCGGCCAGGGCTATTACGGCACCCACACGCCGAAGGTCATCCTGCGCAACATCCTGGAAAACCCCGCCTGGTACACCGCCTACACGCCATACCAGGCTGAGATTTC…	NZ_LN600225.1
	GCF_001495295.1	Xanthomonas citri pv. citri	GATGCCCGCCATGTCCCAGACCCCGTCTTCCCTGCGCGACCTCGAACACCACAGCGCGTTCGTCGAGCGCCATATCGGCCCCAACGACGCGGAAATCGCCCAGATGCTGGACGTGGTCGGCCATGCTTCGCTGGATGCGCTGACCGATGCCATCGTGCCGGG------CAACAT---------------CAAGTCGCCGGCGCCGCTGGCGCTGCCCGAGGCGATCACCGAAGAAGAAGCGCTGGCCAAGATCCGCGCCATCGCCAGCAAGAATCAGGTGCAGCGTAATTTTATCGGCCAGGGCTATTACGGCACCCACACGCCGAAGGTCATCCTGCGCAACATCCTGGAAAACCCCGCCTGGTACACCGCCTACACGCCATACCAGGCTGAGATTTC…	NZ_LN600140.1
	GCF_001496995.1	Xanthomonas citri pv. citri	GATGCCCGCCATGTCCCAGACCCCGTCTTCCCTGCGCGACCTCGAACACCACAGCGCGTTCGTCGAGCGCCATATCGGCCCCAACGACGCGGAAATCGCCCAGATGCTGGACGTGGTCGGCCATGCTTCGCTGGATGCGCTGACCGATGCCATCGTGCCGGG------CAACAT---------------CAAGTCGCCGGCGCCGCTGGCGCTGCCCGAGGCGATCACCGAAGAAGAAGCGCTGGCCAAGATCCGCGCCATCGCCAGCAAGAATCAGGTGCAGCGTAATTTTATCGGCCAGGGCTATTACGGCACCCACACGCCGAAGGTCATCCTGCGCAACATCCTGGAAAACCCCGCCTGGTACACCGCCTACACGCCATACCAGGCTGAGATTTC…	NZ_LN590509.1
	GCF_001496535.1	Xanthomonas citri pv. citri	GATGCCCGCCATGTCCCAGACCCCGTCTTCCCTGCGCGACCTCGAACACCACAGCGCGTTCGTCGAGCGCCATATCGGCCCCAACGACGCGGAAATCGCCCAGATGCTGGACGTGGTCGGCCATGCTTCGCTGGATGCGCTGACCGATGCCATCGTGCCGGG------CAACAT---------------CAAGTCGCCGGCGCCGCTGGCGCTGCCCGAGGCGATCACCGAAGAAGAAGCGCTGGCCAAGATCCGCGCCATCGCCAGCAAGAATCAGGTGCAGCGTAATTTTATCGGCCAGGGCTATTACGGCACCCACACGCCGAAGGTCATCCTGCGCAACATCCTGGAAAACCCCGCCTGGTACACCGCCTACACGCCATACCAGGCTGAGATTTC…	NZ_LN559343.1
	GCF_001489275.1	Xanthomonas citri pv. citri	GATGCCCGCCATGTCCCAGACCCCGTCTTCCCTGCGCGACCTCGAACACCACAGCGCGTTCGTCGAGCGCCATATCGGCCCCAACGACGCGGAAATCGCCCAGATGCTGGACGTGGTCGGCCATGCTTCGCTGGATGCGCTGACCGATGCCATCGTGCCGGG------CAACAT---------------CAAGTCGCCGGCGCCGCTGGCGCTGCCCGAGGCGATCACCGAAGAAGAAGCGCTGGCCAAGATCCGCGCCATCGCCAGCAAGAATCAGGTGCAGCGTAATTTTATCGGCCAGGGCTATTACGGCACCCACACGCCGAAGGTCATCCTGCGCAACATCCTGGAAAACCCCGCCTGGTACACCGCCTACACGCCATACCAGGCTGAGATTTC…	NZ_LN559292.1
	GCF_001494255.1	Xanthomonas citri pv. citri	GATGCCCGCCATGTCCCAGACCCCGTCTTCCCTGCGCGACCTCGAACACCACAGCGCGTTCGTCGAGCGCCATATCGGCCCCAACGACGCGGAAATCGCCCAGATGCTGGACGTGGTCGGCCATGCTTCGCTGGATGCGCTGACCGATGCCATCGTGCCGGG------CAACAT---------------CAAGTCGCCGGCGCCGCTGGCGCTGCCCGAGGCGATCACCGAAGAAGAAGCGCTGGCCAAGATCCGCGCCATCGCCAGCAAGAATCAGGTGCAGCGTAATTTTATCGGCCAGGGCTATTACGGCACCCACACGCCGAAGGTCATCCTGCGCAACATCCTGGAAAACCCCGCCTGGTACACCGCCTACACGCCATACCAGGCTGAGATTTC…	NZ_LN559231.1
	GCF_001492055.1	Xanthomonas citri pv. citri	GATGCCCGCCATGTCCCAGACCCCGTCTTCCCTGCGCGACCTCGAACACCACAGCGCGTTCGTCGAGCGCCATATCGGCCCCAACGACGCGGAAATCGCCCAGATGCTGGACGTGGTCGGCCATGCTTCGCTGGATGCGCTGACCGATGCCATCGTGCCGGG------CAACAT---------------CAAGTCGCCGGCGCCGCTGGCGCTGCCCGAGGCGATCACCGAAGAAGAAGCGCTGGCCAAGATCCGCGCCATCGCCAGCAAGAATCAGGTGCAGCGTAATTTTATCGGCCAGGGCTATTACGGCACCCACACGCCGAAGGTCATCCTGCGCAACATCCTGGAAAACCCCGCCTGGTACACCGCCTACACGCCATACCAGGCTGAGATTTC…	NZ_LN559127.1
	GCF_001487915.1	Xanthomonas citri pv. citri	GATGCCCGCCATGTCCCAGACCCCGTCTTCCCTGCGCGACCTCGAACACCACAGCGCGTTCGTCGAGCGCCATATCGGCCCCAACGACGCGGAAATCGCCCAGATGCTGGACGTGGTCGGCCATGCTTCGCTGGATGCGCTGACCGATGCCATCGTGCCGGG------CAACAT---------------CAAGTCGCCGGCGCCGCTGGCGCTGCCCGAGGCGATCACCGAAGAAGAAGCGCTGGCCAAGATCCGCGCCATCGCCAGCAAGAATCAGGTGCAGCGTAATTTTATCGGCCAGGGCTATTACGGCACCCACACGCCGAAGGTCATCCTGCGCAACATCCTGGAAAACCCCGCCTGGTACACCGCCTACACGCCATACCAGGCTGAGATTTC…	NZ_LN559032.1
	GCF_001490135.1	Xanthomonas citri pv. citri	GATGCCCGCCATGTCCCAGACCCCGTCTTCCCTGCGCGACCTCGAACACCACAGCGCGTTCGTCGAGCGCCATATCGGCCCCAACGACGCGGAAATCGCCCAGATGCTGGACGTGGTCGGCCATGCTTCGCTGGATGCGCTGACCGATGCCATCGTGCCGGG------CAACAT---------------CAAGTCGCCGGCGCCGCTGGCGCTGCCCGAGGCGATCACCGAAGAAGAAGCGCTGGCCAAGATCCGCGCCATCGCCAGCAAGAATCAGGTGCAGCGTAATTTTATCGGCCAGGGCTATTACGGCACCCACACGCCGAAGGTCATCCTGCGCAACATCCTGGAAAACCCCGCCTGGTACACCGCCTACACGCCATACCAGGCTGAGATTTC…	NZ_LN558924.1
	GCF_001490855.1	Xanthomonas citri pv. citri	GATGCCCGCCATGTCCCAGACCCCGTCTTCCCTGCGCGACCTCGAACACCACAGCGCGTTCGTCGAGCGCCATATCGGCCCCAACGACGCGGAAATCGCCCAGATGCTGGACGTGGTCGGCCATGCTTCGCTGGATGCGCTGACCGATGCCATCGTGCCGGG------CAACAT---------------CAAGTCGCCGGCGCCGCTGGCGCTGCCCGAGGCGATCACCGAAGAAGAAGCGCTGGCCAAGATCCGCGCCATCGCCAGCAAGAATCAGGTGCAGCGTAATTTTATCGGCCAGGGCTATTACGGCACCCACACGCCGAAGGTCATCCTGCGCAACATCCTGGAAAACCCCGCCTGGTACACCGCCTACACGCCATACCAGGCTGAGATTTC…	NZ_LN558878.1
	GCF_000950855.1	Xanthomonas citri subsp. citri	GATGCCCGCCATGTCCCAGACCCCGTCTTCCCTGCGCGACCTCGAACACCACAGCGCGTTCGTCGAGCGCCATATCGGCCCCAACGACGCGGAAATCGCCCAGATGCTGGACGTGGTCGGCCATGCTTCGCTGGATGCGCTGACCGATGCCATCGTGCCGGG------CAACAT---------------CAAGTCGCCGGCGCCGCTGGCGCTGCCCGAGGCGATCACCGAAGAAGAAGCGCTGGCCAAGATCCGCGCCATCGCCAGCAAGAATCAGGTGCAGCGTAATTTTATCGGCCAGGGCTATTACGGCACCCACACGCCGAAGGTCATCCTGCGCAACATCCTGGAAAACCCCGCCTGGTACACCGCCTACACGCCATACCAGGCTGAGATTTC…	NZ_JPLP01000001.1
	GCF_000950875.1	Xanthomonas citri subsp. citri	GATGCCCGCCATGTCCCAGACCCCGTCTTCCCTGCGCGACCTCGAACACCACAGCGCGTTCGTCGAGCGCCATATCGGCCCCAACGACGCGGAAATCGCCCAGATGCTGGACGTGGTCGGCCATGCTTCGCTGGATGCGCTGACCGATGCCATCGTGCCGGG------CAACAT---------------CAAGTCGCCGGCGCCGCTGGCGCTGCCCGAGGCGATCACCGAAGAAGAAGCGCTGGCCAAGATCCGCGCCATCGCCAGCAAGAATCAGGTGCAGCGTAATTTTATCGGCCAGGGCTATTACGGCACCCACACGCCGAAGGTCATCCTGCGCAACATCCTGGAAAACCCCGCCTGGTACACCGCCTACACGCCATACCAGGCTGAGATTTC…	NZ_JPLO01000001.1
	GCF_000950845.1	Xanthomonas citri subsp. citri	GATGCCCGCCATGTCCCAGACCCCGTCTTCCCTGCGCGACCTCGAACACCACAGCGCGTTCGTCGAGCGCCATATCGGCCCCAACGACGCGGAAATCGCCCAGATGCTGGACGTGGTCGGCCATGCTTCGCTGGATGCGCTGACCGATGCCATCGTGCCGGG------CAACAT---------------CAAGTCGCCGGCGCCGCTGGCGCTGCCCGAGGCGATCACCGAAGAAGAAGCGCTGGCCAAGATCCGCGCCATCGCCAGCAAGAATCAGGTGCAGCGTAATTTTATCGGCCAGGGCTATTACGGCACCCACACGCCGAAGGTCATCCTGCGCAACATCCTGGAAAACCCCGCCTGGTACACCGCCTACACGCCATACCAGGCTGAGATTTC…	NZ_JPLN01000001.1
	GCF_001028285.2	Xanthomonas citri pv. citri	GATGCCCGCCATGTCCCAGACCCCGTCTTCCCTGCGCGACCTCGAACACCACAGCGCGTTCGTCGAGCGCCATATCGGCCCCAACGACGCGGAAATCGCCCAGATGCTGGACGTGGTCGGCCATGCTTCGCTGGATGCGCTGACCGATGCCATCGTGCCGGG------CAACAT---------------CAAGTCGCCGGCGCCGCTGGCGCTGCCCGAGGCGATCACCGAAGAAGAAGCGCTGGCCAAGATCCGCGCCATCGCCAGCAAGAATCAGGTGCAGCGTAATTTTATCGGCCAGGGCTATTACGGCACCCACACGCCGAAGGTCATCCTGCGCAACATCCTGGAAAACCCCGCCTGGTACACCGCCTACACGCCATACCAGGCTGAGATTTC…	NZ_CP011827.1
	GCF_000961415.1	Xanthomonas citri subsp. citri	GATGCCCGCCATGTCCCAGACCCCGTCTTCCCTGCGCGACCTCGAACACCACAGCGCGTTCGTCGAGCGCCATATCGGCCCCAACGACGCGGAAATCGCCCAGATGCTGGACGTGGTCGGCCATGCTTCGCTGGATGCGCTGACCGATGCCATCGTGCCGGG------CAACAT---------------CAAGTCGCCGGCGCCGCTGGCGCTGCCCGAGGCGATCACCGAAGAAGAAGCGCTGGCCAAGATCCGCGCCATCGCCAGCAAGAATCAGGTGCAGCGTAATTTTATCGGCCAGGGCTATTACGGCACCCACACGCCGAAGGTCATCCTGCGCAACATCCTGGAAAACCCCGCCTGGTACACCGCCTACACGCCATACCAGGCTGAGATTTC…	NZ_CP009028.1
	GCF_000961395.1	Xanthomonas citri subsp. citri	GATGCCCGCCATGTCCCAGACCCCGTCTTCCCTGCGCGACCTCGAACACCACAGCGCGTTCGTCGAGCGCCATATCGGCCCCAACGACGCGGAAATCGCCCAGATGCTGGACGTGGTCGGCCATGCTTCGCTGGATGCGCTGACCGATGCCATCGTGCCGGG------CAACAT---------------CAAGTCGCCGGCGCCGCTGGCGCTGCCCGAGGCGATCACCGAAGAAGAAGCGCTGGCCAAGATCCGCGCCATCGCCAGCAAGAATCAGGTGCAGCGTAATTTTATCGGCCAGGGCTATTACGGCACCCACACGCCGAAGGTCATCCTGCGCAACATCCTGGAAAACCCCGCCTGGTACACCGCCTACACGCCATACCAGGCTGAGATTTC…	NZ_CP009025.1
	GCF_000961375.1	Xanthomonas citri subsp. citri	GATGCCCGCCATGTCCCAGACCCCGTCTTCCCTGCGCGACCTCGAACACCACAGCGCGTTCGTCGAGCGCCATATCGGCCCCAACGACGCGGAAATCGCCCAGATGCTGGACGTGGTCGGCCATGCTTCGCTGGATGCGCTGACCGATGCCATCGTGCCGGG------CAACAT---------------CAAGTCGCCGGCGCCGCTGGCGCTGCCCGAGGCGATCACCGAAGAAGAAGCGCTGGCCAAGATCCGCGCCATCGCCAGCAAGAATCAGGTGCAGCGTAATTTTATCGGCCAGGGCTATTACGGCACCCACACGCCGAAGGTCATCCTGCGCAACATCCTGGAAAACCCCGCCTGGTACACCGCCTACACGCCATACCAGGCTGAGATTTC…	NZ_CP009022.1
	GCF_000961355.1	Xanthomonas citri subsp. citri	GATGCCCGCCATGTCCCAGACCCCGTCTTCCCTGCGCGACCTCGAACACCACAGCGCGTTCGTCGAGCGCCATATCGGCCCCAACGACGCGGAAATCGCCCAGATGCTGGACGTGGTCGGCCATGCTTCGCTGGATGCGCTGACCGATGCCATCGTGCCGGG------CAACAT---------------CAAGTCGCCGGCGCCGCTGGCGCTGCCCGAGGCGATCACCGAAGAAGAAGCGCTGGCCAAGATCCGCGCCATCGCCAGCAAGAATCAGGTGCAGCGTAATTTTATCGGCCAGGGCTATTACGGCACCCACACGCCGAAGGTCATCCTGCGCAACATCCTGGAAAACCCCGCCTGGTACACCGCCTACACGCCATACCAGGCTGAGATTTC…	NZ_CP009019.1
	GCF_000961335.1	Xanthomonas citri subsp. citri	GATGCCCGCCATGTCCCAGACCCCGTCTTCCCTGCGCGACCTCGAACACCACAGCGCGTTCGTCGAGCGCCATATCGGCCCCAACGACGCGGAAATCGCCCAGATGCTGGACGTGGTCGGCCATGCTTCGCTGGATGCGCTGACCGATGCCATCGTGCCGGG------CAACAT---------------CAAGTCGCCGGCGCCGCTGGCGCTGCCCGAGGCGATCACCGAAGAAGAAGCGCTGGCCAAGATCCGCGCCATCGCCAGCAAGAATCAGGTGCAGCGTAATTTTATCGGCCAGGGCTATTACGGCACCCACACGCCGAAGGTCATCCTGCGCAACATCCTGGAAAACCCCGCCTGGTACACCGCCTACACGCCATACCAGGCTGAGATTTC…	NZ_CP009016.1
	GCF_000961315.1	Xanthomonas citri subsp. citri	GATGCCCGCCATGTCCCAGACCCCGTCTTCCCTGCGCGACCTCGAACACCACAGCGCGTTCGTCGAGCGCCATATCGGCCCCAACGACGCGGAAATCGCCCAGATGCTGGACGTGGTCGGCCATGCTTCGCTGGATGCGCTGACCGATGCCATCGTGCCGGG------CAACAT---------------CAAGTCGCCGGCGCCGCTGGCGCTGCCCGAGGCGATCACCGAAGAAGAAGCGCTGGCCAAGATCCGCGCCATCGCCAGCAAGAATCAGGTGCAGCGTAATTTTATCGGCCAGGGCTATTACGGCACCCACACGCCGAAGGTCATCCTGCGCAACATCCTGGAAAACCCCGCCTGGTACACCGCCTACACGCCATACCAGGCTGAGATTTC…	NZ_CP009013.1
	GCF_000961295.1	Xanthomonas citri subsp. citri	GATGCCCGCCATGTCCCAGACCCCGTCTTCCCTGCGCGACCTCGAACACCACAGCGCGTTCGTCGAGCGCCATATCGGCCCCAACGACGCGGAAATCGCCCAGATGCTGGACGTGGTCGGCCATGCTTCGCTGGATGCGCTGACCGATGCCATCGTGCCGGG------CAACAT---------------CAAGTCGCCGGCGCCGCTGGCGCTGCCCGAGGCGATCACCGAAGAAGAAGCGCTGGCCAAGATCCGCGCCATCGCCAGCAAGAATCAGGTGCAGCGTAATTTTATCGGCCAGGGCTATTACGGCACCCACACGCCGAAGGTCATCCTGCGCAACATCCTGGAAAACCCCGCCTGGTACACCGCCTACACGCCATACCAGGCTGAGATTTC…	NZ_CP009010.1
	GCF_000961275.1	Xanthomonas citri subsp. citri	GATGCCCGCCATGTCCCAGACCCCGTCTTCCCTGCGCGACCTCGAACACCACAGCGCGTTCGTCGAGCGCCATATCGGCCCCAACGACGCGGAAATCGCCCAGATGCTGGACGTGGTCGGCCATGCTTCGCTGGATGCGCTGACCGATGCCATCGTGCCGGG------CAACAT---------------CAAGTCGCCGGCGCCGCTGGCGCTGCCCGAGGCGATCACCGAAGAAGAAGCGCTGGCCAAGATCCGCGCCATCGCCAGCAAGAATCAGGTGCAGCGTAATTTTATCGGCCAGGGCTATTACGGCACCCACACGCCGAAGGTCATCCTGCGCAACATCCTGGAAAACCCCGCCTGGTACACCGCCTACACGCCATACCAGGCTGAGATTTC…	NZ_CP009007.1
	GCF_000961255.1	Xanthomonas citri subsp. citri	GATGCCCGCCATGTCCCAGACCCCGTCTTCCCTGCGCGACCTCGAACACCACAGCGCGTTCGTCGAGCGCCATATCGGCCCCAACGACGCGGAAATCGCCCAGATGCTGGACGTGGTCGGCCATGCTTCGCTGGATGCGCTGACCGATGCCATCGTGCCGGG------CAACAT---------------CAAGTCGCCGGCGCCGCTGGCGCTGCCCGAGGCGATCACCGAAGAAGAAGCGCTGGCCAAGATCCGCGCCATCGCCAGCAAGAATCAGGTGCAGCGTAATTTTATCGGCCAGGGCTATTACGGCACCCACACGCCGAAGGTCATCCTGCGCAACATCCTGGAAAACCCCGCCTGGTACACCGCCTACACGCCATACCAGGCTGAGATTTC…	NZ_CP009004.1
	GCF_000961235.1	Xanthomonas citri subsp. citri	GATGCCCGCCATGTCCCAGACCCCGTCTTCCCTGCGCGACCTCGAACACCACAGCGCGTTCGTCGAGCGCCATATCGGCCCCAACGACGCGGAAATCGCCCAGATGCTGGACGTGGTCGGCCATGCTTCGCTGGATGCGCTGACCGATGCCATCGTGCCGGG------CAACAT---------------CAAGTCGCCGGCGCCGCTGGCGCTGCCCGAGGCGATCACCGAAGAAGAAGCGCTGGCCAAGATCCGCGCCATCGCCAGCAAGAATCAGGTGCAGCGTAATTTTATCGGCCAGGGCTATTACGGCACCCACACGCCGAAGGTCATCCTGCGCAACATCCTGGAAAACCCCGCCTGGTACACCGCCTACACGCCATACCAGGCTGAGATTTC…	NZ_CP009001.1
	GCF_000961215.1	Xanthomonas citri subsp. citri	GATGCCCGCCATGTCCCAGACCCCGTCTTCCCTGCGCGACCTCGAACACCACAGCGCGTTCGTCGAGCGCCATATCGGCCCCAACGACGCGGAAATCGCCCAGATGCTGGACGTGGTCGGCCATGCTTCGCTGGATGCGCTGACCGATGCCATCGTGCCGGG------CAACAT---------------CAAGTCGCCGGCGCCGCTGGCGCTGCCCGAGGCGATCACCGAAGAAGAAGCGCTGGCCAAGATCCGCGCCATCGCCAGCAAGAATCAGGTGCAGCGTAATTTTATCGGCCAGGGCTATTACGGCACCCACACGCCGAAGGTCATCCTGCGCAACATCCTGGAAAACCCCGCCTGGTACACCGCCTACACGCCATACCAGGCTGAGATTTC…	NZ_CP008998.1
	GCF_000961195.1	Xanthomonas citri subsp. citri	GATGCCCGCCATGTCCCAGACCCCGTCTTCCCTGCGCGACCTCGAACACCACAGCGCGTTCGTCGAGCGCCATATCGGCCCCAACGACGCGGAAATCGCCCAGATGCTGGACGTGGTCGGCCATGCTTCGCTGGATGCGCTGACCGATGCCATCGTGCCGGG------CAACAT---------------CAAGTCGCCGGCGCCGCTGGCGCTGCCCGAGGCGATCACCGAAGAAGAAGCGCTGGCCAAGATCCGCGCCATCGCCAGCAAGAATCAGGTGCAGCGTAATTTTATCGGCCAGGGCTATTACGGCACCCACACGCCGAAGGTCATCCTGCGCAACATCCTGGAAAACCCCGCCTGGTACACCGCCTACACGCCATACCAGGCTGAGATTTC…	NZ_CP008995.1
	GCF_000961175.1	Xanthomonas citri subsp. citri UI6	GATGCCCGCCATGTCCCAGACCCCGTCTTCCCTGCGCGACCTCGAACACCACAGCGCGTTCGTCGAGCGCCATATCGGCCCCAACGACGCGGAAATCGCCCAGATGCTGGACGTGGTCGGCCATGCTTCGCTGGATGCGCTGACCGATGCCATCGTGCCGGG------CAACAT---------------CAAGTCGCCGGCGCCGCTGGCGCTGCCCGAGGCGATCACCGAAGAAGAAGCGCTGGCCAAGATCCGCGCCATCGCCAGCAAGAATCAGGTGCAGCGTAATTTTATCGGCCAGGGCTATTACGGCACCCACACGCCGAAGGTCATCCTGCGCAACATCCTGGAAAACCCCGCCTGGTACACCGCCTACACGCCATACCAGGCTGAGATTTC…	NZ_CP008992.1
	GCF_000961155.1	Xanthomonas citri subsp. citri	GATGCCCGCCATGTCCCAGACCCCGTCTTCCCTGCGCGACCTCGAACACCACAGCGCGTTCGTCGAGCGCCATATCGGCCCCAACGACGCGGAAATCGCCCAGATGCTGGACGTGGTCGGCCATGCTTCGCTGGATGCGCTGACCGATGCCATCGTGCCGGG------CAACAT---------------CAAGTCGCCGGCGCCGCTGGCGCTGCCCGAGGCGATCACCGAAGAAGAAGCGCTGGCCAAGATCCGCGCCATCGCCAGCAAGAATCAGGTGCAGCGTAATTTTATCGGCCAGGGCTATTACGGCACCCACACGCCGAAGGTCATCCTGCGCAACATCCTGGAAAACCCCGCCTGGTACACCGCCTACACGCCATACCAGGCTGAGATTTC…	NZ_CP008989.1
	GCF_000816885.1	Xanthomonas citri subsp. citri A306	GATGCCCGCCATGTCCCAGACCCCGTCTTCCCTGCGCGACCTCGAACACCACAGCGCGTTCGTCGAGCGCCATATCGGCCCCAACGACGCGGAAATCGCCCAGATGCTGGACGTGGTCGGCCATGCTTCGCTGGATGCGCTGACCGATGCCATCGTGCCGGG------CAACAT---------------CAAGTCGCCGGCGCCGCTGGCGCTGCCCGAGGCGATCACCGAAGAAGAAGCGCTGGCCAAGATCCGCGCCATCGCCAGCAAGAATCAGGTGCAGCGTAATTTTATCGGCCAGGGCTATTACGGCACCCACACGCCGAAGGTCATCCTGCGCAACATCCTGGAAAACCCCGCCTGGTACACCGCCTACACGCCATACCAGGCTGAGATTTC…	NZ_CP006857.1
	GCF_000829945.1	Xanthomonas citri pv. citri	GATGCCCGCCATGTCCCAGACCCCGTCTTCCCTGCGCGACCTCGAACACCACAGCGCGTTCGTCGAGCGCCATATCGGCCCCAACGACGCGGAAATCGCCCAGATGCTGGACGTGGTCGGCCATGCTTCGCTGGATGCGCTGACCGATGCCATCGTGCCGGG------CAACAT---------------CAAGTCGCCGGCGCCGCTGGCGCTGCCCGAGGCGATCACCGAAGAAGAAGCGCTGGCCAAGATCCGCGCCATCGCCAGCAAGAATCAGGTGCAGCGTAATTTTATCGGCCAGGGCTATTACGGCACCCACACGCCGAAGGTCATCCTGCGCAACATCCTGGAAAACCCCGCCTGGTACACCGCCTACACGCCATACCAGGCTGAGATTTC…	NZ_CDMS01000304.1
	GCF_000825265.1	Xanthomonas citri pv. citri	GATGCCCGCCATGTCCCAGACCCCGTCTTCCCTGCGCGACCTCGAACACCACAGCGCGTTCGTCGAGCGCCATATCGGCCCCAACGACGCGGAAATCGCCCAGATGCTGGACGTGGTCGGCCATGCTTCGCTGGATGCGCTGACCGATGCCATCGTGCCGGG------CAACAT---------------CAAGTCGCCGGCGCCGCTGGCGCTGCCCGAGGCGATCACCGAAGAAGAAGCGCTGGCCAAGATCCGCGCCATCGCCAGCAAGAATCAGGTGCAGCGTAATTTTATCGGCCAGGGCTATTACGGCACCCACACGCCGAAGGTCATCCTGCGCAACATCCTGGAAAACCCCGCCTGGTACACCGCCTACACGCCATACCAGGCTGAGATTTC…	NZ_CDMR01000290.1
	GCF_000825525.1	Xanthomonas citri pv. citri	GATGCCCGCCATGTCCCAGACCCCGTCTTCCCTGCGCGACCTCGAACACCACAGCGCGTTCGTCGAGCGCCATATCGGCCCCAACGACGCGGAAATCGCCCAGATGCTGGACGTGGTCGGCCATGCTTCGCTGGATGCGCTGACCGATGCCATCGTGCCGGG------CAACAT---------------CAAGTCGCCGGCGCCGCTGGCGCTGCCCGAGGCGATCACCGAAGAAGAAGCGCTGGCCAAGATCCGCGCCATCGCCAGCAAGAATCAGGTGCAGCGTAATTTTATCGGCCAGGGCTATTACGGCACCCACACGCCGAAGGTCATCCTGCGCAACATCCTGGAAAACCCCGCCTGGTACACCGCCTACACGCCATACCAGGCTGAGATTTC…	NZ_CDMQ01000465.1
	GCF_000825225.1	Xanthomonas citri pv. citri	GATGCCCGCCATGTCCCAGACCCCGTCTTCCCTGCGCGACCTCGAACACCACAGCGCGTTCGTCGAGCGCCATATCGGCCCCAACGACGCGGAAATCGCCCAGATGCTGGACGTGGTCGGCCATGCTTCGCTGGATGCGCTGACCGATGCCATCGTGCCGGG------CAACAT---------------CAAGTCGCCGGCGCCGCTGGCGCTGCCCGAGGCGATCACCGAAGAAGAAGCGCTGGCCAAGATCCGCGCCATCGCCAGCAAGAATCAGGTGCAGCGTAATTTTATCGGCCAGGGCTATTACGGCACCCACACGCCGAAGGTCATCCTGCGCAACATCCTGGAAAACCCCGCCTGGTACACCGCCTACACGCCATACCAGGCTGAGATTTC…	NZ_CDMO01000255.1
	GCF_000825545.1	Xanthomonas citri pv. citri	GATGCCCGCCATGTCCCAGACCCCGTCTTCCCTGCGCGACCTCGAACACCACAGCGCGTTCGTCGAGCGCCATATCGGCCCCAACGACGCGGAAATCGCCCAGATGCTGGACGTGGTCGGCCATGCTTCGCTGGATGCGCTGACCGATGCCATCGTGCCGGG------CAACAT---------------CAAGTCGCCGGCGCCGCTGGCGCTGCCCGAGGCGATCACCGAAGAAGAAGCGCTGGCCAAGATCCGCGCCATCGCCAGCAAGAATCAGGTGCAGCGTAATTTTATCGGCCAGGGCTATTACGGCACCCACACGCCGAAGGTCATCCTGCGCAACATCCTGGAAAACCCCGCCTGGTACACCGCCTACACGCCATACCAGGCTGAGATTTC…	NZ_CDHD01000544.1
	GCF_000825565.1	Xanthomonas citri pv. citri	GATGCCCGCCATGTCCCAGACCCCGTCTTCCCTGCGCGACCTCGAACACCACAGCGCGTTCGTCGAGCGCCATATCGGCCCCAACGACGCGGAAATCGCCCAGATGCTGGACGTGGTCGGCCATGCTTCGCTGGATGCGCTGACCGATGCCATCGTGCCGGG------CAACAT---------------CAAGTCGCCGGCGCCGCTGGCGCTGCCCGAGGCGATCACCGAAGAAGAAGCGCTGGCCAAGATCCGCGCCATCGCCAGCAAGAATCAGGTGCAGCGTAATTTTATCGGCCAGGGCTATTACGGCACCCACACGCCGAAGGTCATCCTGCGCAACATCCTGGAAAACCCCGCCTGGTACACCGCCTACACGCCATACCAGGCTGAGATTTC…	NZ_CDHC01000544.1
	GCF_000825185.1	Xanthomonas citri pv. citri	GATGCCCGCCATGTCCCAGACCCCGTCTTCCCTGCGCGACCTCGAACACCACAGCGCGTTCGTCGAGCGCCATATCGGCCCCAACGACGCGGAAATCGCCCAGATGCTGGACGTGGTCGGCCATGCTTCGCTGGATGCGCTGACCGATGCCATCGTGCCGGG------CAACAT---------------CAAGTCGCCGGCGCCGCTGGCGCTGCCCGAGGCGATCACCGAAGAAGAAGCGCTGGCCAAGATCCGCGCCATCGCCAGCAAGAATCAGGTGCAGCGTAATTTTATCGGCCAGGGCTATTACGGCACCCACACGCCGAAGGTCATCCTGCGCAACATCCTGGAAAACCCCGCCTGGTACACCGCCTACACGCCATACCAGGCTGAGATTTC…	NZ_CDDV01000207.1
	GCF_000825205.1	Xanthomonas citri pv. citri	GATGCCCGCCATGTCCCAGACCCCGTCTTCCCTGCGCGACCTCGAACACCACAGCGCGTTCGTCGAGCGCCATATCGGCCCCAACGACGCGGAAATCGCCCAGATGCTGGACGTGGTCGGCCATGCTTCGCTGGATGCGCTGACCGATGCCATCGTGCCGGG------CAACAT---------------CAAGTCGCCGGCGCCGCTGGCGCTGCCCGAGGCGATCACCGAAGAAGAAGCGCTGGCCAAGATCCGCGCCATCGCCAGCAAGAATCAGGTGCAGCGTAATTTTATCGGCCAGGGCTATTACGGCACCCACACGCCGAAGGTCATCCTGCGCAACATCCTGGAAAACCCCGCCTGGTACACCGCCTACACGCCATACCAGGCTGAGATTTC…	NZ_CDBA01000299.1
	GCF_000825305.1	Xanthomonas citri pv. citri	GATGCCCGCCATGTCCCAGACCCCGTCTTCCCTGCGCGACCTCGAACACCACAGCGCGTTCGTCGAGCGCCATATCGGCCCCAACGACGCGGAAATCGCCCAGATGCTGGACGTGGTCGGCCATGCTTCGCTGGATGCGCTGACCGATGCCATCGTGCCGGG------CAACAT---------------CAAGTCGCCGGCGCCGCTGGCGCTGCCCGAGGCGATCACCGAAGAAGAAGCGCTGGCCAAGATCCGCGCCATCGCCAGCAAGAATCAGGTGCAGCGTAATTTTATCGGCCAGGGCTATTACGGCACCCACACGCCGAAGGTCATCCTGCGCAACATCCTGGAAAACCCCGCCTGGTACACCGCCTACACGCCATACCAGGCTGAGATTTC…	NZ_CDAX01000297.1
	GCF_000825325.1	Xanthomonas citri pv. citri	GATGCCCGCCATGTCCCAGACCCCGTCTTCCCTGCGCGACCTCGAACACCACAGCGCGTTCGTCGAGCGCCATATCGGCCCCAACGACGCGGAAATCGCCCAGATGCTGGACGTGGTCGGCCATGCTTCGCTGGATGCGCTGACCGATGCCATCGTGCCGGG------CAACAT---------------CAAGTCGCCGGCGCCGCTGGCGCTGCCCGAGGCGATCACCGAAGAAGAAGCGCTGGCCAAGATCCGCGCCATCGCCAGCAAGAATCAGGTGCAGCGTAATTTTATCGGCCAGGGCTATTACGGCACCCACACGCCGAAGGTCATCCTGCGCAACATCCTGGAAAACCCCGCCTGGTACACCGCCTACACGCCATACCAGGCTGAGATTTC…	NZ_CDAW01000318.1
	GCF_000825245.1	Xanthomonas citri pv. citri	GATGCCCGCCATGTCCCAGACCCCGTCTTCCCTGCGCGACCTCGAACACCACAGCGCGTTCGTCGAGCGCCATATCGGCCCCAACGACGCGGAAATCGCCCAGATGCTGGACGTGGTCGGCCATGCTTCGCTGGATGCGCTGACCGATGCCATCGTGCCGGG------CAACAT---------------CAAGTCGCCGGCGCCGCTGGCGCTGCCCGAGGCGATCACCGAAGAAGAAGCGCTGGCCAAGATCCGCGCCATCGCCAGCAAGAATCAGGTGCAGCGTAATTTTATCGGCCAGGGCTATTACGGCACCCACACGCCGAAGGTCATCCTGCGCAACATCCTGGAAAACCCCGCCTGGTACACCGCCTACACGCCATACCAGGCTGAGATTTC…	NZ_CDAV01000258.1
	GCF_000825345.1	Xanthomonas citri pv. citri	GATGCCCGCCATGTCCCAGACCCCGTCTTCCCTGCGCGACCTCGAACACCACAGCGCGTTCGTCGAGCGCCATATCGGCCCCAACGACGCGGAAATCGCCCAGATGCTGGACGTGGTCGGCCATGCTTCGCTGGATGCGCTGACCGATGCCATCGTGCCGGG------CAACAT---------------CAAGTCGCCGGCGCCGCTGGCGCTGCCCGAGGCGATCACCGAAGAAGAAGCGCTGGCCAAGATCCGCGCCATCGCCAGCAAGAATCAGGTGCAGCGTAATTTTATCGGCCAGGGCTATTACGGCACCCACACGCCGAAGGTCATCCTGCGCAACATCCTGGAAAACCCCGCCTGGTACACCGCCTACACGCCATACCAGGCTGAGATTTC…	NZ_CDAT01000429.1
	GCF_000825365.1	Xanthomonas citri pv. citri	GATGCCCGCCATGTCCCAGACCCCGTCTTCCCTGCGCGACCTCGAACACCACAGCGCGTTCGTCGAGCGCCATATCGGCCCCAACGACGCGGAAATCGCCCAGATGCTGGACGTGGTCGGCCATGCTTCGCTGGATGCGCTGACCGATGCCATCGTGCCGGG------CAACAT---------------CAAGTCGCCGGCGCCGCTGGCGCTGCCCGAGGCGATCACCGAAGAAGAAGCGCTGGCCAAGATCCGCGCCATCGCCAGCAAGAATCAGGTGCAGCGTAATTTTATCGGCCAGGGCTATTACGGCACCCACACGCCGAAGGTCATCCTGCGCAACATCCTGGAAAACCCCGCCTGGTACACCGCCTACACGCCATACCAGGCTGAGATTTC…	NZ_CDAS01000370.1
	GCF_000825385.1	Xanthomonas citri pv. citri	GATGCCCGCCATGTCCCAGACCCCGTCTTCCCTGCGCGACCTCGAACACCACAGCGCGTTCGTCGAGCGCCATATCGGCCCCAACGACGCGGAAATCGCCCAGATGCTGGACGTGGTCGGCCATGCTTCGCTGGATGCGCTGACCGATGCCATCGTGCCGGG------CAACAT---------------CAAGTCGCCGGCGCCGCTGGCGCTGCCCGAGGCGATCACCGAAGAAGAAGCGCTGGCCAAGATCCGCGCCATCGCCAGCAAGAATCAGGTGCAGCGTAATTTTATCGGCCAGGGCTATTACGGCACCCACACGCCGAAGGTCATCCTGCGCAACATCCTGGAAAACCCCGCCTGGTACACCGCCTACACGCCATACCAGGCTGAGATTTC…	NZ_CDAQ01000386.1
	GCF_000825605.1	Xanthomonas citri pv. citri	GATGCCCGCCATGTCCCAGACCCCGTCTTCCCTGCGCGACCTCGAACACCACAGCGCGTTCGTCGAGCGCCATATCGGCCCCAACGACGCGGAAATCGCCCAGATGCTGGACGTGGTCGGCCATGCTTCGCTGGATGCGCTGACCGATGCCATCGTGCCGGG------CAACAT---------------CAAGTCGCCGGCGCCGCTGGCGCTGCCCGAGGCGATCACCGAAGAAGAAGCGCTGGCCAAGATCCGCGCCATCGCCAGCAAGAATCAGGTGCAGCGTAATTTTATCGGCCAGGGCTATTACGGCACCCACACGCCGAAGGTCATCCTGCGCAACATCCTGGAAAACCCCGCCTGGTACACCGCCTACACGCCATACCAGGCTGAGATTTC…	NZ_CDAP01000751.1
	GCF_000825505.1	Xanthomonas citri pv. citri	GATGCCCGCCATGTCCCAGACCCCGTCTTCCCTGCGCGACCTCGAACACCACAGCGCGTTCGTCGAGCGCCATATCGGCCCCAACGACGCGGAAATCGCCCAGATGCTGGACGTGGTCGGCCATGCTTCGCTGGATGCGCTGACCGATGCCATCGTGCCGGG------CAACAT---------------CAAGTCGCCGGCGCCGCTGGCGCTGCCCGAGGCGATCACCGAAGAAGAAGCGCTGGCCAAGATCCGCGCCATCGCCAGCAAGAATCAGGTGCAGCGTAATTTTATCGGCCAGGGCTATTACGGCACCCACACGCCGAAGGTCATCCTGCGCAACATCCTGGAAAACCCCGCCTGGTACACCGCCTACACGCCATACCAGGCTGAGATTTC…	NZ_CDAO01000441.1
	GCF_000825485.1	Xanthomonas citri pv. citri	GATGCCCGCCATGTCCCAGACCCCGTCTTCCCTGCGCGACCTCGAACACCACAGCGCGTTCGTCGAGCGCCATATCGGCCCCAACGACGCGGAAATCGCCCAGATGCTGGACGTGGTCGGCCATGCTTCGCTGGATGCGCTGACCGATGCCATCGTGCCGGG------CAACAT---------------CAAGTCGCCGGCGCCGCTGGCGCTGCCCGAGGCGATCACCGAAGAAGAAGCGCTGGCCAAGATCCGCGCCATCGCCAGCAAGAATCAGGTGCAGCGTAATTTTATCGGCCAGGGCTATTACGGCACCCACACGCCGAAGGTCATCCTGCGCAACATCCTGGAAAACCCCGCCTGGTACACCGCCTACACGCCATACCAGGCTGAGATTTC…	NZ_CDAN01000340.1
	GCF_000825585.1	Xanthomonas citri pv. citri	GATGCCCGCCATGTCCCAGACCCCGTCTTCCCTGCGCGACCTCGAACACCACAGCGCGTTCGTCGAGCGCCATATCGGCCCCAACGACGCGGAAATCGCCCAGATGCTGGACGTGGTCGGCCATGCTTCGCTGGATGCGCTGACCGATGCCATCGTGCCGGG------CAACAT---------------CAAGTCGCCGGCGCCGCTGGCGCTGCCCGAGGCGATCACCGAAGAAGAAGCGCTGGCCAAGATCCGCGCCATCGCCAGCAAGAATCAGGTGCAGCGTAATTTTATCGGCCAGGGCTATTACGGCACCCACACGCCGAAGGTCATCCTGCGCAACATCCTGGAAAACCCCGCCTGGTACACCGCCTACACGCCATACCAGGCTGAGATTTC…	NZ_CDAM01000725.1
	GCF_000825625.1	Xanthomonas citri pv. citri	GATGCCCGCCATGTCCCAGACCCCGTCTTCCCTGCGCGACCTCGAACACCACAGCGCGTTCGTCGAGCGCCATATCGGCCCCAACGACGCGGAAATCGCCCAGATGCTGGACGTGGTCGGCCATGCTTCGCTGGATGCGCTGACCGATGCCATCGTGCCGGG------CAACAT---------------CAAGTCGCCGGCGCCGCTGGCGCTGCCCGAGGCGATCACCGAAGAAGAAGCGCTGGCCAAGATCCGCGCCATCGCCAGCAAGAATCAGGTGCAGCGTAATTTTATCGGCCAGGGCTATTACGGCACCCACACGCCGAAGGTCATCCTGCGCAACATCCTGGAAAACCCCGCCTGGTACACCGCCTACACGCCATACCAGGCTGAGATTTC…	NZ_CDAL01000875.1
	GCF_000825445.1	Xanthomonas citri pv. citri	GATGCCCGCCATGTCCCAGACCCCGTCTTCCCTGCGCGACCTCGAACACCACAGCGCGTTCGTCGAGCGCCATATCGGCCCCAACGACGCGGAAATCGCCCAGATGCTGGACGTGGTCGGCCATGCTTCGCTGGATGCGCTGACCGATGCCATCGTGCCGGG------CAACAT---------------CAAGTCGCCGGCGCCGCTGGCGCTGCCCGAGGCGATCACCGAAGAAGAAGCGCTGGCCAAGATCCGCGCCATCGCCAGCAAGAATCAGGTGCAGCGTAATTTTATCGGCCAGGGCTATTACGGCACCCACACGCCGAAGGTCATCCTGCGCAACATCCTGGAAAACCCCGCCTGGTACACCGCCTACACGCCATACCAGGCTGAGATTTC…	NZ_CDAK01000331.1
	GCF_000825425.1	Xanthomonas citri pv. citri	GATGCCCGCCATGTCCCAGACCCCGTCTTCCCTGCGCGACCTCGAACACCACAGCGCGTTCGTCGAGCGCCATATCGGCCCCAACGACGCGGAAATCGCCCAGATGCTGGACGTGGTCGGCCATGCTTCGCTGGATGCGCTGACCGATGCCATCGTGCCGGG------CAACAT---------------CAAGTCGCCGGCGCCGCTGGCGCTGCCCGAGGCGATCACCGAAGAAGAAGCGCTGGCCAAGATCCGCGCCATCGCCAGCAAGAATCAGGTGCAGCGTAATTTTATCGGCCAGGGCTATTACGGCACCCACACGCCGAAGGTCATCCTGCGCAACATCCTGGAAAACCCCGCCTGGTACACCGCCTACACGCCATACCAGGCTGAGATTTC…	NZ_CDAJ01000161.1
	GCF_000825405.1	Xanthomonas citri pv. citri	GATGCCCGCCATGTCCCAGACCCCGTCTTCCCTGCGCGACCTCGAACACCACAGCGCGTTCGTCGAGCGCCATATCGGCCCCAACGACGCGGAAATCGCCCAGATGCTGGACGTGGTCGGCCATGCTTCGCTGGATGCGCTGACCGATGCCATCGTGCCGGG------CAACAT---------------CAAGTCGCCGGCGCCGCTGGCGCTGCCCGAGGCGATCACCGAAGAAGAAGCGCTGGCCAAGATCCGCGCCATCGCCAGCAAGAATCAGGTGCAGCGTAATTTTATCGGCCAGGGCTATTACGGCACCCACACGCCGAAGGTCATCCTGCGCAACATCCTGGAAAACCCCGCCTGGTACACCGCCTACACGCCATACCAGGCTGAGATTTC…	NZ_CDAI01000141.1
	GCF_000007165.1	Xanthomonas axonopodis pv. citri str. 306	GATGCCCGCCATGTCCCAGACCCCGTCTTCCCTGCGCGACCTCGAACACCACAGCGCGTTCGTCGAGCGCCATATCGGCCCCAACGACGCGGAAATCGCCCAGATGCTGGACGTGGTCGGCCATGCTTCGCTGGATGCGCTGACCGATGCCATCGTGCCGGG------CAACAT---------------CAAGTCGCCGGCGCCGCTGGCGCTGCCCGAGGCGATCACCGAAGAAGAAGCGCTGGCCAAGATCCGCGCCATCGCCAGCAAGAATCAGGTGCAGCGTAATTTTATCGGCCAGGGCTATTACGGCACCCACACGCCGAAGGTCATCCTGCGCAACATCCTGGAAAACCCCGCCTGGTACACCGCCTACACGCCATACCAGGCTGAGATTTC…	NC_003919.1
	GCF_001401655.1	Xanthomonas citri subsp. citri	--TGCCCGCCATGTCCCAGACCCCGTCTTCCCTGCGCGACCTCGAACACCACAGCGCGTTCGTCGAGCGCCATATCGGCCCCAACGACGCGGAAATCGCCCAGATGCTGGACGTGGTCGGCCATGCTTCGCTGGATGCGCTGACCGATGCCATCGTGCCGGG------CAACAT---------------CAAGTCGCCGGCGCCGCTGGCGCTGCCCGAGGCGATCACCGAAGAAGAAGCGCTGGCCAAGATCCGCGCCATCGCCAGCAAGAATCAGGTGCAGCGTAATTTTATCGGCCAGGGCTATTACGGCACCCACACGCCGAAGGTCATCCTGCGCAACATCCTGGAAAACCCCGCCTGGTACACCGCCTACACGCCATACCAGGCTGAGATTTC…	NZ_JPYD01000094.1
	GCF_000559125.1	Xanthomonas axonopodis pv. glycines str. 8ra	GATGCCCGCCATGTCCCAGACCCCGTCTTCCCTGCGCGACCTCGAACACCACAGCGCGTTCGTCGAGCGCCATATCGGCCCCAACGACGCGGAAATCGCCCAGATGCTGGACGTGGTCGGCCACGCTTCGCTGGATGCGCTGACCGATGCCATCGTGCCGGG------CAACAT---------------CAAGTCGCCGGCGCCGCTGGCGCTGCCCGAGGCGATCACCGAAGAAGAAGCGCTGGCCAAGATCCGCGCCATCGCCAGCAAGAATCAGGTGCAGCGTAATTTTATCGGCCAGGGCTATTACGGCACCCACACGCCGAAGGTCATCCTGCGCAACATCCTGGAAAACCCCGCCTGGTACACCGCCTACACGCCATACCAGGCTGAGATTTC…	NZ_JDSU01000003.1
	GCF_000495275.1	Xanthomonas axonopodis pv. glycines CFBP 2526	GATGCCCGCCATGTCCCAGACCCCGTCTTCCCTGCGCGACCTCGAACACCACAGCGCGTTCGTCGAGCGCCATATCGGCCCCAACGACGCGGAAATCGCCCAGATGCTGGACGTGGTCGGCCACGCTTCGCTGGATGCGCTGACCGATGCCATCGTGCCGGG------CAACAT---------------CAAGTCGCCGGCGCCGCTGGCGCTGCCCGAGGCGATCACCGAAGAAGAAGCGCTGGCCAAGATCCGCGCCATCGCCAGCAAGAATCAGGTGCAGCGTAATTTTATCGGCCAGGGCTATTACGGCACCCACACGCCGAAGGTCATCCTGCGCAACATCCTGGAAAACCCCGCCTGGTACACCGCCTACACGCCATACCAGGCTGAGATTTC…	NZ_CM002268.1
	GCF_000488895.1	Xanthomonas axonopodis pv. glycines CFBP 7119	GATGCCCGCCATGTCCCAGACCCCGTCTTCCCTGCGCGACCTCGAACACCACAGCGCGTTCGTCGAGCGCCATATCGGCCCCAACGACGCGGAAATCGCCCAGATGCTGGACGTGGTCGGCCACGCTTCGCTGGATGCGCTGACCGATGCCATCGTGCCGGG------CAACAT---------------CAAGTCGCCGGCGCCGCTGGCGCTGCCCGAGGCGATCACCGAAGAAGAAGCGCTGGCCAAGATCCGCGCCATCGCCAGCAAGAATCAGGTGCAGCGTAATTTTATCGGCCAGGGCTATTACGGCACCCACACGCCGAAGGTCATCCTGCGCAACATCCTGGAAAACCCCGCCTGGTACACCGCCTACACGCCATACCAGGCTGAGATTTC…	NZ_CM002264.1
	GCF_000259445.1	Xanthomonas axonopodis pv. glycines str. 12-2	--TGCCCGCCATGTCCCAGACCCCGTCTTCCCTGCGCGACCTCGAACACCACAGCGCGTTCGTCGAGCGCCATATCGGCCCCAACGACGCGGAAATCGCCCAGATGCTGGACGTGGTCGGCCACGCTTCGCTGGATGCGCTGACCGATGCCATCGTGCCGGG------CAACAT---------------CAAGTCGCCGGCGCCGCTGGCGCTGCCCGAGGCGATCACCGAAGAAGAAGCGCTGGCCAAGATCCGCGCCATCGCCAGCAAGAATCAGGTGCAGCGTAATTTTATCGGCCAGGGCTATTACGGCACCCACACGCCGAAGGTCATCCTGCGCAACATCCTGGAAAACCCCGCCTGGTACACCGCCTACACGCCATACCAGGCTGAGATTTC…	NZ_AJJO01000094.1
	GCF_000808655.2	Xanthomonas axonopodis pv. phaseoli	GATGCCCGCCATGTCCCAGACCCCGTCTTCCCTGCGCGACCTCGAACACCACAGCGCGTTCGTCGAGCGCCATATCGGCCCCAACGACGCGGAAATCGCCCAGATGCTGGACGTGGTCGGCCACGCTTCGCTGGATGCGCTGACCGATGCCATCGTGCCGGG------CAACAT---------------CAAGTCGCCGGCGCCGCTGGCGCTGCCCGAGGCGATCACCGAAGAAGAAGCGCTGGCCAAGATCCGCGCCATCGCCAGCAAGAATCAGGTGCAGCGTAATTTTATCGGCCAGGGCTATTACGGCACCCACACGCCGAAGGTCATCCTGCGCAACATCCTGGAAAACCCCGCCTGGTACACCGCCTACACGCCATACCAGGCTGAGATTTC…	NZ_JWTE02000091.1
	GCF_000818835.2	Xanthomonas axonopodis pv. phaseoli	GATGCCCGCCATGTCCCAGACCCCGTCTTCCCTGCGCGACCTCGAACACCACAGCGCGTTCGTCGAGCGCCATATCGGCCCCAACGACGCGGAAATCGCCCAGATGCTGGACGTGGTCGGCCACGCTTCGCTGGATGCGCTGACCGATGCCATCGTGCCGGG------CAACAT---------------CAAGTCGCCGGCGCCGCTGGCGCTGCCCGAGGCGATCACCGAAGAAGAAGCGCTGGCCAAGATCCGCGCCATCGCCAGCAAGAATCAGGTGCAGCGTAATTTTATCGGCCAGGGCTATTACGGCACCCACACGCCGAAGGTCATCCTGCGCAACATCCTGGAAAACCCCGCCTGGTACACCGCCTACACGCCATACCAGGCTGAGATTTC…	NZ_JTJF02000267.1
	GCF_000786995.1	Xanthomonas axonopodis pv. phaseoli	GATGCCCGCCATGTCCCAGACCCCGTCTTCCCTGCGCGACCTCGAACACCACAGCGCGTTCGTCGAGCGCCATATCGGCCCCAACGACGCGGAAATCGCCCAGATGCTGGACGTGGTCGGCCACGCTTCGCTGGATGCGCTGACCGATGCCATCGTGCCGGG------CAACAT---------------CAAGTCGCCGGCGCCGCTGGCGCTGCCCGAGGCGATCACCGAAGAAGAAGCGCTGGCCAAGATCCGCGCCATCGCCAGCAAGAATCAGGTGCAGCGTAATTTTATCGGCCAGGGCTATTACGGCACCCACACGCCGAAGGTCATCCTGCGCAACATCCTGGAAAACCCCGCCTGGTACACCGCCTACACGCCATACCAGGCTGAGATTTC…	NZ_JSEZ02000073.1
	GCF_000807875.2	Xanthomonas axonopodis pv. phaseoli	--TGCCCGCCATGTCCCAGACCCCGTCTTCCCTGCGCGACCTCGAACACCACAGCGCGTTCGTCGAGCGCCATATCGGCCCCAACGACGCGGAAATCGCCCAGATGCTGGACGTGGTCGGCCACGCTTCGCTGGATGCGCTGACCGATGCCATCGTGCCGGG------CAACAT---------------CAAGTCGCCGGCGCCGCTGGCGCTGCCCGAGGCGATCACCGAAGAAGAAGCGCTGGCCAAGATCCGCGCCATCGCCAGCAAGAATCAGGTGCAGCGTAATTTTATCGGCCAGGGCTATTACGGCACCCACACGCCGAAGGTCATCCTGCGCAACATCCTGGAAAACCCCGCCTGGTACACCGCCTACACGCCATACCAGGCTGAGATTTC…	NZ_JWTD02000023.1
	GCF_001401535.1	Xanthomonas axonopodis pv. dieffenbachiae	--TGCCCGCCATGTCCCAGACCCCGTCTTCCCTGCGCGACCTCGAACACCACAGCGCGTTCGTCGAACGCCATATCGGCCCCAACGACGCGGAAATCGCCCAGATGCTGGACGTGGTCGGCCACGCCTGCCTGGATGCGCTGACCGATGCCATCGTGCCGGG------CAACAT---------------CAAGTCGCCGGCGCCGCTGGCGCTGCCCGAGGCGATCACCGAAGAAGAAGCGCTGGCCAAGATCCGCGCCATCGCCGACAAGAACACCGTGTATCGCAACTTCATCGGCCAGGGCTATTACGGTACCCACACGCCGAAGGTGATCCTGCGCAACATCCTGGAGAACCCGGCCTGGTACACCGCCTACACGCCGTACCAGGCGGAAATCTC…	NZ_JPYI01000003.1
	GCF_001402235.1	Xanthomonas axonopodis pv. dieffenbachiae LMG 695	--TGCCCGCCATGTCCCAGACCCCGTCTTCCCTGCGCGACCTCGAACACCACAGCGCGTTCGTCGAACGCCATATCGGCCCCAACGACGCGGAAATCGCCCAGATGCTGGACGTGGTCGGCCACGCCTGCCTGGATGCGCTGACCGATGCCATCGTGCCGGG------CAACAT---------------CAAGTCGCCGGCGCCGCTGGCGCTGCCCGAGGCGATCACCGAAGAAGAAGCGCTGGCCAAGATCCGCGCCATCGCCGACAAGAACACCGTGTATCGCAACTTCATCGGCCAGGGCTATTACGGTACCCACACGCCGAAGGTGATCCTGCGCAACATCCTGGAGAACCCGGCCTGGTACACCGCCTACACGCCGTACCAGGCGGAAATCTC…	NZ_JPYB01000003.1
	GCF_001412025.1	Xanthomonas axonopodis pv. syngonii	GATGCCCGCCATGTCCCAGACCCCGTCTTCCCTGCGCGACCTCGAACACCACAGCGCGTTCGTCGAACGCCATATTGGCCCCAACGACGCGGAAATCGCCCAGATGCTGGATGTGGTCGGCCACGCCTGCCTGGATGCGCTGACCGATGCCATCATGCCGGG------CAACAT---------------CAAGTCGCCGGCGCCGCTGGCGCTGCCCGAGGCGATCACCGAAGAAGAAGCGCTGGCCAAGATCCGCGCCATCGCCGACAAGAACACCGTGTATCGCAACTTCATCGGCCAGGGCTATTACGGCACCCACACGCCGAAGGTGATCCTGCGCAACATCCTGGAGAACCCGGCCTGGTACACCGCCTACACGCCGTACCAGGCGGAAATCTC…	NZ_JPUO01000073.1
	GCF_000827975.2	Xanthomonas axonopodis pv. phaseoli	--TGCCCGCCATGTCCCAGACCCCGTCTTCCCTGCGCGACCTCGAACACCACAGCGCGTTCGTCGAACGCCATATCGGCCCCAACGACGCGGAAATCGCCCAGATGCTGGACGTGGTCGGCCACGCCTGCCTGGATGCGCTGACCGATGCCATCGTGCCGGG------CAACAT---------------CAAGTCGCCGGCGCCGCTGGCGCTGCCCGAGGCGATCACCGAAGAAGAAGCGCTGGCCAAGATCCGCGCCATCGCCGACAAGAATACCGTGTATCGCAACTTCATCGGCCAGGGCTATTACGGCACCCACACACCGAAGGTAATCTTGCGCAACATCCTGGAGAACCCGGCCTGGTACACCGCCTACACGCCGTACCAGGCGGAAATCTC…	NZ_JXLV02000010.1
	GCF_000808715.2	Xanthomonas axonopodis pv. phaseoli	--TGCCCGCCATGTCCCAGACCCCGTCTTCCCTGCGCGACCTCGAACACCACAGCGCGTTCGTCGAACGCCATATCGGCCCCAACGACGCGGAAATCGCCCAGATGCTGGACGTGGTCGGCCACGCCTGCCTGGATGCGCTGACCGATGCCATCGTGCCGGG------CAACAT---------------CAAGTCGCCGGCGCCGCTGGCGCTGCCCGAGGCGATCACCGAAGAAGAAGCGCTGGCCAAGATCCGCGCCATCGCCGACAAGAATACCGTGTATCGCAACTTCATCGGCCAGGGCTATTACGGCACCCACACACCGAAGGTAATCTTGCGCAACATCCTGGAGAACCCGGCCTGGTACACCGCCTACACGCCGTACCAGGCGGAAATCTC…	NZ_JWTH02000020.1
	GCF_000808695.2	Xanthomonas axonopodis pv. phaseoli	--TGCCCGCCATGTCCCAGACCCCGTCTTCCCTGCGCGACCTCGAACACCACAGCGCGTTCGTCGAACGCCATATCGGCCCCAACGACGCGGAAATCGCCCAGATGCTGGACGTGGTCGGCCACGCCTGCCTGGATGCGCTGACCGATGCCATCGTGCCGGG------CAACAT---------------CAAGTCGCCGGCGCCGCTGGCGCTGCCCGAGGCGATCACCGAAGAAGAAGCGCTGGCCAAGATCCGCGCCATCGCCGACAAGAATACCGTGTATCGCAACTTCATCGGCCAGGGCTATTACGGCACCCACACACCGAAGGTAATCTTGCGCAACATCCTGGAGAACCCGGCCTGGTACACCGCCTACACGCCGTACCAGGCGGAAATCTC…	NZ_JWTG02000044.1
	GCF_000808675.2	Xanthomonas axonopodis pv. phaseoli	--TGCCCGCCATGTCCCAGACCCCGTCTTCCCTGCGCGACCTCGAACACCACAGCGCGTTCGTCGAACGCCATATCGGCCCCAACGACGCGGAAATCGCCCAGATGCTGGACGTGGTCGGCCACGCCTGCCTGGATGCGCTGACCGATGCCATCGTGCCGGG------CAACAT---------------CAAGTCGCCGGCGCCGCTGGCGCTGCCCGAGGCGATCACCGAAGAAGAAGCGCTGGCCAAGATCCGCGCCATCGCCGACAAGAATACCGTGTATCGCAACTTCATCGGCCAGGGCTATTACGGCACCCACACACCGAAGGTAATCTTGCGCAACATCCTGGAGAACCCGGCCTGGTACACCGCCTACACGCCGTACCAGGCGGAAATCTC…	NZ_JWTF02000006.1
	GCF_000785935.1	Xanthomonas axonopodis pv. phaseoli	--TGCCCGCCATGTCCCAGACCCCGTCTTCCCTGCGCGACCTCGAACACCACAGCGCGTTCGTCGAACGCCATATCGGCCCCAACGACGCGGAAATCGCCCAGATGCTGGACGTGGTCGGCCACGCCTGCCTGGATGCGCTGACCGATGCCATCGTGCCGGG------CAACAT---------------CAAGTCGCCGGCGCCGCTGGCGCTGCCCGAGGCGATCACCGAAGAAGAAGCGCTGGCCAAGATCCGCGCCATCGCCGACAAGAATACCGTGTATCGCAACTTCATCGGCCAGGGCTATTACGGCACCCACACACCGAAGGTAATCTTGCGCAACATCCTGGAGAACCCGGCCTGGTACACCGCCTACACGCCGTACCAGGCGGAAATCTC…	NZ_JTCV02000030.1
	GCF_000785945.1	Xanthomonas axonopodis pv. phaseoli	--TGCCCGCCATGTCCCAGACCCCGTCTTCCCTGCGCGACCTCGAACACCACAGCGCGTTCGTCGAACGCCATATCGGCCCCAACGACGCGGAAATCGCCCAGATGCTGGACGTGGTCGGCCACGCCTGCCTGGATGCGCTGACCGATGCCATCGTGCCGGG------CAACAT---------------CAAGTCGCCGGCGCCGCTGGCGCTGCCCGAGGCGATCACCGAAGAAGAAGCGCTGGCCAAGATCCGCGCCATCGCCGACAAGAATACCGTGTATCGCAACTTCATCGGCCAGGGCTATTACGGCACCCACACACCGAAGGTAATCTTGCGCAACATCCTGGAGAACCCGGCCTGGTACACCGCCTACACGCCGTACCAGGCGGAAATCTC…	NZ_JTCU02000104.1
	GCF_000785925.1	Xanthomonas axonopodis pv. phaseoli	--TGCCCGCCATGTCCCAGACCCCGTCTTCCCTGCGCGACCTCGAACACCACAGCGCGTTCGTCGAACGCCATATCGGCCCCAACGACGCGGAAATCGCCCAGATGCTGGACGTGGTCGGCCACGCCTGCCTGGATGCGCTGACCGATGCCATCGTGCCGGG------CAACAT---------------CAAGTCGCCGGCGCCGCTGGCGCTGCCCGAGGCGATCACCGAAGAAGAAGCGCTGGCCAAGATCCGCGCCATCGCCGACAAGAATACCGTGTATCGCAACTTCATCGGCCAGGGCTATTACGGCACCCACACACCGAAGGTAATCTTGCGCAACATCCTGGAGAACCCGGCCTGGTACACCGCCTACACGCCGTACCAGGCGGAAATCTC…	NZ_JTCT02000025.1
	GCF_000774035.1	Xanthomonas axonopodis pv. phaseoli	--TGCCCGCCATGTCCCAGACCCCGTCTTCCCTGCGCGACCTCGAACACCACAGCGCGTTCGTCGAACGCCATATCGGCCCCAACGACGCGGAAATCGCCCAGATGCTGGACGTGGTCGGCCACGCCTGCCTGGATGCGCTGACCGATGCCATCGTGCCGGG------CAACAT---------------CAAGTCGCCGGCGCCGCTGGCGCTGCCCGAGGCGATCACCGAAGAAGAAGCGCTGGCCAAGATCCGCGCCATCGCCGACAAGAATACCGTGTATCGCAACTTCATCGGCCAGGGCTATTACGGCACCCACACACCGAAGGTAATCTTGCGCAACATCCTGGAGAACCCGGCCTGGTACACCGCCTACACGCCGTACCAGGCGGAAATCTC…	NZ_JSFA02000016.1
	GCF_000808735.2	Xanthomonas axonopodis pv. phaseoli	GATGCCCGCCATGTCCCAGACCCCGTCTTCCCTGCGCGACCTCGAACACCACAGCGCGTTCGTCGAACGCCATATCGGCCCCAACGACGCGGAAATCGCCCAGATGCTGGACGTGGTCGGCCACGCCTGCCTGGATGCGCTGACCGATGCCATCGTGCCGGG------CAACAT---------------CAAGTCGCCGGCGCCGCTGGCGCTGCCCGAGGCGATCACCGAAGAAGAAGCGCTGGCCAAGATCCGCGCCATCGCCGACAAGAATACCGTGTATCGCAACTTCATCGGCCAGGGCTATTACGGCACCCACACACCGAAGGTAATCTTGCGCAACATCCTGGAGAACCCGGCCTGGTACACCGCCTACACGCCGTACCAGGCGGAAATCTC…	NZ_JWTI02000041.1
	GCF_000266685.1	Xanthomonas axonopodis pv. manihotis str. Xam669	--TGCCCGCCATGTCCCAGACCCCGTCTTCCCTGCGCGATCTCGAACACCACAGCGCGTTCGTCGAACGCCATATCGGCCCCAACGACGCGGAAATCGCCCAGATGCTGGACGTGGTCGGCCACGCCTGCCTGGATGCGCTGACCGATGCCATCGTGCCGGG------CAACAT---------------CAAGTCGCCGGCGCCGCTGGCGCTGCCCGAGGCGATCACCGAAGAAGAAGCGCTGGCCAAGATCCGCGCCATCGCCGACAAGAACACCGTGTATCGCAACTTCATCGGCCAGGGCTATTACGGCACCCACACACCGAAGGTGATCCTGCGCAATATCCTGGAGAACCCGGCCTGGTACACCGCCTACACGCCGTACCAGGCGGAAATCTC…	NZ_AKFG01000074.1
	GCF_000266305.1	Xanthomonas axonopodis pv. manihotis str. ORST4	--TGCCCGCCATGTCCCAGACCCCGTCTTCCCTGCGCGATCTCGAACACCACAGCGCGTTCGTCGAACGCCATATCGGCCCCAACGACGCGGAAATCGCCCAGATGCTGGACGTGGTCGGCCACGCCTGCCTGGATGCGCTGACCGATGCCATCGTGCCGGG------CAACAT---------------CAAGTCGCCGGCGCCGCTGGCGCTGCCCGAGGCGATCACCGAAGAAGAAGCGCTGGCCAAGATCCGCGCCATCGCCGACAAGAACACCGTGTATCGCAACTTCATCGGCCAGGGCTATTACGGCACCCACACACCGAAGGTGATCCTGCGCAATATCCTGGAGAACCCGGCCTGGTACACCGCCTACACGCCGTACCAGGCGGAAATCTC…	NZ_AKEI01000586.1
	GCF_000266285.1	Xanthomonas axonopodis pv. manihotis str. NCPPB 1159	--TGCCCGCCATGTCCCAGACCCCGTCTTCCCTGCGCGATCTCGAACACCACAGCGCGTTCGTCGAACGCCATATCGGCCCCAACGACGCGGAAATCGCCCAGATGCTGGACGTGGTCGGCCACGCCTGCCTGGATGCGCTGACCGATGCCATCGTGCCGGG------CAACAT---------------CAAGTCGCCGGCGCCGCTGGCGCTGCCCGAGGCGATCACCGAAGAAGAAGCGCTGGCCAAGATCCGCGCCATCGCCGACAAGAACACCGTGTATCGCAACTTCATCGGCCAGGGCTATTACGGCACCCACACACCGAAGGTGATCCTGCGCAATATCCTGGAGAACCCGGCCTGGTACACCGCCTACACGCCGTACCAGGCGGAAATCTC…	NZ_AKEF01000072.1
	GCF_000266265.1	Xanthomonas axonopodis pv. manihotis str. IBSBF 726	--TGCCCGCCATGTCCCAGACCCCGTCTTCCCTGCGCGATCTCGAACACCACAGCGCGTTCGTCGAACGCCATATCGGCCCCAACGACGCGGAAATCGCCCAGATGCTGGACGTGGTCGGCCACGCCTGCCTGGATGCGCTGACCGATGCCATCGTGCCGGG------CAACAT---------------CAAGTCGCCGGCGCCGCTGGCGCTGCCCGAGGCGATCACCGAAGAAGAAGCGCTGGCCAAGATCCGCGCCATCGCCGACAAGAACACCGTGTATCGCAACTTCATCGGCCAGGGCTATTACGGCACCCACACACCGAAGGTGATCCTGCGCAATATCCTGGAGAACCCGGCCTGGTACACCGCCTACACGCCGTACCAGGCGGAAATCTC…	NZ_AKEE01000074.1
	GCF_000266785.1	Xanthomonas axonopodis pv. manihotis str. IBSBF 614	--TGCCCGCCATGTCCCAGACCCCGTCTTCCCTGCGCGATCTCGAACACCACAGCGCGTTCGTCGAACGCCATATCGGCCCCAACGACGCGGAAATCGCCCAGATGCTGGACGTGGTCGGCCACGCCTGCCTGGATGCGCTGACCGATGCCATCGTGCCGGG------CAACAT---------------CAAGTCGCCGGCGCCGCTGGCGCTGCCCGAGGCGATCACCGAAGAAGAAGCGCTGGCCAAGATCCGCGCCATCGCCGACAAGAACACCGTGTATCGCAACTTCATCGGCCAGGGCTATTACGGCACCCACACACCGAAGGTGATCCTGCGCAATATCCTGGAGAACCCGGCCTGGTACACCGCCTACACGCCGTACCAGGCGGAAATCTC…	NZ_AKEC01000076.1
	GCF_000265685.1	Xanthomonas axonopodis pv. manihotis str. IBSBF 436	--TGCCCGCCATGTCCCAGACCCCGTCTTCCCTGCGCGATCTCGAACACCACAGCGCGTTCGTCGAACGCCATATCGGCCCCAACGACGCGGAAATCGCCCAGATGCTGGACGTGGTCGGCCACGCCTGCCTGGATGCGCTGACCGATGCCATCGTGCCGGG------CAACAT---------------CAAGTCGCCGGCGCCGCTGGCGCTGCCCGAGGCGATCACCGAAGAAGAAGCGCTGGCCAAGATCCGCGCCATCGCCGACAAGAACACCGTGTATCGCAACTTCATCGGCCAGGGCTATTACGGCACCCACACACCGAAGGTGATCCTGCGCAATATCCTGGAGAACCCGGCCTGGTACACCGCCTACACGCCGTACCAGGCGGAAATCTC…	NZ_AKEB01000046.1
	GCF_000265725.1	Xanthomonas axonopodis pv. manihotis str. IBSBF 356	--TGCCCGCCATGTCCCAGACCCCGTCTTCCCTGCGCGATCTCGAACACCACAGCGCGTTCGTCGAACGCCATATCGGCCCCAACGACGCGGAAATCGCCCAGATGCTGGACGTGGTCGGCCACGCCTGCCTGGATGCGCTGACCGATGCCATCGTGCCGGG------CAACAT---------------CAAGTCGCCGGCGCCGCTGGCGCTGCCCGAGGCGATCACCGAAGAAGAAGCGCTGGCCAAGATCCGCGCCATCGCCGACAAGAACACCGTGTATCGCAACTTCATCGGCCAGGGCTATTACGGCACCCACACACCGAAGGTGATCCTGCGCAATATCCTGGAGAACCCGGCCTGGTACACCGCCTACACGCCGTACCAGGCGGAAATCTC…	NZ_AKEA01000038.1
	GCF_000265745.1	Xanthomonas axonopodis pv. manihotis str. IBSBF 320	--TGCCCGCCATGTCCCAGACCCCGTCTTCCCTGCGCGATCTCGAACACCACAGCGCGTTCGTCGAACGCCATATCGGCCCCAACGACGCGGAAATCGCCCAGATGCTGGACGTGGTCGGCCACGCCTGCCTGGATGCGCTGACCGATGCCATCGTGCCGGG------CAACAT---------------CAAGTCGCCGGCGCCGCTGGCGCTGCCCGAGGCGATCACCGAAGAAGAAGCGCTGGCCAAGATCCGCGCCATCGCCGACAAGAACACCGTGTATCGCAACTTCATCGGCCAGGGCTATTACGGCACCCACACACCGAAGGTGATCCTGCGCAATATCCTGGAGAACCCGGCCTGGTACACCGCCTACACGCCGTACCAGGCGGAAATCTC…	NZ_AKDY01000049.1
	GCF_000266225.1	Xanthomonas axonopodis pv. manihotis str. IBSBF 289	--TGCCCGCCATGTCCCAGACCCCGTCTTCCCTGCGCGATCTCGAACACCACAGCGCGTTCGTCGAACGCCATATCGGCCCCAACGACGCGGAAATCGCCCAGATGCTGGACGTGGTCGGCCACGCCTGCCTGGATGCGCTGACCGATGCCATCGTGCCGGG------CAACAT---------------CAAGTCGCCGGCGCCGCTGGCGCTGCCCGAGGCGATCACCGAAGAAGAAGCGCTGGCCAAGATCCGCGCCATCGCCGACAAGAACACCGTGTATCGCAACTTCATCGGCCAGGGCTATTACGGCACCCACACACCGAAGGTGATCCTGCGCAATATCCTGGAGAACCCGGCCTGGTACACCGCCTACACGCCGTACCAGGCGGAAATCTC…	NZ_AKDX01000078.1
	GCF_000266165.1	Xanthomonas axonopodis pv. manihotis str. IBSBF 2821	--TGCCCGCCATGTCCCAGACCCCGTCTTCCCTGCGCGATCTCGAACACCACAGCGCGTTCGTCGAACGCCATATCGGCCCCAACGACGCGGAAATCGCCCAGATGCTGGACGTGGTCGGCCACGCCTGCCTGGATGCGCTGACCGATGCCATCGTGCCGGG------CAACAT---------------CAAGTCGCCGGCGCCGCTGGCGCTGCCCGAGGCGATCACCGAAGAAGAAGCGCTGGCCAAGATCCGCGCCATCGCCGACAAGAACACCGTGTATCGCAACTTCATCGGCCAGGGCTATTACGGCACCCACACACCGAAGGTGATCCTGCGCAATATCCTGGAGAACCCGGCCTGGTACACCGCCTACACGCCGTACCAGGCGGAAATCTC…	NZ_AKDU01000084.1
	GCF_000266145.1	Xanthomonas axonopodis pv. manihotis str. IBSBF 2820	--TGCCCGCCATGTCCCAGACCCCGTCTTCCCTGCGCGATCTCGAACACCACAGCGCGTTCGTCGAACGCCATATCGGCCCCAACGACGCGGAAATCGCCCAGATGCTGGACGTGGTCGGCCACGCCTGCCTGGATGCGCTGACCGATGCCATCGTGCCGGG------CAACAT---------------CAAGTCGCCGGCGCCGCTGGCGCTGCCCGAGGCGATCACCGAAGAAGAAGCGCTGGCCAAGATCCGCGCCATCGCCGACAAGAACACCGTGTATCGCAACTTCATCGGCCAGGGCTATTACGGCACCCACACACCGAAGGTGATCCTGCGCAATATCCTGGAGAACCCGGCCTGGTACACCGCCTACACGCCGTACCAGGCGGAAATCTC…	NZ_AKDT01000076.1
	GCF_000266085.1	Xanthomonas axonopodis pv. manihotis str. IBSBF 2816	--TGCCCGCCATGTCCCAGACCCCGTCTTCCCTGCGCGATCTCGAACACCACAGCGCGTTCGTCGAACGCCATATCGGCCCCAACGACGCGGAAATCGCCCAGATGCTGGACGTGGTCGGCCACGCCTGCCTGGATGCGCTGACCGATGCCATCGTGCCGGG------CAACAT---------------CAAGTCGCCGGCGCCGCTGGCGCTGCCCGAGGCGATCACCGAAGAAGAAGCGCTGGCCAAGATCCGCGCCATCGCCGACAAGAACACCGTGTATCGCAACTTCATCGGCCAGGGCTATTACGGCACCCACACACCGAAGGTGATCCTGCGCAATATCCTGGAGAACCCGGCCTGGTACACCGCCTACACGCCGTACCAGGCGGAAATCTC…	NZ_AKDQ01000081.1
	GCF_000266025.1	Xanthomonas axonopodis pv. manihotis str. IBSBF 2673	--TGCCCGCCATGTCCCAGACCCCGTCTTCCCTGCGCGATCTCGAACACCACAGCGCGTTCGTCGAACGCCATATCGGCCCCAACGACGCGGAAATCGCCCAGATGCTGGACGTGGTCGGCCACGCCTGCCTGGATGCGCTGACCGATGCCATCGTGCCGGG------CAACAT---------------CAAGTCGCCGGCGCCGCTGGCGCTGCCCGAGGCGATCACCGAAGAAGAAGCGCTGGCCAAGATCCGCGCCATCGCCGACAAGAACACCGTGTATCGCAACTTCATCGGCCAGGGCTATTACGGCACCCACACACCGAAGGTGATCCTGCGCAATATCCTGGAGAACCCGGCCTGGTACACCGCCTACACGCCGTACCAGGCGGAAATCTC…	NZ_AKDN01000260.1
	GCF_000266005.1	Xanthomonas axonopodis pv. manihotis str. IBSBF 2672	--TGCCCGCCATGTCCCAGACCCCGTCTTCCCTGCGCGATCTCGAACACCACAGCGCGTTCGTCGAACGCCATATCGGCCCCAACGACGCGGAAATCGCCCAGATGCTGGACGTGGTCGGCCACGCCTGCCTGGATGCGCTGACCGATGCCATCGTGCCGGG------CAACAT---------------CAAGTCGCCGGCGCCGCTGGCGCTGCCCGAGGCGATCACCGAAGAAGAAGCGCTGGCCAAGATCCGCGCCATCGCCGACAAGAACACCGTGTATCGCAACTTCATCGGCCAGGGCTATTACGGCACCCACACACCGAAGGTGATCCTGCGCAATATCCTGGAGAACCCGGCCTGGTACACCGCCTACACGCCGTACCAGGCGGAAATCTC…	NZ_AKDM01000121.1
	GCF_000266765.1	Xanthomonas axonopodis pv. manihotis str. IBSBF 2670	--TGCCCGCCATGTCCCAGACCCCGTCTTCCCTGCGCGATCTCGAACACCACAGCGCGTTCGTCGAACGCCATATCGGCCCCAACGACGCGGAAATCGCCCAGATGCTGGACGTGGTCGGCCACGCCTGCCTGGATGCGCTGACCGATGCCATCGTGCCGGG------CAACAT---------------CAAGTCGCCGGCGCCGCTGGCGCTGCCCGAGGCGATCACCGAAGAAGAAGCGCTGGCCAAGATCCGCGCCATCGCCGACAAGAACACCGTGTATCGCAACTTCATCGGCCAGGGCTATTACGGCACCCACACACCGAAGGTGATCCTGCGCAATATCCTGGAGAACCCGGCCTGGTACACCGCCTACACGCCGTACCAGGCGGAAATCTC…	NZ_AKDL01000093.1
	GCF_000265625.1	Xanthomonas axonopodis pv. manihotis str. IBSBF 2666	--TGCCCGCCATGTCCCAGACCCCGTCTTCCCTGCGCGATCTCGAACACCACAGCGCGTTCGTCGAACGCCATATCGGCCCCAACGACGCGGAAATCGCCCAGATGCTGGACGTGGTCGGCCACGCCTGCCTGGATGCGCTGACCGATGCCATCGTGCCGGG------CAACAT---------------CAAGTCGCCGGCGCCGCTGGCGCTGCCCGAGGCGATCACCGAAGAAGAAGCGCTGGCCAAGATCCGCGCCATCGCCGACAAGAACACCGTGTATCGCAACTTCATCGGCCAGGGCTATTACGGCACCCACACACCGAAGGTGATCCTGCGCAATATCCTGGAGAACCCGGCCTGGTACACCGCCTACACGCCGTACCAGGCGGAAATCTC…	NZ_AKDJ01000262.1
	GCF_000265905.1	Xanthomonas axonopodis pv. manihotis str. IBSBF 1994	--TGCCCGCCATGTCCCAGACCCCGTCTTCCCTGCGCGATCTCGAACACCACAGCGCGTTCGTCGAACGCCATATCGGCCCCAACGACGCGGAAATCGCCCAGATGCTGGACGTGGTCGGCCACGCCTGCCTGGATGCGCTGACCGATGCCATCGTGCCGGG------CAACAT---------------CAAGTCGCCGGCGCCGCTGGCGCTGCCCGAGGCGATCACCGAAGAAGAAGCGCTGGCCAAGATCCGCGCCATCGCCGACAAGAACACCGTGTATCGCAACTTCATCGGCCAGGGCTATTACGGCACCCACACACCGAAGGTGATCCTGCGCAATATCCTGGAGAACCCGGCCTGGTACACCGCCTACACGCCGTACCAGGCGGAAATCTC…	NZ_AKDD01000459.1
	GCF_000265865.1	Xanthomonas axonopodis pv. manihotis str. IBSBF 1182	--TGCCCGCCATGTCCCAGACCCCGTCTTCCCTGCGCGATCTCGAACACCACAGCGCGTTCGTCGAACGCCATATCGGCCCCAACGACGCGGAAATCGCCCAGATGCTGGACGTGGTCGGCCACGCCTGCCTGGATGCGCTGACCGATGCCATCGTGCCGGG------CAACAT---------------CAAGTCGCCGGCGCCGCTGGCGCTGCCCGAGGCGATCACCGAAGAAGAAGCGCTGGCCAAGATCCGCGCCATCGCCGACAAGAACACCGTGTATCGCAACTTCATCGGCCAGGGCTATTACGGCACCCACACACCGAAGGTGATCCTGCGCAATATCCTGGAGAACCCGGCCTGGTACACCGCCTACACGCCGTACCAGGCGGAAATCTC…	NZ_AKDB01000019.1
	GCF_000265845.1	Xanthomonas axonopodis pv. manihotis str. CIO151	--TGCCCGCCATGTCCCAGACCCCGTCTTCCCTGCGCGATCTCGAACACCACAGCGCGTTCGTCGAACGCCATATCGGCCCCAACGACGCGGAAATCGCCCAGATGCTGGACGTGGTCGGCCACGCCTGCCTGGATGCGCTGACCGATGCCATCGTGCCGGG------CAACAT---------------CAAGTCGCCGGCGCCGCTGGCGCTGCCCGAGGCGATCACCGAAGAAGAAGCGCTGGCCAAGATCCGCGCCATCGCCGACAAGAACACCGTGTATCGCAACTTCATCGGCCAGGGCTATTACGGCACCCACACACCGAAGGTGATCCTGCGCAATATCCTGGAGAACCCGGCCTGGTACACCGCCTACACGCCGTACCAGGCGGAAATCTC…	NZ_AKDA01000090.1
	GCF_000265805.1	Xanthomonas axonopodis pv. manihotis str. CFBP1851	--TGCCCGCCATGTCCCAGACCCCGTCTTCCCTGCGCGATCTCGAACACCACAGCGCGTTCGTCGAACGCCATATCGGCCCCAACGACGCGGAAATCGCCCAGATGCTGGACGTGGTCGGCCACGCCTGCCTGGATGCGCTGACCGATGCCATCGTGCCGGG------CAACAT---------------CAAGTCGCCGGCGCCGCTGGCGCTGCCCGAGGCGATCACCGAAGAAGAAGCGCTGGCCAAGATCCGCGCCATCGCCGACAAGAACACCGTGTATCGCAACTTCATCGGCCAGGGCTATTACGGCACCCACACACCGAAGGTGATCCTGCGCAATATCCTGGAGAACCCGGCCTGGTACACCGCCTACACGCCGTACCAGGCGGAAATCTC…	NZ_AKCY01000086.1
	GCF_000266245.1	Xanthomonas axonopodis pv. manihotis str. IBSBF 725	GATGCCCGCCATGTCCCAGACCCCGTCTTCCCTGCGCGATCTCGAACACCACAGCGCGTTCGTCGAACGCCATATCGGCCCCAACGACGCGGAAATCGCCCAGATGCTGGACGTGGTCGGCCACGCCTGCCTGGATGCGCTGACCGATGCCATCGTGCCGGG------CAACAT---------------CAAGTCGCCGGCGCCGCTGGCGCTGCCCGAGGCGATCACCGAAGAAGAAGCGCTGGCCAAGATCCGCGCCATCGCCGACAAGAACACCGTGTATCGCAACTTCATCGGCCAGGGCTATTACGGCACCCACACACCGAAGGTGATCCTGCGCAATATCCTGGAGAACCCGGCCTGGTACACCGCCTACACGCCGTACCAGGCGGAAATCTC…	NZ_AKED01000064.1
	GCF_000265665.1	Xanthomonas axonopodis pv. manihotis str. IBSBF 321	GATGCCCGCCATGTCCCAGACCCCGTCTTCCCTGCGCGATCTCGAACACCACAGCGCGTTCGTCGAACGCCATATCGGCCCCAACGACGCGGAAATCGCCCAGATGCTGGACGTGGTCGGCCACGCCTGCCTGGATGCGCTGACCGATGCCATCGTGCCGGG------CAACAT---------------CAAGTCGCCGGCGCCGCTGGCGCTGCCCGAGGCGATCACCGAAGAAGAAGCGCTGGCCAAGATCCGCGCCATCGCCGACAAGAACACCGTGTATCGCAACTTCATCGGCCAGGGCTATTACGGCACCCACACACCGAAGGTGATCCTGCGCAATATCCTGGAGAACCCGGCCTGGTACACCGCCTACACGCCGTACCAGGCGGAAATCTC…	NZ_AKDZ01000210.1
	GCF_000266185.1	Xanthomonas axonopodis pv. manihotis str. IBSBF 2822	GATGCCCGCCATGTCCCAGACCCCGTCTTCCCTGCGCGATCTCGAACACCACAGCGCGTTCGTCGAACGCCATATCGGCCCCAACGACGCGGAAATCGCCCAGATGCTGGACGTGGTCGGCCACGCCTGCCTGGATGCGCTGACCGATGCCATCGTGCCGGG------CAACAT---------------CAAGTCGCCGGCGCCGCTGGCGCTGCCCGAGGCGATCACCGAAGAAGAAGCGCTGGCCAAGATCCGCGCCATCGCCGACAAGAACACCGTGTATCGCAACTTCATCGGCCAGGGCTATTACGGCACCCACACACCGAAGGTGATCCTGCGCAATATCCTGGAGAACCCGGCCTGGTACACCGCCTACACGCCGTACCAGGCGGAAATCTC…	NZ_AKDV01000218.1
	GCF_000266125.1	Xanthomonas axonopodis pv. manihotis str. IBSBF 2819	GATGCCCGCCATGTCCCAGACCCCGTCTTCCCTGCGCGATCTCGAACACCACAGCGCGTTCGTCGAACGCCATATCGGCCCCAACGACGCGGAAATCGCCCAGATGCTGGACGTGGTCGGCCACGCCTGCCTGGATGCGCTGACCGATGCCATCGTGCCGGG------CAACAT---------------CAAGTCGCCGGCGCCGCTGGCGCTGCCCGAGGCGATCACCGAAGAAGAAGCGCTGGCCAAGATCCGCGCCATCGCCGACAAGAACACCGTGTATCGCAACTTCATCGGCCAGGGCTATTACGGCACCCACACACCGAAGGTGATCCTGCGCAATATCCTGGAGAACCCGGCCTGGTACACCGCCTACACGCCGTACCAGGCGGAAATCTC…	NZ_AKDS01000206.1
	GCF_000266745.1	Xanthomonas axonopodis pv. manihotis str. IBSBF 2667	GATGCCCGCCATGTCCCAGACCCCGTCTTCCCTGCGCGATCTCGAACACCACAGCGCGTTCGTCGAACGCCATATCGGCCCCAACGACGCGGAAATCGCCCAGATGCTGGACGTGGTCGGCCACGCCTGCCTGGATGCGCTGACCGATGCCATCGTGCCGGG------CAACAT---------------CAAGTCGCCGGCGCCGCTGGCGCTGCCCGAGGCGATCACCGAAGAAGAAGCGCTGGCCAAGATCCGCGCCATCGCCGACAAGAACACCGTGTATCGCAACTTCATCGGCCAGGGCTATTACGGCACCCACACACCGAAGGTGATCCTGCGCAATATCCTGGAGAACCCGGCCTGGTACACCGCCTACACGCCGTACCAGGCGGAAATCTC…	NZ_AKDK01000089.1
	GCF_000265645.1	Xanthomonas axonopodis pv. manihotis str. IBSBF 2665	GATGCCCGCCATGTCCCAGACCCCGTCTTCCCTGCGCGATCTCGAACACCACAGCGCGTTCGTCGAACGCCATATCGGCCCCAACGACGCGGAAATCGCCCAGATGCTGGACGTGGTCGGCCACGCCTGCCTGGATGCGCTGACCGATGCCATCGTGCCGGG------CAACAT---------------CAAGTCGCCGGCGCCGCTGGCGCTGCCCGAGGCGATCACCGAAGAAGAAGCGCTGGCCAAGATCCGCGCCATCGCCGACAAGAACACCGTGTATCGCAACTTCATCGGCCAGGGCTATTACGGCACCCACACACCGAAGGTGATCCTGCGCAATATCCTGGAGAACCCGGCCTGGTACACCGCCTACACGCCGTACCAGGCGGAAATCTC…	NZ_AKDI01000093.1
	GCF_000265945.1	Xanthomonas axonopodis pv. manihotis str. IBSBF 2346	GATGCCCGCCATGTCCCAGACCCCGTCTTCCCTGCGCGATCTCGAACACCACAGCGCGTTCGTCGAACGCCATATCGGCCCCAACGACGCGGAAATCGCCCAGATGCTGGACGTGGTCGGCCACGCCTGCCTGGATGCGCTGACCGATGCCATCGTGCCGGG------CAACAT---------------CAAGTCGCCGGCGCCGCTGGCGCTGCCCGAGGCGATCACCGAAGAAGAAGCGCTGGCCAAGATCCGCGCCATCGCCGACAAGAACACCGTGTATCGCAACTTCATCGGCCAGGGCTATTACGGCACCCACACACCGAAGGTGATCCTGCGCAATATCCTGGAGAACCCGGCCTGGTACACCGCCTACACGCCGTACCAGGCGGAAATCTC…	NZ_AKDF01000043.1
	GCF_000265925.1	Xanthomonas axonopodis pv. manihotis str. IBSBF 2345	GATGCCCGCCATGTCCCAGACCCCGTCTTCCCTGCGCGATCTCGAACACCACAGCGCGTTCGTCGAACGCCATATCGGCCCCAACGACGCGGAAATCGCCCAGATGCTGGACGTGGTCGGCCACGCCTGCCTGGATGCGCTGACCGATGCCATCGTGCCGGG------CAACAT---------------CAAGTCGCCGGCGCCGCTGGCGCTGCCCGAGGCGATCACCGAAGAAGAAGCGCTGGCCAAGATCCGCGCCATCGCCGACAAGAACACCGTGTATCGCAACTTCATCGGCCAGGGCTATTACGGCACCCACACACCGAAGGTGATCCTGCGCAATATCCTGGAGAACCCGGCCTGGTACACCGCCTACACGCCGTACCAGGCGGAAATCTC…	NZ_AKDE01000047.1
	GCF_000265885.1	Xanthomonas axonopodis pv. manihotis str. IBSBF 1411	GATGCCCGCCATGTCCCAGACCCCGTCTTCCCTGCGCGATCTCGAACACCACAGCGCGTTCGTCGAACGCCATATCGGCCCCAACGACGCGGAAATCGCCCAGATGCTGGACGTGGTCGGCCACGCCTGCCTGGATGCGCTGACCGATGCCATCGTGCCGGG------CAACAT---------------CAAGTCGCCGGCGCCGCTGGCGCTGCCCGAGGCGATCACCGAAGAAGAAGCGCTGGCCAAGATCCGCGCCATCGCCGACAAGAACACCGTGTATCGCAACTTCATCGGCCAGGGCTATTACGGCACCCACACACCGAAGGTGATCCTGCGCAATATCCTGGAGAACCCGGCCTGGTACACCGCCTACACGCCGTACCAGGCGGAAATCTC…	NZ_AKDC01000037.1
	GCF_000266425.1	Xanthomonas axonopodis pv. manihotis str. UA686	--TGCCCGCCATGTCCCAGACCCCGTCTTCCCTGCGCGATCTCGAACACCACAGCGCGTTCGTCGAACGCCATATCGGCCCCAACGACGCGGAAATCGCCCAGATGCTGGACGTGGTCGGCCACGCCTGCCTGGATGCGCTGACCGATGCCATCGTGCCGGG------CAACAT---------------CAAGTCGCCGGCGCCGCTGGCGCTGCCCGAGGCGATCACCGAAGAAGAAGCGCTGGCCAAGATCCGCGCCATCGCCGACAAGAACACCGTGTATCGCAACTTCATCGGCCAGGGCTATTACGGCACCCACACACCGAAGGTGATCCTGCGCAATATCCTGGAGAACCCGGCCTGGTACACCGCCTACACGCCGTACCAGGCGGAAATCTC…	NZ_AKET01000098.1
	GCF_000265565.1	Xanthomonas axonopodis pv. manihotis str. UA303	--TGCCCGCCATGTCCCAGACCCCGTCTTCCCTGCGCGATCTCGAACACCACAGCGCGTTCGTCGAACGCCATATCGGCCCCAACGACGCGGAAATCGCCCAGATGCTGGACGTGGTCGGCCACGCCTGCCTGGATGCGCTGACCGATGCCATCGTGCCGGG------CAACAT---------------CAAGTCGCCGGCGCCGCTGGCGCTGCCCGAGGCGATCACCGAAGAAGAAGCGCTGGCCAAGATCCGCGCCATCGCCGACAAGAACACCGTGTATCGCAACTTCATCGGCCAGGGCTATTACGGCACCCACACACCGAAGGTGATCCTGCGCAATATCCTGGAGAACCCGGCCTGGTACACCGCCTACACGCCGTACCAGGCGGAAATCTC…	NZ_AKEM01000102.1
	GCF_000266405.1	Xanthomonas axonopodis pv. manihotis str. UA560	GATGCCCGCCATGTCCCAGACCCCGTCTTCCCTGCGCGATCTCGAACACCACAGCGCGTTCGTCGAACGCCATATCGGCCCCAACGACGCGGAAATCGCCCAGATGCTGGACGTGGTCGGCCACGCCTGCCTGGATGCGCTGACCGATGCCATCGTGCCGGG------CAACAT---------------CAAGTCGCCGGCGCCGCTGGCGCTGCCCGAGGCGATCACCGAAGAAGAAGCGCTGGCCAAGATCCGCGCCATCGCCGACAAGAACACCGTGTATCGCAACTTCATCGGCCAGGGCTATTACGGCACCCACACACCGAAGGTGATCCTGCGCAATATCCTGGAGAACCCGGCCTGGTACACCGCCTACACGCCGTACCAGGCGGAAATCTC…	NZ_AKES01000085.1
	GCF_000266365.1	Xanthomonas axonopodis pv. manihotis str. UA536	GATGCCCGCCATGTCCCAGACCCCGTCTTCCCTGCGCGATCTCGAACACCACAGCGCGTTCGTCGAACGCCATATCGGCCCCAACGACGCGGAAATCGCCCAGATGCTGGACGTGGTCGGCCACGCCTGCCTGGATGCGCTGACCGATGCCATCGTGCCGGG------CAACAT---------------CAAGTCGCCGGCGCCGCTGGCGCTGCCCGAGGCGATCACCGAAGAAGAAGCGCTGGCCAAGATCCGCGCCATCGCCGACAAGAACACCGTGTATCGCAACTTCATCGGCCAGGGCTATTACGGCACCCACACACCGAAGGTGATCCTGCGCAATATCCTGGAGAACCCGGCCTGGTACACCGCCTACACGCCGTACCAGGCGGAAATCTC…	NZ_AKEQ01000107.1
	GCF_000266845.1	Xanthomonas axonopodis pv. manihotis str. UA324	GATGCCCGCCATGTCCCAGACCCCGTCTTCCCTGCGCGATCTCGAACACCACAGCGCGTTCGTCGAACGCCATATCGGCCCCAACGACGCGGAAATCGCCCAGATGCTGGACGTGGTCGGCCACGCCTGCCTGGATGCGCTGACCGATGCCATCGTGCCGGG------CAACAT---------------CAAGTCGCCGGCGCCGCTGGCGCTGCCCGAGGCGATCACCGAAGAAGAAGCGCTGGCCAAGATCCGCGCCATCGCCGACAAGAACACCGTGTATCGCAACTTCATCGGCCAGGGCTATTACGGCACCCACACACCGAAGGTGATCCTGCGCAATATCCTGGAGAACCCGGCCTGGTACACCGCCTACACGCCGTACCAGGCGGAAATCTC…	NZ_AKEP01000071.1
	GCF_000266805.1	Xanthomonas axonopodis pv. manihotis str. UA323	GATGCCCGCCATGTCCCAGACCCCGTCTTCCCTGCGCGATCTCGAACACCACAGCGCGTTCGTCGAACGCCATATCGGCCCCAACGACGCGGAAATCGCCCAGATGCTGGACGTGGTCGGCCACGCCTGCCTGGATGCGCTGACCGATGCCATCGTGCCGGG------CAACAT---------------CAAGTCGCCGGCGCCGCTGGCGCTGCCCGAGGCGATCACCGAAGAAGAAGCGCTGGCCAAGATCCGCGCCATCGCCGACAAGAACACCGTGTATCGCAACTTCATCGGCCAGGGCTATTACGGCACCCACACACCGAAGGTGATCCTGCGCAATATCCTGGAGAACCCGGCCTGGTACACCGCCTACACGCCGTACCAGGCGGAAATCTC…	NZ_AKEO01000120.1
	GCF_000266205.1	Xanthomonas axonopodis pv. manihotis str. IBSBF 285	--TGCCCGCCATGTCCCAGACCCCGTCTTCCCTGCGCGATCTCGAACACCACAGCGCGTTCGTCGAACGCCATATCGGCCCCAACGACGCGGAAATCGCCCAGATGCTGGACGTGGTCGGCCACGCCTGCCTGGATGCGCTGACCGATGCCATCGTGCCGGG------CAACAT---------------CAAGTCGCCGGCGCCGCTGGCGCTGCCCGAGGCGATCACCGAAGAAGAAGCGCTGGCCAAGATCCGCGCCATCGCCGACAAGAACACCGTGTATCGCAACTTCATCGGCCAGGGCTATTACGGCACCCACACACCGAAGGTGATCCTGCGCAATATCCTGGAGAACCCGGCCTGGTACACCGCCTACACGCCGTACCAGGCGGAAATCTC…	NZ_AKDW01000131.1
	GCF_000266725.1	Xanthomonas axonopodis pv. manihotis str. Xam678	--TGCCCGCCATGTCCCAGACCCCGTCTTCCCTGCGCGATCTCGAACACCACAGCGCGTTCGTCGAACGCCATATCGGCCCCAACGACGCGGAAATCGCCCAGATGCTGGACGTGGTCGGCCACGCCTGCCTGGATGCGCTGACCGATGCCATCGTGCCGGG------CAACAT---------------CAAGTCGCCGGCGCCGCTGGCGCTGCCCGAGGCGATCACCGAAGAAGAAGCGCTGGCCAAGATCCGCGCCATCGCCGACAAGAACACCGTGTATCGCAACTTCATCGGCCAGGGCTATTACGGCACCCACACACCGAAGGTGATCCTGCGCAATATCCTGGAGAACCCGGCCTGGTACACCGCCTACACGCCGTACCAGGCGGAAATCTC…	NZ_AKFI01000089.1
	GCF_000266705.1	Xanthomonas axonopodis pv. manihotis str. Xam672	--TGCCCGCCATGTCCCAGACCCCGTCTTCCCTGCGCGATCTCGAACACCACAGCGCGTTCGTCGAACGCCATATCGGCCCCAACGACGCGGAAATCGCCCAGATGCTGGACGTGGTCGGCCACGCCTGCCTGGATGCGCTGACCGATGCCATCGTGCCGGG------CAACAT---------------CAAGTCGCCGGCGCCGCTGGCGCTGCCCGAGGCGATCACCGAAGAAGAAGCGCTGGCCAAGATCCGCGCCATCGCCGACAAGAACACCGTGTATCGCAACTTCATCGGCCAGGGCTATTACGGCACCCACACACCGAAGGTGATCCTGCGCAATATCCTGGAGAACCCGGCCTGGTACACCGCCTACACGCCGTACCAGGCGGAAATCTC…	NZ_AKFH01000027.1
	GCF_000266665.1	Xanthomonas axonopodis pv. manihotis str. Xam668	--TGCCCGCCATGTCCCAGACCCCGTCTTCCCTGCGCGATCTCGAACACCACAGCGCGTTCGTCGAACGCCATATCGGCCCCAACGACGCGGAAATCGCCCAGATGCTGGACGTGGTCGGCCACGCCTGCCTGGATGCGCTGACCGATGCCATCGTGCCGGG------CAACAT---------------CAAGTCGCCGGCGCCGCTGGCGCTGCCCGAGGCGATCACCGAAGAAGAAGCGCTGGCCAAGATCCGCGCCATCGCCGACAAGAACACCGTGTATCGCAACTTCATCGGCCAGGGCTATTACGGCACCCACACACCGAAGGTGATCCTGCGCAATATCCTGGAGAACCCGGCCTGGTACACCGCCTACACGCCGTACCAGGCGGAAATCTC…	NZ_AKFF01000161.1
	GCF_000266645.1	Xanthomonas axonopodis pv. manihotis str. Xam1134	--TGCCCGCCATGTCCCAGACCCCGTCTTCCCTGCGCGATCTCGAACACCACAGCGCGTTCGTCGAACGCCATATCGGCCCCAACGACGCGGAAATCGCCCAGATGCTGGACGTGGTCGGCCACGCCTGCCTGGATGCGCTGACCGATGCCATCGTGCCGGG------CAACAT---------------CAAGTCGCCGGCGCCGCTGGCGCTGCCCGAGGCGATCACCGAAGAAGAAGCGCTGGCCAAGATCCGCGCCATCGCCGACAAGAACACCGTGTATCGCAACTTCATCGGCCAGGGCTATTACGGCACCCACACACCGAAGGTGATCCTGCGCAATATCCTGGAGAACCCGGCCTGGTACACCGCCTACACGCCGTACCAGGCGGAAATCTC…	NZ_AKFE01000068.1
	GCF_000266565.1	Xanthomonas axonopodis pv. manihotis str. UG43	--TGCCCGCCATGTCCCAGACCCCGTCTTCCCTGCGCGATCTCGAACACCACAGCGCGTTCGTCGAACGCCATATCGGCCCCAACGACGCGGAAATCGCCCAGATGCTGGACGTGGTCGGCCACGCCTGCCTGGATGCGCTGACCGATGCCATCGTGCCGGG------CAACAT---------------CAAGTCGCCGGCGCCGCTGGCGCTGCCCGAGGCGATCACCGAAGAAGAAGCGCTGGCCAAGATCCGCGCCATCGCCGACAAGAACACCGTGTATCGCAACTTCATCGGCCAGGGCTATTACGGCACCCACACACCGAAGGTGATCCTGCGCAATATCCTGGAGAACCCGGCCTGGTACACCGCCTACACGCCGTACCAGGCGGAAATCTC…	NZ_AKFA01000110.1
	GCF_000266445.1	Xanthomonas axonopodis pv. manihotis str. UG21	--TGCCCGCCATGTCCCAGACCCCGTCTTCCCTGCGCGATCTCGAACACCACAGCGCGTTCGTCGAACGCCATATCGGCCCCAACGACGCGGAAATCGCCCAGATGCTGGACGTGGTCGGCCACGCCTGCCTGGATGCGCTGACCGATGCCATCGTGCCGGG------CAACAT---------------CAAGTCGCCGGCGCCGCTGGCGCTGCCCGAGGCGATCACCGAAGAAGAAGCGCTGGCCAAGATCCGCGCCATCGCCGACAAGAACACCGTGTATCGCAACTTCATCGGCCAGGGCTATTACGGCACCCACACACCGAAGGTGATCCTGCGCAATATCCTGGAGAACCCGGCCTGGTACACCGCCTACACGCCGTACCAGGCGGAAATCTC…	NZ_AKEU01000094.1
	GCF_000266385.1	Xanthomonas axonopodis pv. manihotis str. UA556	--TGCCCGCCATGTCCCAGACCCCGTCTTCCCTGCGCGATCTCGAACACCACAGCGCGTTCGTCGAACGCCATATCGGCCCCAACGACGCGGAAATCGCCCAGATGCTGGACGTGGTCGGCCACGCCTGCCTGGATGCGCTGACCGATGCCATCGTGCCGGG------CAACAT---------------CAAGTCGCCGGCGCCGCTGGCGCTGCCCGAGGCGATCACCGAAGAAGAAGCGCTGGCCAAGATCCGCGCCATCGCCGACAAGAACACCGTGTATCGCAACTTCATCGGCCAGGGCTATTACGGCACCCACACACCGAAGGTGATCCTGCGCAATATCCTGGAGAACCCGGCCTGGTACACCGCCTACACGCCGTACCAGGCGGAAATCTC…	NZ_AKER01000008.1
	GCF_000265605.1	Xanthomonas axonopodis pv. manihotis str. ORST17	--TGCCCGCCATGTCCCAGACCCCGTCTTCCCTGCGCGATCTCGAACACCACAGCGCGTTCGTCGAACGCCATATCGGCCCCAACGACGCGGAAATCGCCCAGATGCTGGACGTGGTCGGCCACGCCTGCCTGGATGCGCTGACCGATGCCATCGTGCCGGG------CAACAT---------------CAAGTCGCCGGCGCCGCTGGCGCTGCCCGAGGCGATCACCGAAGAAGAAGCGCTGGCCAAGATCCGCGCCATCGCCGACAAGAACACCGTGTATCGCAACTTCATCGGCCAGGGCTATTACGGCACCCACACACCGAAGGTGATCCTGCGCAATATCCTGGAGAACCCGGCCTGGTACACCGCCTACACGCCGTACCAGGCGGAAATCTC…	NZ_AKEH01000109.1
	GCF_000266105.1	Xanthomonas axonopodis pv. manihotis str. IBSBF 2818	--TGCCCGCCATGTCCCAGACCCCGTCTTCCCTGCGCGATCTCGAACACCACAGCGCGTTCGTCGAACGCCATATCGGCCCCAACGACGCGGAAATCGCCCAGATGCTGGACGTGGTCGGCCACGCCTGCCTGGATGCGCTGACCGATGCCATCGTGCCGGG------CAACAT---------------CAAGTCGCCGGCGCCGCTGGCGCTGCCCGAGGCGATCACCGAAGAAGAAGCGCTGGCCAAGATCCGCGCCATCGCCGACAAGAACACCGTGTATCGCAACTTCATCGGCCAGGGCTATTACGGCACCCACACACCGAAGGTGATCCTGCGCAATATCCTGGAGAACCCGGCCTGGTACACCGCCTACACGCCGTACCAGGCGGAAATCTC…	NZ_AKDR01000139.1
	GCF_000265985.1	Xanthomonas axonopodis pv. manihotis str. IBSBF 2539	--TGCCCGCCATGTCCCAGACCCCGTCTTCCCTGCGCGATCTCGAACACCACAGCGCGTTCGTCGAACGCCATATCGGCCCCAACGACGCGGAAATCGCCCAGATGCTGGACGTGGTCGGCCACGCCTGCCTGGATGCGCTGACCGATGCCATCGTGCCGGG------CAACAT---------------CAAGTCGCCGGCGCCGCTGGCGCTGCCCGAGGCGATCACCGAAGAAGAAGCGCTGGCCAAGATCCGCGCCATCGCCGACAAGAACACCGTGTATCGCAACTTCATCGGCCAGGGCTATTACGGCACCCACACACCGAAGGTGATCCTGCGCAATATCCTGGAGAACCCGGCCTGGTACACCGCCTACACGCCGTACCAGGCGGAAATCTC…	NZ_AKDH01000069.1
	GCF_000265825.1	Xanthomonas axonopodis pv. manihotis str. CIO1	--TGCCCGCCATGTCCCAGACCCCGTCTTCCCTGCGCGATCTCGAACACCACAGCGCGTTCGTCGAACGCCATATCGGCCCCAACGACGCGGAAATCGCCCAGATGCTGGACGTGGTCGGCCACGCCTGCCTGGATGCGCTGACCGATGCCATCGTGCCGGG------CAACAT---------------CAAGTCGCCGGCGCCGCTGGCGCTGCCCGAGGCGATCACCGAAGAAGAAGCGCTGGCCAAGATCCGCGCCATCGCCGACAAGAACACCGTGTATCGCAACTTCATCGGCCAGGGCTATTACGGCACCCACACACCGAAGGTGATCCTGCGCAATATCCTGGAGAACCCGGCCTGGTACACCGCCTACACGCCGTACCAGGCGGAAATCTC…	NZ_AKCZ01000060.1
	GCF_000265785.1	Xanthomonas axonopodis pv. manihotis str. AFNC1360	--TGCCCGCCATGTCCCAGACCCCGTCTTCCCTGCGCGATCTCGAACACCACAGCGCGTTCGTCGAACGCCATATCGGCCCCAACGACGCGGAAATCGCCCAGATGCTGGACGTGGTCGGCCACGCCTGCCTGGATGCGCTGACCGATGCCATCGTGCCGGG------CAACAT---------------CAAGTCGCCGGCGCCGCTGGCGCTGCCCGAGGCGATCACCGAAGAAGAAGCGCTGGCCAAGATCCGCGCCATCGCCGACAAGAACACCGTGTATCGCAACTTCATCGGCCAGGGCTATTACGGCACCCACACACCGAAGGTGATCCTGCGCAATATCCTGGAGAACCCGGCCTGGTACACCGCCTACACGCCGTACCAGGCGGAAATCTC…	NZ_AKCW01000005.1
	GCF_000266625.1	Xanthomonas axonopodis pv. manihotis str. UG51	GATGCCCGCCATGTCCCAGACCCCGTCTTCCCTGCGCGATCTCGAACACCACAGCGCGTTCGTCGAACGCCATATCGGCCCCAACGACGCGGAAATCGCCCAGATGCTGGACGTGGTCGGCCACGCCTGCCTGGATGCGCTGACCGATGCCATCGTGCCGGG------CAACAT---------------CAAGTCGCCGGCGCCGCTGGCGCTGCCCGAGGCGATCACCGAAGAAGAAGCGCTGGCCAAGATCCGCGCCATCGCCGACAAGAACACCGTGTATCGCAACTTCATCGGCCAGGGCTATTACGGCACCCACACACCGAAGGTGATCCTGCGCAATATCCTGGAGAACCCGGCCTGGTACACCGCCTACACGCCGTACCAGGCGGAAATCTC…	NZ_AKFD01000012.1
	GCF_000266605.1	Xanthomonas axonopodis pv. manihotis str. UG45	GATGCCCGCCATGTCCCAGACCCCGTCTTCCCTGCGCGATCTCGAACACCACAGCGCGTTCGTCGAACGCCATATCGGCCCCAACGACGCGGAAATCGCCCAGATGCTGGACGTGGTCGGCCACGCCTGCCTGGATGCGCTGACCGATGCCATCGTGCCGGG------CAACAT---------------CAAGTCGCCGGCGCCGCTGGCGCTGCCCGAGGCGATCACCGAAGAAGAAGCGCTGGCCAAGATCCGCGCCATCGCCGACAAGAACACCGTGTATCGCAACTTCATCGGCCAGGGCTATTACGGCACCCACACACCGAAGGTGATCCTGCGCAATATCCTGGAGAACCCGGCCTGGTACACCGCCTACACGCCGTACCAGGCGGAAATCTC…	NZ_AKFC01000053.1
	GCF_000266585.1	Xanthomonas axonopodis pv. manihotis str. UG44	GATGCCCGCCATGTCCCAGACCCCGTCTTCCCTGCGCGATCTCGAACACCACAGCGCGTTCGTCGAACGCCATATCGGCCCCAACGACGCGGAAATCGCCCAGATGCTGGACGTGGTCGGCCACGCCTGCCTGGATGCGCTGACCGATGCCATCGTGCCGGG------CAACAT---------------CAAGTCGCCGGCGCCGCTGGCGCTGCCCGAGGCGATCACCGAAGAAGAAGCGCTGGCCAAGATCCGCGCCATCGCCGACAAGAACACCGTGTATCGCAACTTCATCGGCCAGGGCTATTACGGCACCCACACACCGAAGGTGATCCTGCGCAATATCCTGGAGAACCCGGCCTGGTACACCGCCTACACGCCGTACCAGGCGGAAATCTC…	NZ_AKFB01000129.1
	GCF_000266545.1	Xanthomonas axonopodis pv. manihotis str. UG39	GATGCCCGCCATGTCCCAGACCCCGTCTTCCCTGCGCGATCTCGAACACCACAGCGCGTTCGTCGAACGCCATATCGGCCCCAACGACGCGGAAATCGCCCAGATGCTGGACGTGGTCGGCCACGCCTGCCTGGATGCGCTGACCGATGCCATCGTGCCGGG------CAACAT---------------CAAGTCGCCGGCGCCGCTGGCGCTGCCCGAGGCGATCACCGAAGAAGAAGCGCTGGCCAAGATCCGCGCCATCGCCGACAAGAACACCGTGTATCGCAACTTCATCGGCCAGGGCTATTACGGCACCCACACACCGAAGGTGATCCTGCGCAATATCCTGGAGAACCCGGCCTGGTACACCGCCTACACGCCGTACCAGGCGGAAATCTC…	NZ_AKEZ01000119.1
	GCF_000266505.1	Xanthomonas axonopodis pv. manihotis str. UG27	GATGCCCGCCATGTCCCAGACCCCGTCTTCCCTGCGCGATCTCGAACACCACAGCGCGTTCGTCGAACGCCATATCGGCCCCAACGACGCGGAAATCGCCCAGATGCTGGACGTGGTCGGCCACGCCTGCCTGGATGCGCTGACCGATGCCATCGTGCCGGG------CAACAT---------------CAAGTCGCCGGCGCCGCTGGCGCTGCCCGAGGCGATCACCGAAGAAGAAGCGCTGGCCAAGATCCGCGCCATCGCCGACAAGAACACCGTGTATCGCAACTTCATCGGCCAGGGCTATTACGGCACCCACACACCGAAGGTGATCCTGCGCAATATCCTGGAGAACCCGGCCTGGTACACCGCCTACACGCCGTACCAGGCGGAAATCTC…	NZ_AKEX01000111.1
	GCF_000266485.1	Xanthomonas axonopodis pv. manihotis str. UG24	GATGCCCGCCATGTCCCAGACCCCGTCTTCCCTGCGCGATCTCGAACACCACAGCGCGTTCGTCGAACGCCATATCGGCCCCAACGACGCGGAAATCGCCCAGATGCTGGACGTGGTCGGCCACGCCTGCCTGGATGCGCTGACCGATGCCATCGTGCCGGG------CAACAT---------------CAAGTCGCCGGCGCCGCTGGCGCTGCCCGAGGCGATCACCGAAGAAGAAGCGCTGGCCAAGATCCGCGCCATCGCCGACAAGAACACCGTGTATCGCAACTTCATCGGCCAGGGCTATTACGGCACCCACACACCGAAGGTGATCCTGCGCAATATCCTGGAGAACCCGGCCTGGTACACCGCCTACACGCCGTACCAGGCGGAAATCTC…	NZ_AKEW01000085.1
	GCF_000266465.1	Xanthomonas axonopodis pv. manihotis str. UG23	GATGCCCGCCATGTCCCAGACCCCGTCTTCCCTGCGCGATCTCGAACACCACAGCGCGTTCGTCGAACGCCATATCGGCCCCAACGACGCGGAAATCGCCCAGATGCTGGACGTGGTCGGCCACGCCTGCCTGGATGCGCTGACCGATGCCATCGTGCCGGG------CAACAT---------------CAAGTCGCCGGCGCCGCTGGCGCTGCCCGAGGCGATCACCGAAGAAGAAGCGCTGGCCAAGATCCGCGCCATCGCCGACAAGAACACCGTGTATCGCAACTTCATCGGCCAGGGCTATTACGGCACCCACACACCGAAGGTGATCCTGCGCAATATCCTGGAGAACCCGGCCTGGTACACCGCCTACACGCCGTACCAGGCGGAAATCTC…	NZ_AKEV01000093.1
	GCF_000266825.1	Xanthomonas axonopodis pv. manihotis str. UA306	GATGCCCGCCATGTCCCAGACCCCGTCTTCCCTGCGCGATCTCGAACACCACAGCGCGTTCGTCGAACGCCATATCGGCCCCAACGACGCGGAAATCGCCCAGATGCTGGACGTGGTCGGCCACGCCTGCCTGGATGCGCTGACCGATGCCATCGTGCCGGG------CAACAT---------------CAAGTCGCCGGCGCCGCTGGCGCTGCCCGAGGCGATCACCGAAGAAGAAGCGCTGGCCAAGATCCGCGCCATCGCCGACAAGAACACCGTGTATCGCAACTTCATCGGCCAGGGCTATTACGGCACCCACACACCGAAGGTGATCCTGCGCAATATCCTGGAGAACCCGGCCTGGTACACCGCCTACACGCCGTACCAGGCGGAAATCTC…	NZ_AKEN01000105.1
	GCF_000265585.1	Xanthomonas axonopodis pv. manihotis str. UA226	GATGCCCGCCATGTCCCAGACCCCGTCTTCCCTGCGCGATCTCGAACACCACAGCGCGTTCGTCGAACGCCATATCGGCCCCAACGACGCGGAAATCGCCCAGATGCTGGACGTGGTCGGCCACGCCTGCCTGGATGCGCTGACCGATGCCATCGTGCCGGG------CAACAT---------------CAAGTCGCCGGCGCCGCTGGCGCTGCCCGAGGCGATCACCGAAGAAGAAGCGCTGGCCAAGATCCGCGCCATCGCCGACAAGAACACCGTGTATCGCAACTTCATCGGCCAGGGCTATTACGGCACCCACACACCGAAGGTGATCCTGCGCAATATCCTGGAGAACCCGGCCTGGTACACCGCCTACACGCCGTACCAGGCGGAAATCTC…	NZ_AKEL01000055.1
	GCF_000266345.1	Xanthomonas axonopodis pv. manihotis str. ThaiXam	GATGCCCGCCATGTCCCAGACCCCGTCTTCCCTGCGCGATCTCGAACACCACAGCGCGTTCGTCGAACGCCATATCGGCCCCAACGACGCGGAAATCGCCCAGATGCTGGACGTGGTCGGCCACGCCTGCCTGGATGCGCTGACCGATGCCATCGTGCCGGG------CAACAT---------------CAAGTCGCCGGCGCCGCTGGCGCTGCCCGAGGCGATCACCGAAGAAGAAGCGCTGGCCAAGATCCGCGCCATCGCCGACAAGAACACCGTGTATCGCAACTTCATCGGCCAGGGCTATTACGGCACCCACACACCGAAGGTGATCCTGCGCAATATCCTGGAGAACCCGGCCTGGTACACCGCCTACACGCCGTACCAGGCGGAAATCTC…	NZ_AKEK01000284.1
	GCF_000266325.1	Xanthomonas axonopodis pv. manihotis str. ORST X27	GATGCCCGCCATGTCCCAGACCCCGTCTTCCCTGCGCGATCTCGAACACCACAGCGCGTTCGTCGAACGCCATATCGGCCCCAACGACGCGGAAATCGCCCAGATGCTGGACGTGGTCGGCCACGCCTGCCTGGATGCGCTGACCGATGCCATCGTGCCGGG------CAACAT---------------CAAGTCGCCGGCGCCGCTGGCGCTGCCCGAGGCGATCACCGAAGAAGAAGCGCTGGCCAAGATCCGCGCCATCGCCGACAAGAACACCGTGTATCGCAACTTCATCGGCCAGGGCTATTACGGCACCCACACACCGAAGGTGATCCTGCGCAATATCCTGGAGAACCCGGCCTGGTACACCGCCTACACGCCGTACCAGGCGGAAATCTC…	NZ_AKEJ01000087.1
	GCF_000265705.1	Xanthomonas axonopodis pv. manihotis str. NG1	GATGCCCGCCATGTCCCAGACCCCGTCTTCCCTGCGCGATCTCGAACACCACAGCGCGTTCGTCGAACGCCATATCGGCCCCAACGACGCGGAAATCGCCCAGATGCTGGACGTGGTCGGCCACGCCTGCCTGGATGCGCTGACCGATGCCATCGTGCCGGG------CAACAT---------------CAAGTCGCCGGCGCCGCTGGCGCTGCCCGAGGCGATCACCGAAGAAGAAGCGCTGGCCAAGATCCGCGCCATCGCCGACAAGAACACCGTGTATCGCAACTTCATCGGCCAGGGCTATTACGGCACCCACACACCGAAGGTGATCCTGCGCAATATCCTGGAGAACCCGGCCTGGTACACCGCCTACACGCCGTACCAGGCGGAAATCTC…	NZ_AKEG01000480.1
	GCF_000266065.1	Xanthomonas axonopodis pv. manihotis str. IBSBF 280	GATGCCCGCCATGTCCCAGACCCCGTCTTCCCTGCGCGATCTCGAACACCACAGCGCGTTCGTCGAACGCCATATCGGCCCCAACGACGCGGAAATCGCCCAGATGCTGGACGTGGTCGGCCACGCCTGCCTGGATGCGCTGACCGATGCCATCGTGCCGGG------CAACAT---------------CAAGTCGCCGGCGCCGCTGGCGCTGCCCGAGGCGATCACCGAAGAAGAAGCGCTGGCCAAGATCCGCGCCATCGCCGACAAGAACACCGTGTATCGCAACTTCATCGGCCAGGGCTATTACGGCACCCACACACCGAAGGTGATCCTGCGCAATATCCTGGAGAACCCGGCCTGGTACACCGCCTACACGCCGTACCAGGCGGAAATCTC…	NZ_AKDP01000227.1
	GCF_000266045.1	Xanthomonas axonopodis pv. manihotis str. IBSBF 278	GATGCCCGCCATGTCCCAGACCCCGTCTTCCCTGCGCGATCTCGAACACCACAGCGCGTTCGTCGAACGCCATATCGGCCCCAACGACGCGGAAATCGCCCAGATGCTGGACGTGGTCGGCCACGCCTGCCTGGATGCGCTGACCGATGCCATCGTGCCGGG------CAACAT---------------CAAGTCGCCGGCGCCGCTGGCGCTGCCCGAGGCGATCACCGAAGAAGAAGCGCTGGCCAAGATCCGCGCCATCGCCGACAAGAACACCGTGTATCGCAACTTCATCGGCCAGGGCTATTACGGCACCCACACACCGAAGGTGATCCTGCGCAATATCCTGGAGAACCCGGCCTGGTACACCGCCTACACGCCGTACCAGGCGGAAATCTC…	NZ_AKDO01000129.1
	GCF_000265965.1	Xanthomonas axonopodis pv. manihotis str. IBSBF 2538	GATGCCCGCCATGTCCCAGACCCCGTCTTCCCTGCGCGATCTCGAACACCACAGCGCGTTCGTCGAACGCCATATCGGCCCCAACGACGCGGAAATCGCCCAGATGCTGGACGTGGTCGGCCACGCCTGCCTGGATGCGCTGACCGATGCCATCGTGCCGGG------CAACAT---------------CAAGTCGCCGGCGCCGCTGGCGCTGCCCGAGGCGATCACCGAAGAAGAAGCGCTGGCCAAGATCCGCGCCATCGCCGACAAGAACACCGTGTATCGCAACTTCATCGGCCAGGGCTATTACGGCACCCACACACCGAAGGTGATCCTGCGCAATATCCTGGAGAACCCGGCCTGGTACACCGCCTACACGCCGTACCAGGCGGAAATCTC…	NZ_AKDG01000298.1
	GCF_000265765.1	Xanthomonas axonopodis pv. manihotis str. AT6B	GATGCCCGCCATGTCCCAGACCCCGTCTTCCCTGCGCGATCTCGAACACCACAGCGCGTTCGTCGAACGCCATATCGGCCCCAACGACGCGGAAATCGCCCAGATGCTGGACGTGGTCGGCCACGCCTGCCTGGATGCGCTGACCGATGCCATCGTGCCGGG------CAACAT---------------CAAGTCGCCGGCGCCGCTGGCGCTGCCCGAGGCGATCACCGAAGAAGAAGCGCTGGCCAAGATCCGCGCCATCGCCGACAAGAACACCGTGTATCGCAACTTCATCGGCCAGGGCTATTACGGCACCCACACACCGAAGGTGATCCTGCGCAATATCCTGGAGAACCCGGCCTGGTACACCGCCTACACGCCGTACCAGGCGGAAATCTC…	NZ_AKCX01000122.1
	GCF_000225915.1	Xanthomonas axonopodis pv. citrumelo F1	GATGCCCGCCATGTCCCAGACCCCGTCTTCCCTGCGCGACCTCGAACACCACAGCGCGTTCGTCGAGCGCCATATCGGCCCCAACGACGCGGAAATCGCCCAGATGCTGGACGTGGTCGGCCACGCCTGCCTGGATGCGCTGACCGATGCCATCGTGCCGGG------CAACAT---------------CAAGTCGCCGGCGCCGCTGGCGCTGCCCGAGGCGATCACCGAAGAAGAAGCGCTGGCCAAGATCCGCGCCATCGCCGACAAGAACACCGTGTTCCGCAACTTCATCGGCCAGGGCTACTACGGCGCCCACACGCCGAAGGTCATCCTGCGCAACATCCTGGAAAACCCGGCCTGGTACACCGCCTATACGCCGTACCAGGCGGAAATTTC…	NC_016010.1
	GCF_001009365.1	Xanthomonas perforans	--TGCCCGCCATGTCCCAGACCCCGTCTTCCCTGCGCGACCTCGAACACCACAGCGCGTTCGTCGAGCGCCATATCGGCCCCAACGACGCGGAAATCGCCCAGATGCTGGACGTGGTCGGCCACGCCTGCCTGGATGCGCTGACCGATGCCATCGTGCCGGG------CAACAT---------------CAAGTCGCCGGCGCCGCTGGCGCTGCCCGAGGCGATCACCGAAGAAGAAGCGCTGGCCAAGATCCGCGCCATCGCCGACAAGAACACCGTGTTCCGCAACTTCATCGGCCAGGGCTACTACGGCACCCACACGCCGAAGGTCATCCTGCGCAACATCCTGGAAAACCCGGCCTGGTACACCGCCTATACGCCGTACCAGGCGGAAATTTC…	NZ_JZVA01000026.1
	GCF_001010085.1	Xanthomonas perforans	--TGCCCGCCATGTCCCAGACCCCGTCTTCCCTGCGCGACCTCGAACACCACAGCGCGTTCGTCGAGCGCCATATCGGCCCCAACGACGCGGAAATCGCCCAGATGCTGGACGTGGTCGGCCACGCCTGCCTGGATGCGCTGACCGATGCCATCGTGCCGGG------CAACAT---------------CAAGTCGCCGGCGCCGCTGGCGCTGCCCGAGGCGATCACCGAAGAAGAAGCGCTGGCCAAGATCCGCGCCATCGCCGACAAGAACACCGTGTTCCGCAACTTCATCGGCCAGGGCTACTACGGCACCCACACGCCGAAGGTCATCCTGCGCAACATCCTGGAAAACCCGGCCTGGTACACCGCCTATACGCCGTACCAGGCGGAAATTTC…	NZ_JZVZ01000015.1
	GCF_001009925.1	Xanthomonas perforans	--TGCCCGCCATGTCCCAGACCCCGTCTTCCCTGCGCGACCTCGAACACCACAGCGCGTTCGTCGAGCGCCATATCGGCCCCAACGACGCGGAAATCGCCCAGATGCTGGACGTGGTCGGCCACGCCTGCCTGGATGCGCTGACCGATGCCATCGTGCCGGG------CAACAT---------------CAAGTCGCCGGCGCCGCTGGCGCTGCCCGAGGCGATCACCGAAGAAGAAGCGCTGGCCAAGATCCGCGCCATCGCCGACAAGAACACCGTGTTCCGCAACTTCATCGGCCAGGGCTACTACGGCACCCACACGCCGAAGGTCATCCTGCGCAACATCCTGGAAAACCCGGCCTGGTACACCGCCTATACGCCGTACCAGGCGGAAATTTC…	NZ_JZVY01000028.1
	GCF_001009475.1	Xanthomonas perforans	--TGCCCGCCATGTCCCAGACCCCGTCTTCCCTGCGCGACCTCGAACACCACAGCGCGTTCGTCGAGCGCCATATCGGCCCCAACGACGCGGAAATCGCCCAGATGCTGGACGTGGTCGGCCACGCCTGCCTGGATGCGCTGACCGATGCCATCGTGCCGGG------CAACAT---------------CAAGTCGCCGGCGCCGCTGGCGCTGCCCGAGGCGATCACCGAAGAAGAAGCGCTGGCCAAGATCCGCGCCATCGCCGACAAGAACACCGTGTTCCGCAACTTCATCGGCCAGGGCTACTACGGCACCCACACGCCGAAGGTCATCCTGCGCAACATCCTGGAAAACCCGGCCTGGTACACCGCCTATACGCCGTACCAGGCGGAAATTTC…	NZ_JZVK01000063.1
	GCF_001009785.1	Xanthomonas perforans	--TGCCCGCCATGTCCCAGACCCCGTCTTCCCTGCGCGACCTCGAACACCACAGCGCGTTCGTCGAGCGCCATATCGGCCCCAACGACGCGGAAATCGCCCAGATGCTGGACGTGGTCGGCCACGCCTGCCTGGATGCGCTGACCGATGCCATCGTGCCGGG------CAACAT---------------CAAGTCGCCGGCGCCGCTGGCGCTGCCCGAGGCGATCACCGAAGAAGAAGCGCTGGCCAAGATCCGCGCCATCGCCGACAAGAACACCGTGTTCCGCAACTTCATCGGCCAGGGCTACTACGGCACCCACACGCCGAAGGTCATCCTGCGCAACATCCTGGAAAACCCGGCCTGGTACACCGCCTATACGCCGTACCAGGCGGAAATTTC…	NZ_JZVJ01000001.1
	GCF_001009765.1	Xanthomonas perforans	--TGCCCGCCATGTCCCAGACCCCGTCTTCCCTGCGCGACCTCGAACACCACAGCGCGTTCGTCGAGCGCCATATCGGCCCCAACGACGCGGAAATCGCCCAGATGCTGGACGTGGTCGGCCACGCCTGCCTGGATGCGCTGACCGATGCCATCGTGCCGGG------CAACAT---------------CAAGTCGCCGGCGCCGCTGGCGCTGCCCGAGGCGATCACCGAAGAAGAAGCGCTGGCCAAGATCCGCGCCATCGCCGACAAGAACACCGTGTTCCGCAACTTCATCGGCCAGGGCTACTACGGCACCCACACGCCGAAGGTCATCCTGCGCAACATCCTGGAAAACCCGGCCTGGTACACCGCCTATACGCCGTACCAGGCGGAAATTTC…	NZ_JZVI01000016.1
	GCF_001009745.1	Xanthomonas perforans	--TGCCCGCCATGTCCCAGACCCCGTCTTCCCTGCGCGACCTCGAACACCACAGCGCGTTCGTCGAGCGCCATATCGGCCCCAACGACGCGGAAATCGCCCAGATGCTGGACGTGGTCGGCCACGCCTGCCTGGATGCGCTGACCGATGCCATCGTGCCGGG------CAACAT---------------CAAGTCGCCGGCGCCGCTGGCGCTGCCCGAGGCGATCACCGAAGAAGAAGCGCTGGCCAAGATCCGCGCCATCGCCGACAAGAACACCGTGTTCCGCAACTTCATCGGCCAGGGCTACTACGGCACCCACACGCCGAAGGTCATCCTGCGCAACATCCTGGAAAACCCGGCCTGGTACACCGCCTATACGCCGTACCAGGCGGAAATTTC…	NZ_JZVH01000023.1
	GCF_001009465.1	Xanthomonas perforans	--TGCCCGCCATGTCCCAGACCCCGTCTTCCCTGCGCGACCTCGAACACCACAGCGCGTTCGTCGAGCGCCATATCGGCCCCAACGACGCGGAAATCGCCCAGATGCTGGACGTGGTCGGCCACGCCTGCCTGGATGCGCTGACCGATGCCATCGTGCCGGG------CAACAT---------------CAAGTCGCCGGCGCCGCTGGCGCTGCCCGAGGCGATCACCGAAGAAGAAGCGCTGGCCAAGATCCGCGCCATCGCCGACAAGAACACCGTGTTCCGCAACTTCATCGGCCAGGGCTACTACGGCACCCACACGCCGAAGGTCATCCTGCGCAACATCCTGGAAAACCCGGCCTGGTACACCGCCTATACGCCGTACCAGGCGGAAATTTC…	NZ_JZVG01000010.1
	GCF_001009685.1	Xanthomonas perforans	--TGCCCGCCATGTCCCAGACCCCGTCTTCCCTGCGCGACCTCGAACACCACAGCGCGTTCGTCGAGCGCCATATCGGCCCCAACGACGCGGAAATCGCCCAGATGCTGGACGTGGTCGGCCACGCCTGCCTGGATGCGCTGACCGATGCCATCGTGCCGGG------CAACAT---------------CAAGTCGCCGGCGCCGCTGGCGCTGCCCGAGGCGATCACCGAAGAAGAAGCGCTGGCCAAGATCCGCGCCATCGCCGACAAGAACACCGTGTTCCGCAACTTCATCGGCCAGGGCTACTACGGCACCCACACGCCGAAGGTCATCCTGCGCAACATCCTGGAAAACCCGGCCTGGTACACCGCCTATACGCCGTACCAGGCGGAAATTTC…	NZ_JZVC01000019.1
	GCF_001010105.1	Xanthomonas perforans	GATGCCCGCCATGTCCCAGACCCCGTCTTCCCTGCGCGACCTCGAACACCACAGCGCGTTCGTCGAGCGCCATATCGGCCCCAACGACGCGGAAATCGCCCAGATGCTGGACGTGGTCGGCCACGCCTGCCTGGATGCGCTGACCGATGCCATCGTGCCGGG------CAACAT---------------CAAGTCGCCGGCGCCGCTGGCGCTGCCCGAGGCGATCACCGAAGAAGAAGCGCTGGCCAAGATCCGCGCCATCGCCGACAAGAACACCGTGTTCCGCAACTTCATCGGCCAGGGCTACTACGGCACCCACACGCCGAAGGTCATCCTGCGCAACATCCTGGAAAACCCGGCCTGGTACACCGCCTATACGCCGTACCAGGCGGAAATTTC…	NZ_JZWC01000009.1
	GCF_001009955.1	Xanthomonas perforans	GATGCCCGCCATGTCCCAGACCCCGTCTTCCCTGCGCGACCTCGAACACCACAGCGCGTTCGTCGAGCGCCATATCGGCCCCAACGACGCGGAAATCGCCCAGATGCTGGACGTGGTCGGCCACGCCTGCCTGGATGCGCTGACCGATGCCATCGTGCCGGG------CAACAT---------------CAAGTCGCCGGCGCCGCTGGCGCTGCCCGAGGCGATCACCGAAGAAGAAGCGCTGGCCAAGATCCGCGCCATCGCCGACAAGAACACCGTGTTCCGCAACTTCATCGGCCAGGGCTACTACGGCACCCACACGCCGAAGGTCATCCTGCGCAACATCCTGGAAAACCCGGCCTGGTACACCGCCTATACGCCGTACCAGGCGGAAATTTC…	NZ_JZWB01000002.1
	GCF_001009945.1	Xanthomonas perforans	GATGCCCGCCATGTCCCAGACCCCGTCTTCCCTGCGCGACCTCGAACACCACAGCGCGTTCGTCGAGCGCCATATCGGCCCCAACGACGCGGAAATCGCCCAGATGCTGGACGTGGTCGGCCACGCCTGCCTGGATGCGCTGACCGATGCCATCGTGCCGGG------CAACAT---------------CAAGTCGCCGGCGCCGCTGGCGCTGCCCGAGGCGATCACCGAAGAAGAAGCGCTGGCCAAGATCCGCGCCATCGCCGACAAGAACACCGTGTTCCGCAACTTCATCGGCCAGGGCTACTACGGCACCCACACGCCGAAGGTCATCCTGCGCAACATCCTGGAAAACCCGGCCTGGTACACCGCCTATACGCCGTACCAGGCGGAAATTTC…	NZ_JZWA01000017.1
	GCF_001009935.1	Xanthomonas perforans	GATGCCCGCCATGTCCCAGACCCCGTCTTCCCTGCGCGACCTCGAACACCACAGCGCGTTCGTCGAGCGCCATATCGGCCCCAACGACGCGGAAATCGCCCAGATGCTGGACGTGGTCGGCCACGCCTGCCTGGATGCGCTGACCGATGCCATCGTGCCGGG------CAACAT---------------CAAGTCGCCGGCGCCGCTGGCGCTGCCCGAGGCGATCACCGAAGAAGAAGCGCTGGCCAAGATCCGCGCCATCGCCGACAAGAACACCGTGTTCCGCAACTTCATCGGCCAGGGCTACTACGGCACCCACACGCCGAAGGTCATCCTGCGCAACATCCTGGAAAACCCGGCCTGGTACACCGCCTATACGCCGTACCAGGCGGAAATTTC…	NZ_JZVX01000022.1
	GCF_001010025.1	Xanthomonas perforans	GATGCCCGCCATGTCCCAGACCCCGTCTTCCCTGCGCGACCTCGAACACCACAGCGCGTTCGTCGAGCGCCATATCGGCCCCAACGACGCGGAAATCGCCCAGATGCTGGACGTGGTCGGCCACGCCTGCCTGGATGCGCTGACCGATGCCATCGTGCCGGG------CAACAT---------------CAAGTCGCCGGCGCCGCTGGCGCTGCCCGAGGCGATCACCGAAGAAGAAGCGCTGGCCAAGATCCGCGCCATCGCCGACAAGAACACCGTGTTCCGCAACTTCATCGGCCAGGGCTACTACGGCACCCACACGCCGAAGGTCATCCTGCGCAACATCCTGGAAAACCCGGCCTGGTACACCGCCTATACGCCGTACCAGGCGGAAATTTC…	NZ_JZVV01000027.1
	GCF_001009445.1	Xanthomonas perforans	GATGCCCGCCATGTCCCAGACCCCGTCTTCCCTGCGCGACCTCGAACACCACAGCGCGTTCGTCGAGCGCCATATCGGCCCCAACGACGCGGAAATCGCCCAGATGCTGGACGTGGTCGGCCACGCCTGCCTGGATGCGCTGACCGATGCCATCGTGCCGGG------CAACAT---------------CAAGTCGCCGGCGCCGCTGGCGCTGCCCGAGGCGATCACCGAAGAAGAAGCGCTGGCCAAGATCCGCGCCATCGCCGACAAGAACACCGTGTTCCGCAACTTCATCGGCCAGGGCTACTACGGCACCCACACGCCGAAGGTCATCCTGCGCAACATCCTGGAAAACCCGGCCTGGTACACCGCCTATACGCCGTACCAGGCGGAAATTTC…	NZ_JZVF01000005.1
	GCF_001009405.1	Xanthomonas perforans	GATGCCCGCCATGTCCCAGACCCCGTCTTCCCTGCGCGACCTCGAACACCACAGCGCGTTCGTCGAGCGCCATATCGGCCCCAACGACGCGGAAATCGCCCAGATGCTGGACGTGGTCGGCCACGCCTGCCTGGATGCGCTGACCGATGCCATCGTGCCGGG------CAACAT---------------CAAGTCGCCGGCGCCGCTGGCGCTGCCCGAGGCGATCACCGAAGAAGAAGCGCTGGCCAAGATCCGCGCCATCGCCGACAAGAACACCGTGTTCCGCAACTTCATCGGCCAGGGCTACTACGGCACCCACACGCCGAAGGTCATCCTGCGCAACATCCTGGAAAACCCGGCCTGGTACACCGCCTATACGCCGTACCAGGCGGAAATTTC…	NZ_JZVE01000053.1
	GCF_001009395.1	Xanthomonas perforans	GATGCCCGCCATGTCCCAGACCCCGTCTTCCCTGCGCGACCTCGAACACCACAGCGCGTTCGTCGAGCGCCATATCGGCCCCAACGACGCGGAAATCGCCCAGATGCTGGACGTGGTCGGCCACGCCTGCCTGGATGCGCTGACCGATGCCATCGTGCCGGG------CAACAT---------------CAAGTCGCCGGCGCCGCTGGCGCTGCCCGAGGCGATCACCGAAGAAGAAGCGCTGGCCAAGATCCGCGCCATCGCCGACAAGAACACCGTGTTCCGCAACTTCATCGGCCAGGGCTACTACGGCACCCACACGCCGAAGGTCATCCTGCGCAACATCCTGGAAAACCCGGCCTGGTACACCGCCTATACGCCGTACCAGGCGGAAATTTC…	NZ_JZVD01000048.1
	GCF_001009385.1	Xanthomonas perforans	GATGCCCGCCATGTCCCAGACCCCGTCTTCCCTGCGCGACCTCGAACACCACAGCGCGTTCGTCGAGCGCCATATCGGCCCCAACGACGCGGAAATCGCCCAGATGCTGGACGTGGTCGGCCACGCCTGCCTGGATGCGCTGACCGATGCCATCGTGCCGGG------CAACAT---------------CAAGTCGCCGGCGCCGCTGGCGCTGCCCGAGGCGATCACCGAAGAAGAAGCGCTGGCCAAGATCCGCGCCATCGCCGACAAGAACACCGTGTTCCGCAACTTCATCGGCCAGGGCTACTACGGCACCCACACGCCGAAGGTCATCCTGCGCAACATCCTGGAAAACCCGGCCTGGTACACCGCCTATACGCCGTACCAGGCGGAAATTTC…	NZ_JZVB01000022.1
	GCF_001009705.1	Xanthomonas perforans	GATGCCCGCCATGTCCCAGACCCCGTCTTCCCTGCGCGACCTCGAACACCACAGCGCGTTCGTCGAGCGCCATATCGGCCCCAACGACGCGGAAATCGCCCAGATGCTGGACGTGGTCGGCCACGCCTGCCTGGATGCGCTGACCGATGCCATCGTGCCGGG------CAACAT---------------CAAGTCGCCGGCGCCGCTGGCGCTGCCCGAGGCGATCACCGAAGAAGAAGCGCTGGCCAAGATCCGCGCCATCGCCGACAAGAACACCGTGTTCCGCAACTTCATCGGCCAGGGCTACTACGGCACCCACACGCCGAAGGTCATCCTGCGCAACATCCTGGAAAACCCGGCCTGGTACACCGCCTATACGCCGTACCAGGCGGAAATTTC…	NZ_JZUZ01000021.1
	GCF_001009675.1	Xanthomonas perforans	GATGCCCGCCATGTCCCAGACCCCGTCTTCCCTGCGCGACCTCGAACACCACAGCGCGTTCGTCGAGCGCCATATCGGCCCCAACGACGCGGAAATCGCCCAGATGCTGGACGTGGTCGGCCACGCCTGCCTGGATGCGCTGACCGATGCCATCGTGCCGGG------CAACAT---------------CAAGTCGCCGGCGCCGCTGGCGCTGCCCGAGGCGATCACCGAAGAAGAAGCGCTGGCCAAGATCCGCGCCATCGCCGACAAGAACACCGTGTTCCGCAACTTCATCGGCCAGGGCTACTACGGCACCCACACGCCGAAGGTCATCCTGCGCAACATCCTGGAAAACCCGGCCTGGTACACCGCCTATACGCCGTACCAGGCGGAAATTTC…	NZ_JZUY01000036.1
	GCF_001009665.1	Xanthomonas perforans	GATGCCCGCCATGTCCCAGACCCCGTCTTCCCTGCGCGACCTCGAACACCACAGCGCGTTCGTCGAGCGCCATATCGGCCCCAACGACGCGGAAATCGCCCAGATGCTGGACGTGGTCGGCCACGCCTGCCTGGATGCGCTGACCGATGCCATCGTGCCGGG------CAACAT---------------CAAGTCGCCGGCGCCGCTGGCGCTGCCCGAGGCGATCACCGAAGAAGAAGCGCTGGCCAAGATCCGCGCCATCGCCGACAAGAACACCGTGTTCCGCAACTTCATCGGCCAGGGCTACTACGGCACCCACACGCCGAAGGTCATCCTGCGCAACATCCTGGAAAACCCGGCCTGGTACACCGCCTATACGCCGTACCAGGCGGAAATTTC…	NZ_JZUX01000042.1
	GCF_000192045.1	Xanthomonas perforans 91-118	--TGCCCGCCATGTCCCAGACCCCGTCTTCCCTGCGCGACCTCGAACACCACAGCGCGTTCGTCGAGCGCCATATCGGCCCCAACGACGCGGAAATCGCCCAGATGCTGGACGTGGTCGGCCACGCCTGCCTGGATGCGCTGACCGATGCCATCGTGCCGGG------CAACAT---------------CAAGTCGCCGGCGCCGCTGGCGCTGCCCGAGGCGATCACCGAAGAAGAAGCGCTGGCCAAGATCCGCGCCATCGCCGACAAGAACACCGTGTTCCGCAACTTCATCGGCCAGGGCTACTACGGCACCCACACGCCGAAGGTCATCCTGCGCAACATCCTGGAAAACCCGGCCTGGTACACCGCCTATACGCCGTACCAGGCGGAAATTTC…	NZ_AEQW01000213.1
	GCF_000730305.1	Xanthomonas axonopodis pv. allii CFBP6369	GATGCCCGCCATGTCCCAGACCCCGTCTTCCCTGCGCGACCTCGAACACCACAGCGCGTTCGTCGAGCGCCACATCGGCCCCAACGACGCGGAAATCGCCCAGATGCTGGACGTGGTCGGCCACGCCTGCCTGGATGCGCTGACCGATGCCATCGTGCCGGG------CAACAT---------------CAAGTCGCCGGCGCCGCTGGCGCTGCCCGAGGCGATCACCGAAGAAGAAGCGCTGGCCAAGATCCGCGCCATCGCCGACAAGAACACCGTGTTCCGCAACTTCATCGGCCAGGGCTACTACGGTACCCACACGCCGAAGGTCATCCTGCGCAACATCCTGGAAAACCCGGCCTGGTACACCGCCTACACACCGTACCAGGCGGAAATTTC…	NZ_CM002866.1
	GCF_001401675.1	Xanthomonas axonopodis pv. dieffenbachiae	--TGCCCGCCATGTCCCAGACCCCGTCTTCCCTGCGCGACCTCGAACACCACAGCGCGTTCGTCGAGCGCCATATCGGCCCCAACGACGCGGAAATCGCCCAGATGCTGGACGTGGTCGGCCACGCCTGCCTGGATGCGCTGACCGATGCCATCGTGCCGGG------CAACAT---------------CAAGTCGCCGGCGCCGCTGGCGCTGCCCGAGGCGATCACCGAAGAAGAAGCGCTGGCCAAGATCCGCGCCATCGCCGACAAGAACACCGTGTTCCGCAACTTCATCGGCCAGGGCTACTACGGCACCCACACGCCGAAGGTCATCCTGCGCAACATCCTGGAAAACCCGGCCTGGTACACCGCCTACACACCGTACCAGGCGGAAATTTC…	NZ_JPUN01000006.1
	GCF_001401625.1	Xanthomonas alfalfae subsp. alfalfae	GATGCCCGCCATGTCCCAGACCCCGTCTTCCCTGCGCGACCTCGAACACCACAGCGCGTTCGTCGAGCGCCATATCGGCCCCAACGACGCGGAAATCGCCCAGATGCTGGACGTGGTCGGCCACGCCTGCCTGGATGCGCTGACCGATGCCATCGTGCCGGG------CAACAT---------------CAAGTCGCCGGCGCCGCTGGCGCTGCCCGAGGCGATCACCGAAGAAGAAGCGCTGGCCAAGATCCGCGCCATCGCCGACAAGAACACCGTGTTCCGCAACTTCATCGGCCAGGGCTACTACGGCACCCACACGCCGAAGGTCATCCTGCGCAACATCCTGGAAAACCCGGCCTGGTACACCGCCTACACGCCGTACCAGGCGGAAATTTC…	NZ_JPYG01000246.1
	GCF_000488955.1	Xanthomonas alfalfae subsp. alfalfae CFBP 3836	GATGCCCGCCATGTCCCAGACCCCGTCTTCCCTGCGCGACCTCGAACACCACAGCGCGTTCGTCGAGCGCCATATCGGCCCCAACGACGCGGAAATCGCCCAGATGCTGGACGTGGTCGGCCACGCCTGCCTGGATGCGCTGACCGATGCCATCGTGCCGGG------CAACAT---------------CAAGTCGCCGGCGCCGCTGGCGCTGCCCGAGGCGATCACCGAAGAAGAAGCGCTGGCCAAGATCCGCGCCATCGCCGACAAGAACACCGTGTTCCGCAACTTCATCGGCCAGGGCTACTACGGCACCCACACGCCGAAGGTCATCCTGCGCAACATCCTGGAAAACCCGGCCTGGTACACCGCCTACACGCCGTACCAGGCGGAAATTTC…	NZ_CM002261.1
	GCF_001010005.1	Xanthomonas perforans	GATGCCCGCCATGTCCCAGACCCCGTCTTCCCTGCGCGACCTCGAACACCACAGCGCGTTCGTCGAGCGCCATATCGGCCCCAACGACGCGGAAATCGCCCAGATGCTGGACGTGGTCGGCCACGCCTGCCTGGATGCGCTGACCGATGCCATCGTGCCGGG------CAACAT---------------CAAGTCGCCGGCGCCGCTGGCGCTGCCCGAGGCGATCACCGAAGAAGAAGCGCTGGCCAAGATCCGCGCCATCGCCGACAAGAACACCGTGTTCCGCAACTTCATCGGCCAGGGCTACTACGGCACCCACACGCCGAAGGTCATCCTGCGCAACATCCTGGAAAACCCGGCCTGGTACACCGCCTACACACCGTACCAGGCGGAAATTTC…	NZ_JZVU01000034.1
	GCF_001010015.1	Xanthomonas perforans	GATGCCCGCCATGTCCCAGACCCCGTCTTCCCTGCGCGACCTCGAACACCACAGCGCGTTCGTCGAGCGCCATATCGGCCCCAACGACGCGGAAATCGCCCAGATGCTGGACGTGGTCGGCCACGCCTGCCTGGATGCGCTGACCGATGCCATCGTGCCGGG------CAACAT---------------CAAGTCGCCGGCGCCGCTGGCGCTGCCCGAGGCGATCACCGAAGAAGAAGCGCTGGCCAAGATCCGCGCCATCGCCGACAAGAACACCGTGTTCCGCAACTTCATCGGCCAGGGCTACTACGGCACCCACACGCCGAAGGTCATCCTGCGCAACATCCTGGAAAACCCGGCCTGGTACACCGCCTACACACCGTACCAGGCGGAAATTTC…	NZ_JZVT01000002.1
	GCF_001009865.1	Xanthomonas perforans	GATGCCCGCCATGTCCCAGACCCCGTCTTCCCTGCGCGACCTCGAACACCACAGCGCGTTCGTCGAGCGCCATATCGGCCCCAACGACGCGGAAATCGCCCAGATGCTGGACGTGGTCGGCCACGCCTGCCTGGATGCGCTGACCGATGCCATCGTGCCGGG------CAACAT---------------CAAGTCGCCGGCGCCGCTGGCGCTGCCCGAGGCGATCACCGAAGAAGAAGCGCTGGCCAAGATCCGCGCCATCGCCGACAAGAACACCGTGTTCCGCAACTTCATCGGCCAGGGCTACTACGGCACCCACACGCCGAAGGTCATCCTGCGCAACATCCTGGAAAACCCGGCCTGGTACACCGCCTACACACCGTACCAGGCGGAAATTTC…	NZ_JZVQ01000062.1
	GCF_001009855.1	Xanthomonas perforans	GATGCCCGCCATGTCCCAGACCCCGTCTTCCCTGCGCGACCTCGAACACCACAGCGCGTTCGTCGAGCGCCATATCGGCCCCAACGACGCGGAAATCGCCCAGATGCTGGACGTGGTCGGCCACGCCTGCCTGGATGCGCTGACCGATGCCATCGTGCCGGG------CAACAT---------------CAAGTCGCCGGCGCCGCTGGCGCTGCCCGAGGCGATCACCGAAGAAGAAGCGCTGGCCAAGATCCGCGCCATCGCCGACAAGAACACCGTGTTCCGCAACTTCATCGGCCAGGGCTACTACGGCACCCACACGCCGAAGGTCATCCTGCGCAACATCCTGGAAAACCCGGCCTGGTACACCGCCTACACACCGTACCAGGCGGAAATTTC…	NZ_JZVP01000019.1
	GCF_001009825.1	Xanthomonas perforans	GATGCCCGCCATGTCCCAGACCCCGTCTTCCCTGCGCGACCTCGAACACCACAGCGCGTTCGTCGAGCGCCATATCGGCCCCAACGACGCGGAAATCGCCCAGATGCTGGACGTGGTCGGCCACGCCTGCCTGGATGCGCTGACCGATGCCATCGTGCCGGG------CAACAT---------------CAAGTCGCCGGCGCCGCTGGCGCTGCCCGAGGCGATCACCGAAGAAGAAGCGCTGGCCAAGATCCGCGCCATCGCCGACAAGAACACCGTGTTCCGCAACTTCATCGGCCAGGGCTACTACGGCACCCACACGCCGAAGGTCATCCTGCGCAACATCCTGGAAAACCCGGCCTGGTACACCGCCTACACACCGTACCAGGCGGAAATTTC…	NZ_JZVO01000040.1
	GCF_001009545.1	Xanthomonas perforans	GATGCCCGCCATGTCCCAGACCCCGTCTTCCCTGCGCGACCTCGAACACCACAGCGCGTTCGTCGAGCGCCATATCGGCCCCAACGACGCGGAAATCGCCCAGATGCTGGACGTGGTCGGCCACGCCTGCCTGGATGCGCTGACCGATGCCATCGTGCCGGG------CAACAT---------------CAAGTCGCCGGCGCCGCTGGCGCTGCCCGAGGCGATCACCGAAGAAGAAGCGCTGGCCAAGATCCGCGCCATCGCCGACAAGAACACCGTGTTCCGCAACTTCATCGGCCAGGGCTACTACGGCACCCACACGCCGAAGGTCATCCTGCGCAACATCCTGGAAAACCCGGCCTGGTACACCGCCTACACACCGTACCAGGCGGAAATTTC…	NZ_JZVM01000022.1
	GCF_001010095.1	Xanthomonas euvesicatoria	GATGCCCGCCATGTCCCAGACCCCGTCTTCCCTGCGCGACCTCGAACACCACAGCGCGTTCGTCGAGCGCCATATCGGCCCCAACGACGCGGAAATCGCCCAGATGCTGGACGTGGTCGGCCACGCCTGCCTGGATGCGCTGACCGATGCCATCGTGCCGGG------CAACAT---------------CAAGTCGCCGGCGCCGCTGGCGCTGCCCGAGGCGATCACCGAAGAAGAAGCGCTGGCCAAGATCCGCGCCATCGCCGACAAGAACACCGTGTTCCGCAACTTCATCGGCCAGGGCTACTACGGCACCCACACGCCGAAGGTCATCCTGCGCAACATCCTGGAAAACCCGGCCTGGTACACCGCCTACACACCGTACCAGGCGGAAATTTC…	NZ_JZRY01000023.1
	GCF_001009255.1	Xanthomonas euvesicatoria	GATGCCCGCCATGTCCCAGACCCCGTCTTCCCTGCGCGACCTCGAACACCACAGCGCGTTCGTCGAGCGCCATATCGGCCCCAACGACGCGGAAATCGCCCAGATGCTGGACGTGGTCGGCCACGCCTGCCTGGATGCGCTGACCGATGCCATCGTGCCGGG------CAACAT---------------CAAGTCGCCGGCGCCGCTGGCGCTGCCCGAGGCGATCACCGAAGAAGAAGCGCTGGCCAAGATCCGCGCCATCGCCGACAAGAACACCGTGTTCCGCAACTTCATCGGCCAGGGCTACTACGGCACCCACACGCCGAAGGTCATCCTGCGCAACATCCTGGAAAACCCGGCCTGGTACACCGCCTACACACCGTACCAGGCGGAAATTTC…	NZ_JZRX01000014.1
	GCF_001009175.1	Xanthomonas euvesicatoria	GATGCCCGCCATGTCCCAGACCCCGTCTTCCCTGCGCGACCTCGAACACCACAGCGCGTTCGTCGAGCGCCATATCGGCCCCAACGACGCGGAAATCGCCCAGATGCTGGACGTGGTCGGCCACGCCTGCCTGGATGCGCTGACCGATGCCATCGTGCCGGG------CAACAT---------------CAAGTCGCCGGCGCCGCTGGCGCTGCCCGAGGCGATCACCGAAGAAGAAGCGCTGGCCAAGATCCGCGCCATCGCCGACAAGAACACCGTGTTCCGCAACTTCATCGGCCAGGGCTACTACGGCACCCACACGCCGAAGGTCATCCTGCGCAACATCCTGGAAAACCCGGCCTGGTACACCGCCTACACACCGTACCAGGCGGAAATTTC…	NZ_JZRW01000021.1
	GCF_001009245.1	Xanthomonas euvesicatoria	GATGCCCGCCATGTCCCAGACCCCGTCTTCCCTGCGCGACCTCGAACACCACAGCGCGTTCGTCGAGCGCCATATCGGCCCCAACGACGCGGAAATCGCCCAGATGCTGGACGTGGTCGGCCACGCCTGCCTGGATGCGCTGACCGATGCCATCGTGCCGGG------CAACAT---------------CAAGTCGCCGGCGCCGCTGGCGCTGCCCGAGGCGATCACCGAAGAAGAAGCGCTGGCCAAGATCCGCGCCATCGCCGACAAGAACACCGTGTTCCGCAACTTCATCGGCCAGGGCTACTACGGCACCCACACGCCGAAGGTCATCCTGCGCAACATCCTGGAAAACCCGGCCTGGTACACCGCCTACACACCGTACCAGGCGGAAATTTC…	NZ_JZRV01000007.1
	GCF_001009165.1	Xanthomonas euvesicatoria	GATGCCCGCCATGTCCCAGACCCCGTCTTCCCTGCGCGACCTCGAACACCACAGCGCGTTCGTCGAGCGCCATATCGGCCCCAACGACGCGGAAATCGCCCAGATGCTGGACGTGGTCGGCCACGCCTGCCTGGATGCGCTGACCGATGCCATCGTGCCGGG------CAACAT---------------CAAGTCGCCGGCGCCGCTGGCGCTGCCCGAGGCGATCACCGAAGAAGAAGCGCTGGCCAAGATCCGCGCCATCGCCGACAAGAACACCGTGTTCCGCAACTTCATCGGCCAGGGCTACTACGGCACCCACACGCCGAAGGTCATCCTGCGCAACATCCTGGAAAACCCGGCCTGGTACACCGCCTACACACCGTACCAGGCGGAAATTTC…	NZ_JZRU01000011.1
	GCF_001009215.1	Xanthomonas euvesicatoria	GATGCCCGCCATGTCCCAGACCCCGTCTTCCCTGCGCGACCTCGAACACCACAGCGCGTTCGTCGAGCGCCATATCGGCCCCAACGACGCGGAAATCGCCCAGATGCTGGACGTGGTCGGCCACGCCTGCCTGGATGCGCTGACCGATGCCATCGTGCCGGG------CAACAT---------------CAAGTCGCCGGCGCCGCTGGCGCTGCCCGAGGCGATCACCGAAGAAGAAGCGCTGGCCAAGATCCGCGCCATCGCCGACAAGAACACCGTGTTCCGCAACTTCATCGGCCAGGGCTACTACGGCACCCACACGCCGAAGGTCATCCTGCGCAACATCCTGGAAAACCCGGCCTGGTACACCGCCTACACACCGTACCAGGCGGAAATTTC…	NZ_JZRT01000014.1
	GCF_001009205.1	Xanthomonas euvesicatoria	GATGCCCGCCATGTCCCAGACCCCGTCTTCCCTGCGCGACCTCGAACACCACAGCGCGTTCGTCGAGCGCCATATCGGCCCCAACGACGCGGAAATCGCCCAGATGCTGGACGTGGTCGGCCACGCCTGCCTGGATGCGCTGACCGATGCCATCGTGCCGGG------CAACAT---------------CAAGTCGCCGGCGCCGCTGGCGCTGCCCGAGGCGATCACCGAAGAAGAAGCGCTGGCCAAGATCCGCGCCATCGCCGACAAGAACACCGTGTTCCGCAACTTCATCGGCCAGGGCTACTACGGCACCCACACGCCGAAGGTCATCCTGCGCAACATCCTGGAAAACCCGGCCTGGTACACCGCCTACACACCGTACCAGGCGGAAATTTC…	NZ_JZRS01000001.1
	GCF_001009135.1	Xanthomonas euvesicatoria	GATGCCCGCCATGTCCCAGACCCCGTCTTCCCTGCGCGACCTCGAACACCACAGCGCGTTCGTCGAGCGCCATATCGGCCCCAACGACGCGGAAATCGCCCAGATGCTGGACGTGGTCGGCCACGCCTGCCTGGATGCGCTGACCGATGCCATCGTGCCGGG------CAACAT---------------CAAGTCGCCGGCGCCGCTGGCGCTGCCCGAGGCGATCACCGAAGAAGAAGCGCTGGCCAAGATCCGCGCCATCGCCGACAAGAACACCGTGTTCCGCAACTTCATCGGCCAGGGCTACTACGGCACCCACACGCCGAAGGTCATCCTGCGCAACATCCTGGAAAACCCGGCCTGGTACACCGCCTACACACCGTACCAGGCGGAAATTTC…	NZ_JZRR01000035.1
	GCF_001009125.1	Xanthomonas euvesicatoria	GATGCCCGCCATGTCCCAGACCCCGTCTTCCCTGCGCGACCTCGAACACCACAGCGCGTTCGTCGAGCGCCATATCGGCCCCAACGACGCGGAAATCGCCCAGATGCTGGACGTGGTCGGCCACGCCTGCCTGGATGCGCTGACCGATGCCATCGTGCCGGG------CAACAT---------------CAAGTCGCCGGCGCCGCTGGCGCTGCCCGAGGCGATCACCGAAGAAGAAGCGCTGGCCAAGATCCGCGCCATCGCCGACAAGAACACCGTGTTCCGCAACTTCATCGGCCAGGGCTACTACGGCACCCACACGCCGAAGGTCATCCTGCGCAACATCCTGGAAAACCCGGCCTGGTACACCGCCTACACACCGTACCAGGCGGAAATTTC…	NZ_JZRQ01000007.1
	GCF_001009095.1	Xanthomonas euvesicatoria	GATGCCCGCCATGTCCCAGACCCCGTCTTCCCTGCGCGACCTCGAACACCACAGCGCGTTCGTCGAGCGCCATATCGGCCCCAACGACGCGGAAATCGCCCAGATGCTGGACGTGGTCGGCCACGCCTGCCTGGATGCGCTGACCGATGCCATCGTGCCGGG------CAACAT---------------CAAGTCGCCGGCGCCGCTGGCGCTGCCCGAGGCGATCACCGAAGAAGAAGCGCTGGCCAAGATCCGCGCCATCGCCGACAAGAACACCGTGTTCCGCAACTTCATCGGCCAGGGCTACTACGGCACCCACACGCCGAAGGTCATCCTGCGCAACATCCTGGAAAACCCGGCCTGGTACACCGCCTACACACCGTACCAGGCGGAAATTTC…	NZ_JZRP01000019.1
	GCF_001008895.1	Xanthomonas euvesicatoria	GATGCCCGCCATGTCCCAGACCCCGTCTTCCCTGCGCGACCTCGAACACCACAGCGCGTTCGTCGAGCGCCATATCGGCCCCAACGACGCGGAAATCGCCCAGATGCTGGACGTGGTCGGCCACGCCTGCCTGGATGCGCTGACCGATGCCATCGTGCCGGG------CAACAT---------------CAAGTCGCCGGCGCCGCTGGCGCTGCCCGAGGCGATCACCGAAGAAGAAGCGCTGGCCAAGATCCGCGCCATCGCCGACAAGAACACCGTGTTCCGCAACTTCATCGGCCAGGGCTACTACGGCACCCACACGCCGAAGGTCATCCTGCGCAACATCCTGGAAAACCCGGCCTGGTACACCGCCTACACACCGTACCAGGCGGAAATTTC…	NZ_JZLZ01000044.1
	GCF_001008915.1	Xanthomonas euvesicatoria	GATGCCCGCCATGTCCCAGACCCCGTCTTCCCTGCGCGACCTCGAACACCACAGCGCGTTCGTCGAGCGCCATATCGGCCCCAACGACGCGGAAATCGCCCAGATGCTGGACGTGGTCGGCCACGCCTGCCTGGATGCGCTGACCGATGCCATCGTGCCGGG------CAACAT---------------CAAGTCGCCGGCGCCGCTGGCGCTGCCCGAGGCGATCACCGAAGAAGAAGCGCTGGCCAAGATCCGCGCCATCGCCGACAAGAACACCGTGTTCCGCAACTTCATCGGCCAGGGCTACTACGGCACCCACACGCCGAAGGTCATCCTGCGCAACATCCTGGAAAACCCGGCCTGGTACACCGCCTACACACCGTACCAGGCGGAAATTTC…	NZ_JZLY01000001.1
	GCF_001008885.1	Xanthomonas euvesicatoria	GATGCCCGCCATGTCCCAGACCCCGTCTTCCCTGCGCGACCTCGAACACCACAGCGCGTTCGTCGAGCGCCATATCGGCCCCAACGACGCGGAAATCGCCCAGATGCTGGACGTGGTCGGCCACGCCTGCCTGGATGCGCTGACCGATGCCATCGTGCCGGG------CAACAT---------------CAAGTCGCCGGCGCCGCTGGCGCTGCCCGAGGCGATCACCGAAGAAGAAGCGCTGGCCAAGATCCGCGCCATCGCCGACAAGAACACCGTGTTCCGCAACTTCATCGGCCAGGGCTACTACGGCACCCACACGCCGAAGGTCATCCTGCGCAACATCCTGGAAAACCCGGCCTGGTACACCGCCTACACACCGTACCAGGCGGAAATTTC…	NZ_JZLX01000022.1
	GCF_001008825.1	Xanthomonas euvesicatoria	GATGCCCGCCATGTCCCAGACCCCGTCTTCCCTGCGCGACCTCGAACACCACAGCGCGTTCGTCGAGCGCCATATCGGCCCCAACGACGCGGAAATCGCCCAGATGCTGGACGTGGTCGGCCACGCCTGCCTGGATGCGCTGACCGATGCCATCGTGCCGGG------CAACAT---------------CAAGTCGCCGGCGCCGCTGGCGCTGCCCGAGGCGATCACCGAAGAAGAAGCGCTGGCCAAGATCCGCGCCATCGCCGACAAGAACACCGTGTTCCGCAACTTCATCGGCCAGGGCTACTACGGCACCCACACGCCGAAGGTCATCCTGCGCAACATCCTGGAAAACCCGGCCTGGTACACCGCCTACACACCGTACCAGGCGGAAATTTC…	NZ_JZLV01000007.1
	GCF_001009045.1	Xanthomonas euvesicatoria	GATGCCCGCCATGTCCCAGACCCCGTCTTCCCTGCGCGACCTCGAACACCACAGCGCGTTCGTCGAGCGCCATATCGGCCCCAACGACGCGGAAATCGCCCAGATGCTGGACGTGGTCGGCCACGCCTGCCTGGATGCGCTGACCGATGCCATCGTGCCGGG------CAACAT---------------CAAGTCGCCGGCGCCGCTGGCGCTGCCCGAGGCGATCACCGAAGAAGAAGCGCTGGCCAAGATCCGCGCCATCGCCGACAAGAACACCGTGTTCCGCAACTTCATCGGCCAGGGCTACTACGGCACCCACACGCCGAAGGTCATCCTGCGCAACATCCTGGAAAACCCGGCCTGGTACACCGCCTACACACCGTACCAGGCGGAAATTTC…	NZ_JZLS01000003.1
	GCF_001008985.1	Xanthomonas euvesicatoria	GATGCCCGCCATGTCCCAGACCCCGTCTTCCCTGCGCGACCTCGAACACCACAGCGCGTTCGTCGAGCGCCATATCGGCCCCAACGACGCGGAAATCGCCCAGATGCTGGACGTGGTCGGCCACGCCTGCCTGGATGCGCTGACCGATGCCATCGTGCCGGG------CAACAT---------------CAAGTCGCCGGCGCCGCTGGCGCTGCCCGAGGCGATCACCGAAGAAGAAGCGCTGGCCAAGATCCGCGCCATCGCCGACAAGAACACCGTGTTCCGCAACTTCATCGGCCAGGGCTACTACGGCACCCACACGCCGAAGGTCATCCTGCGCAACATCCTGGAAAACCCGGCCTGGTACACCGCCTACACACCGTACCAGGCGGAAATTTC…	NZ_JZLP01000029.1
	GCF_000802345.1	Xanthomonas euvesicatoria	GATGCCCGCCATGTCCCAGACCCCGTCTTCCCTGCGCGACCTCGAACACCACAGCGCGTTCGTCGAGCGCCATATCGGCCCCAACGACGCGGAAATCGCCCAGATGCTGGACGTGGTCGGCCACGCCTGCCTGGATGCGCTGACCGATGCCATCGTGCCGGG------CAACAT---------------CAAGTCGCCGGCGCCGCTGGCGCTGCCCGAGGCGATCACCGAAGAAGAAGCGCTGGCCAAGATCCGCGCCATCGCCGACAAGAACACCGTGTTCCGCAACTTCATCGGCCAGGGCTACTACGGCACCCACACGCCGAAGGTCATCCTGCGCAACATCCTGGAAAACCCGGCCTGGTACACCGCCTACACACCGTACCAGGCGGAAATTTC…	NZ_JSZH01000162.1
	GCF_000802325.1	Xanthomonas euvesicatoria	GATGCCCGCCATGTCCCAGACCCCGTCTTCCCTGCGCGACCTCGAACACCACAGCGCGTTCGTCGAGCGCCATATCGGCCCCAACGACGCGGAAATCGCCCAGATGCTGGACGTGGTCGGCCACGCCTGCCTGGATGCGCTGACCGATGCCATCGTGCCGGG------CAACAT---------------CAAGTCGCCGGCGCCGCTGGCGCTGCCCGAGGCGATCACCGAAGAAGAAGCGCTGGCCAAGATCCGCGCCATCGCCGACAAGAACACCGTGTTCCGCAACTTCATCGGCCAGGGCTACTACGGCACCCACACGCCGAAGGTCATCCTGCGCAACATCCTGGAAAACCCGGCCTGGTACACCGCCTACACACCGTACCAGGCGGAAATTTC…	NZ_JSZG01000045.1
	GCF_000009165.1	Xanthomonas campestris pv. vesicatoria str. 85-10	GATGCCCGCCATGTCCCAGACCCCGTCTTCCCTGCGCGACCTCGAACACCACAGCGCGTTCGTCGAGCGCCATATCGGCCCCAACGACGCGGAAATCGCCCAGATGCTGGACGTGGTCGGCCACGCCTGCCTGGATGCGCTGACCGATGCCATCGTGCCGGG------CAACAT---------------CAAGTCGCCGGCGCCGCTGGCGCTGCCCGAGGCGATCACCGAAGAAGAAGCGCTGGCCAAGATCCGCGCCATCGCCGACAAGAACACCGTGTTCCGCAACTTCATCGGCCAGGGCTACTACGGCACCCACACGCCGAAGGTCATCCTGCGCAACATCCTGGAAAACCCGGCCTGGTACACCGCCTACACACCGTACCAGGCGGAAATTTC…	NC_007508.1
	GCF_001009885.1	Xanthomonas perforans	--TGCCCGCCATGTCCCAGACCCCGTCTTCCCTGCGCGACCTCGAACACCACAGCGCGTTCGTCGAGCGCCATATCGGCCCCAACGACGCGGAAATCGCCCAGATGCTGGACGTGGTCGGCCACGCCTGCCTGGATGCGCTGACCGATGCCATCGTGCCGGG------CAACAT---------------CAAGTCGCCGGCGCCGCTGGCGCTGCCCGAGGCGATCACCGAAGAAGAAGCGCTGGCCAAGATCCGCGCCATCGCCGACAAGAACACCGTGTTCCGCAACTTCATCGGCCAGGGCTACTACGGCACCCACACGCCGAAGGTCATCCTGCGCAACATCCTGGAAAACCCGGCCTGGTACACCGCCTACACACCGTACCAGGCGGAAATTTC…	NZ_JZVS01000060.1
	GCF_001009845.1	Xanthomonas perforans	--TGCCCGCCATGTCCCAGACCCCGTCTTCCCTGCGCGACCTCGAACACCACAGCGCGTTCGTCGAGCGCCATATCGGCCCCAACGACGCGGAAATCGCCCAGATGCTGGACGTGGTCGGCCACGCCTGCCTGGATGCGCTGACCGATGCCATCGTGCCGGG------CAACAT---------------CAAGTCGCCGGCGCCGCTGGCGCTGCCCGAGGCGATCACCGAAGAAGAAGCGCTGGCCAAGATCCGCGCCATCGCCGACAAGAACACCGTGTTCCGCAACTTCATCGGCCAGGGCTACTACGGCACCCACACGCCGAAGGTCATCCTGCGCAACATCCTGGAAAACCCGGCCTGGTACACCGCCTACACACCGTACCAGGCGGAAATTTC…	NZ_JZVR01000014.1
	GCF_001009795.1	Xanthomonas perforans	--TGCCCGCCATGTCCCAGACCCCGTCTTCCCTGCGCGACCTCGAACACCACAGCGCGTTCGTCGAGCGCCATATCGGCCCCAACGACGCGGAAATCGCCCAGATGCTGGACGTGGTCGGCCACGCCTGCCTGGATGCGCTGACCGATGCCATCGTGCCGGG------CAACAT---------------CAAGTCGCCGGCGCCGCTGGCGCTGCCCGAGGCGATCACCGAAGAAGAAGCGCTGGCCAAGATCCGCGCCATCGCCGACAAGAACACCGTGTTCCGCAACTTCATCGGCCAGGGCTACTACGGCACCCACACGCCGAAGGTCATCCTGCGCAACATCCTGGAAAACCCGGCCTGGTACACCGCCTACACACCGTACCAGGCGGAAATTTC…	NZ_JZVN01000030.1
	GCF_001009485.1	Xanthomonas perforans	--TGCCCGCCATGTCCCAGACCCCGTCTTCCCTGCGCGACCTCGAACACCACAGCGCGTTCGTCGAGCGCCATATCGGCCCCAACGACGCGGAAATCGCCCAGATGCTGGACGTGGTCGGCCACGCCTGCCTGGATGCGCTGACCGATGCCATCGTGCCGGG------CAACAT---------------CAAGTCGCCGGCGCCGCTGGCGCTGCCCGAGGCGATCACCGAAGAAGAAGCGCTGGCCAAGATCCGCGCCATCGCCGACAAGAACACCGTGTTCCGCAACTTCATCGGCCAGGGCTACTACGGCACCCACACGCCGAAGGTCATCCTGCGCAACATCCTGGAAAACCCGGCCTGGTACACCGCCTACACACCGTACCAGGCGGAAATTTC…	NZ_JZVL01000012.1
	GCF_001008905.1	Xanthomonas euvesicatoria	--TGCCCGCCATGTCCCAGACCCCGTCTTCCCTGCGCGACCTCGAACACCACAGCGCGTTCGTCGAGCGCCATATCGGCCCCAACGACGCGGAAATCGCCCAGATGCTGGACGTGGTCGGCCACGCCTGCCTGGATGCGCTGACCGATGCCATCGTGCCGGG------CAACAT---------------CAAGTCGCCGGCGCCGCTGGCGCTGCCCGAGGCGATCACCGAAGAAGAAGCGCTGGCCAAGATCCGCGCCATCGCCGACAAGAACACCGTGTTCCGCAACTTCATCGGCCAGGGCTACTACGGCACCCACACGCCGAAGGTCATCCTGCGCAACATCCTGGAAAACCCGGCCTGGTACACCGCCTACACACCGTACCAGGCGGAAATTTC…	NZ_JZMA01000006.1
	GCF_001008835.1	Xanthomonas euvesicatoria	--TGCCCGCCATGTCCCAGACCCCGTCTTCCCTGCGCGACCTCGAACACCACAGCGCGTTCGTCGAGCGCCATATCGGCCCCAACGACGCGGAAATCGCCCAGATGCTGGACGTGGTCGGCCACGCCTGCCTGGATGCGCTGACCGATGCCATCGTGCCGGG------CAACAT---------------CAAGTCGCCGGCGCCGCTGGCGCTGCCCGAGGCGATCACCGAAGAAGAAGCGCTGGCCAAGATCCGCGCCATCGCCGACAAGAACACCGTGTTCCGCAACTTCATCGGCCAGGGCTACTACGGCACCCACACGCCGAAGGTCATCCTGCGCAACATCCTGGAAAACCCGGCCTGGTACACCGCCTACACACCGTACCAGGCGGAAATTTC…	NZ_JZLW01000023.1
	GCF_001009075.1	Xanthomonas euvesicatoria	--TGCCCGCCATGTCCCAGACCCCGTCTTCCCTGCGCGACCTCGAACACCACAGCGCGTTCGTCGAGCGCCATATCGGCCCCAACGACGCGGAAATCGCCCAGATGCTGGACGTGGTCGGCCACGCCTGCCTGGATGCGCTGACCGATGCCATCGTGCCGGG------CAACAT---------------CAAGTCGCCGGCGCCGCTGGCGCTGCCCGAGGCGATCACCGAAGAAGAAGCGCTGGCCAAGATCCGCGCCATCGCCGACAAGAACACCGTGTTCCGCAACTTCATCGGCCAGGGCTACTACGGCACCCACACGCCGAAGGTCATCCTGCGCAACATCCTGGAAAACCCGGCCTGGTACACCGCCTACACACCGTACCAGGCGGAAATTTC…	NZ_JZLU01000021.1
	GCF_001009055.1	Xanthomonas euvesicatoria	--TGCCCGCCATGTCCCAGACCCCGTCTTCCCTGCGCGACCTCGAACACCACAGCGCGTTCGTCGAGCGCCATATCGGCCCCAACGACGCGGAAATCGCCCAGATGCTGGACGTGGTCGGCCACGCCTGCCTGGATGCGCTGACCGATGCCATCGTGCCGGG------CAACAT---------------CAAGTCGCCGGCGCCGCTGGCGCTGCCCGAGGCGATCACCGAAGAAGAAGCGCTGGCCAAGATCCGCGCCATCGCCGACAAGAACACCGTGTTCCGCAACTTCATCGGCCAGGGCTACTACGGCACCCACACGCCGAAGGTCATCCTGCGCAACATCCTGGAAAACCCGGCCTGGTACACCGCCTACACACCGTACCAGGCGGAAATTTC…	NZ_JZLT01000012.1
	GCF_001008995.1	Xanthomonas euvesicatoria	--TGCCCGCCATGTCCCAGACCCCGTCTTCCCTGCGCGACCTCGAACACCACAGCGCGTTCGTCGAGCGCCATATCGGCCCCAACGACGCGGAAATCGCCCAGATGCTGGACGTGGTCGGCCACGCCTGCCTGGATGCGCTGACCGATGCCATCGTGCCGGG------CAACAT---------------CAAGTCGCCGGCGCCGCTGGCGCTGCCCGAGGCGATCACCGAAGAAGAAGCGCTGGCCAAGATCCGCGCCATCGCCGACAAGAACACCGTGTTCCGCAACTTCATCGGCCAGGGCTACTACGGCACCCACACGCCGAAGGTCATCCTGCGCAACATCCTGGAAAACCCGGCCTGGTACACCGCCTACACACCGTACCAGGCGGAAATTTC…	NZ_JZLR01000012.1
	GCF_001008805.1	Xanthomonas euvesicatoria	--TGCCCGCCATGTCCCAGACCCCGTCTTCCCTGCGCGACCTCGAACACCACAGCGCGTTCGTCGAGCGCCATATCGGCCCCAACGACGCGGAAATCGCCCAGATGCTGGACGTGGTCGGCCACGCCTGCCTGGATGCGCTGACCGATGCCATCGTGCCGGG------CAACAT---------------CAAGTCGCCGGCGCCGCTGGCGCTGCCCGAGGCGATCACCGAAGAAGAAGCGCTGGCCAAGATCCGCGCCATCGCCGACAAGAACACCGTGTTCCGCAACTTCATCGGCCAGGGCTACTACGGCACCCACACGCCGAAGGTCATCCTGCGCAACATCCTGGAAAACCCGGCCTGGTACACCGCCTACACACCGTACCAGGCGGAAATTTC…	NZ_JZLQ01000025.1
	GCF_001008965.1	Xanthomonas euvesicatoria	--TGCCCGCCATGTCCCAGACCCCGTCTTCCCTGCGCGACCTCGAACACCACAGCGCGTTCGTCGAGCGCCATATCGGCCCCAACGACGCGGAAATCGCCCAGATGCTGGACGTGGTCGGCCACGCCTGCCTGGATGCGCTGACCGATGCCATCGTGCCGGG------CAACAT---------------CAAGTCGCCGGCGCCGCTGGCGCTGCCCGAGGCGATCACCGAAGAAGAAGCGCTGGCCAAGATCCGCGCCATCGCCGACAAGAACACCGTGTTCCGCAACTTCATCGGCCAGGGCTACTACGGCACCCACACGCCGAAGGTCATCCTGCGCAACATCCTGGAAAACCCGGCCTGGTACACCGCCTACACACCGTACCAGGCGGAAATTTC…	NZ_JZLO01000004.1
	GCF_001008815.1	Xanthomonas euvesicatoria	--TGCCCGCCATGTCCCAGACCCCGTCTTCCCTGCGCGACCTCGAACACCACAGCGCGTTCGTCGAGCGCCATATCGGCCCCAACGACGCGGAAATCGCCCAGATGCTGGACGTGGTCGGCCACGCCTGCCTGGATGCGCTGACCGATGCCATCGTGCCGGG------CAACAT---------------CAAGTCGCCGGCGCCGCTGGCGCTGCCCGAGGCGATCACCGAAGAAGAAGCGCTGGCCAAGATCCGCGCCATCGCCGACAAGAACACCGTGTTCCGCAACTTCATCGGCCAGGGCTACTACGGCACCCACACGCCGAAGGTCATCCTGCGCAACATCCTGGAAAACCCGGCCTGGTACACCGCCTACACACCGTACCAGGCGGAAATTTC…	NZ_JZLN01000003.1
	GCF_001008975.1	Xanthomonas euvesicatoria	--TGCCCGCCATGTCCCAGACCCCGTCTTCCCTGCGCGACCTCGAACACCACAGCGCGTTCGTCGAGCGCCATATCGGCCCCAACGACGCGGAAATCGCCCAGATGCTGGACGTGGTCGGCCACGCCTGCCTGGATGCGCTGACCGATGCCATCGTGCCGGG------CAACAT---------------CAAGTCGCCGGCGCCGCTGGCGCTGCCCGAGGCGATCACCGAAGAAGAAGCGCTGGCCAAGATCCGCGCCATCGCCGACAAGAACACCGTGTTCCGCAACTTCATCGGCCAGGGCTACTACGGCACCCACACGCCGAAGGTCATCCTGCGCAACATCCTGGAAAACCCGGCCTGGTACACCGCCTACACACCGTACCAGGCGGAAATTTC…	NZ_JZLM01000013.1
	GCF_001401555.1	Xanthomonas euvesicatoria	--TGCCCGCCATGTCCCAGACCCCGTCTTCCCTGCGCGACCTCGAACACCACAGCGCGTTCGTCGAGCGCCATATCGGCCCCAACGACGCGGAAATCGCCCAGATGCTGGACGTGGTCGGCCACGCCTGCCTGGATGCGCTGACCGATGCCATCGTGCCGGG------CAACAT---------------CAAGTCGCCGGCGCCGCTGGCGCTGCCCGAGGCGATCACCGAAGAAGAAGCGCTGGCCAAGATCCGCGCCATCGCCGACAAGAACACCGTGTTCCGCAACTTCATCGGCCAGGGCTACTACGGCACCCACACGCCGAAGGTCATCCTGCGCAACATCCTGGAAAACCCGGCCTGGTACACCGCCTACACACCGTACCAGGCGGAAATTTC…	NZ_JPYC01000500.1

## Sheet: dipept
			412	2068
NZ_LKIT01000002.1	GCF_001306995.1	Xanthomonas sp. Mitacek01	-----------------------------------------------------------------------------------------------------------------------------CCGGCGAGACCGCTGACCAGTTCATCGCCCGCGTCAACGACGAGGC---CC--GTGCGCTGATGCCGGAGCTGACCGCATCGCAGTGGTTGTCGGCGACCTACATCAACGACGACAGCCAGCTGCTCGCCGCGAAGTACAACGAGCGCTACCTCGCCCAGCTCAACAGCTGGATTGAGCAGTCGCGCAAGTTCGAAGGCCAGGAGATGTCGGCCGAGACCGCGCGCGCGATCAACCTGCTCAAGCTCGGCGCGTCGATGCCGCCGCCGCGCAAT…
NZ_AQPR01001212.1	GCF_000401255.1	Xanthomonas sp. M97	-------CTTCGT------CTGTTGTTGCTGGCGGTTGCCGT---CGCCGGGACGCTGTCGCTGTCGGCCTGCCGCCGGGATGCGGCGCCGCCC---GCCAAGCCTGCCGCCGAGCGGCCGGCCCCGCGCGAAAGCGCCGACCAGTTCGTTGCGCGCATCAGCGCCGAGTA---CA--AGGCGCAGTACCCGGAAACCACCGCCGCGCAATGGCTGTCGTCCACCTATATCGGCGACGACTCGCAGTTGCTGGCGGCCAAGGCCAACGAGCGGGCCCTGGCCCAGCTCGACGGCTGGATCGCCCAGGCCAAACAGTACACCGGCACGCCGATGTCGGCCGATACCGCGCGCGCGCTGCAGTTGTTGAAACTGATGAGCGCGCTGCCGGCACCGCGCGAC…
NZ_JXQP01000003.1	GCF_000834675.1	Xanthomonas campestris	CGTGAATCCTCGT------CTGCTGTTGCTGGCGCTCGCCGTTGCCGCCGGTACGTTGTCGCTGTCGTCATGCCGCCAGGATGCGGCGCCGACG---CCCAAGCCCGTCACCACCAAGACCGCACCCAGCGAAAACGCCGACCAGTTCGTGGCGCGCATCAGTGCCGAGTA---CA--AGGCGGCGTATCCGGAAATGACTGCCGCGCAGTGGCTGTCGTCGACCTACATCAATGGCGACTCGCAGTTGCTGGCGGCCAAGGCCAACGAGCGCGCGCTGAGCCAGCTGGATCGCTGGATCGACCAATCCAAGCAGTATGCCGGCACGCCGATGTCCGCCGACAGCGCGCGTGCGCTGCAATTACTCAAACTGATGAGCGCCCTGCCCGCCCCGCGCGAC…
NC_017271.1	GCF_000221965.1	Xanthomonas campestris pv. raphani 756C	CGTGAATCCTCGT------CTGCTGTTGCTGGCGCTCGCCGTTGCCGCCGGTACGTTGTCGCTGTCGTCGTGCCGCCAGGATGCGGCGCCGACG---CCCAAGCCCGCCACCACCAAGACCGCACCCAGCGAAAGCGCCGACCAGTTCGTGGCGCGCATCAGTGCCGAGTA---CA--AGGCGGCGTATCCGGAAATGACTGCCGCGCAGTGGCTGTCGTCGACCTACATCAACGGCGACTCGCAGTTGCTGGCGGCCAAGGCCAACGAGCGCGCGCTGAGCCAGCTGGATCGCTGGATCGACCAATCCAAGCAGTACGCCGGCACGCCGATGTCCGCCGACAGCGCGCGTGCGCTGCAATTACTCAAACTGATGAGCGCCCTGCCCGCCCCGCGCGAC…
NZ_CM001890.1	GCF_000403575.1	Xanthomonas campestris pv. campestris str. CN15	--TGAATCCTCGT------CTGCTGTTGCTGGCGCTCGCCGTTGCCGCCGGTACGTTGTCGCTGTCGTCGTGCCGCCAGGATGCGGCGCCGACG---CCCAAGCCCGCCACCACCAAGACCGTACCCAGCGAAAACGCCGACCAGTTCGTGGCGCGCATCAGTGCCGAATA---CA--AGGCGGCGTATCCGGAAATGACTGCCGCGCAGTGGCTGTCGTCGACCTACATCAACGGCGACTCGCAGTTGCTGGCCGCCAAGGCCAACGAGCGCGCACTGAGCCAGCTGGATCGCTGGATCGACCAATCCAAGCAGTACGCCGGCACGCCGATGTCCGCCGACAGCGCGCGTGCGCTGCAATTACTCAAACTGATGAGCGCCCTGCCCGCCCCGCGCGAC…
NZ_CM001897.1	GCF_000403555.1	Xanthomonas campestris pv. campestris str. CN16	--TGAATCCTCGT------CTGCTGTTGCTGGCGCTCGCCGTTGCCGCCGGTACGTTGTCGCTGTCGTCGTGCCGCCAGGATGCGGCGCCGACG---CCCAAGCCCGCCACCACCAAGACCGTACCCAGCGAAAACGCCGACCAGTTCGTGGCGCGCATCAGTGCCGAATA---CA--AGGCGGCGTATCCGGAAATGACTGCCGCGCAGTGGCTGTCGTCGACCTACATCAACGGCGACTCGCAGTTGCTGGCCGCCAAGGCCAACGAGCGCGCACTGAGCCAGCTGGATCGCTGGATCGACCAATCCAAGCAGTACGCCGGCACGCCGATGTCCGCCGACAGCGCGCGTGCGCTGCAATTACTCAAACTGATGAGCGCCCTGCCCGCCCCGCGCGAC…
NZ_CM001871.1	GCF_000401735.1	Xanthomonas campestris pv. campestris str. CN14	--TGAATCCTCGT------CTGCTGTTGCTGGCGCTCGCCGTTGCCGCCGGTACGTTGTCGCTGTCGTCGTGCCGCCAGGATGCGGCGCCGACG---CCCAAGCCCGCCACCACCAAGACCGTACCCAGCGAAAACGCCGACCAGTTCGTGGCGCGCATCAGTGCCGAATA---CA--AGGCGGCGTATCCGGAAATGACTGCCGCGCAGTGGCTGTCGTCGACCTACATCAACGGCGACTCGCAGTTGCTGGCCGCCAAGGCCAACGAGCGCGCACTGAGCCAGCTGGATCGCTGGATCGACCAATCCAAGCAGTACGCCGGCACGCCGATGTCCGCCGACAGCGCGCGTGCGCTGCAATTACTCAAACTGATGAGCGCCCTGCCCGCCCCGCGCGAC…
NZ_CP011946.1	GCF_001293445.1	Xanthomonas campestris pv. campestris	CGTGAATCCTCGT------CTGCTGTTGCTGGCGCTCGCCGTTGCCGCCGGTACGTTGTCGCTGTCGTCGTGCCGCCAGGATGCGGCGCCGACG---CCCAAGCCCGCCACCACCAAGACCGCACCCAGCGAAAACGCCGACCAGTTCGTGGCGCGCATCAGTGCCGAGTA---CA--AGGCGGCGTATCCGGAAATGACTGCCGCGCAGTGGCTGTCGTCGACCTACATCAACGGCGACTCGCAGTTGCTGGCGGCCAAGGCCAACGAGCGCGCGCTGAGCCAGCTGGATCGCTGGATCGACCAATCCAAGCAGTACGCCGGCACCCCGATGTCCGCCGACAGCGCGCGTGCGCTGCAATTACTCAAACTGATGAGCGCCCTGCCCGCCCCGCGCGAC…
NZ_CP012146.1	GCF_001186465.1	Xanthomonas campestris pv. campestris	--TGAATCCTCGT------CTGCTGTTGCTGGCGCTCGCCGTTGCCGCCGGTACGTTGTCGCTGTCGTCGTGCCGCCAGGATGCGGCGCCGACG---CCCAAGCCCGCCACCACCAAGACCGCACCCAGCGAAAACGCCGACCAGTTCGTGGCGCGCATCAGTGCCGAGTA---CA--AGGCGGCGTATCCGGAAATGACTGCCGCGCAGTGGCTGTCGTCGACCTACATCAACGGCGACTCGCAGTTGCTGGCGGCCAAGGCCAACGAGCGCGCGCTGAGCCAGCTGGATCGCTGGATCGACCAATCCAAGCAGTACGCCGGCACCCCGATGTCCGCCGACAGCGCGCGTGCGCTGCAATTACTCAAACTGATGAGCGCCCTGCCCGCCCCGCGCGAC…
NZ_CP012145.1	GCF_001186415.1	Xanthomonas campestris pv. campestris	--TGAATCCTCGT------CTGCTGTTGCTGGCGCTCGCCGTTGCCGCCGGTACGTTGTCGCTGTCGTCGTGCCGCCAGGATGCGGTGCCGACG---CCCAAGCCCGCCACCACCAAAACCGCACCCAGCGAAAGCGCCGACCAGTTCGTGGCGCGCATCAGTGCCGAATA---CA--AGGCGGCGTATCCGGAAATGACTGCCGCGCAGTGGCTGTCGTCGACCTACATCAACGGCGACTCGCAGTTGCTGGCGGCCAAGGCCAACGAGCGCGCGCTGAGCCAGCTGGATCGCTGGATCGACCAATCCAAGCAGTACGCCGGCACCCCGATGTCCGCCGACAGCGCGCGTGCGCTGCAATTACTCAAGCTGATGAGCGCCCTGCCCGCCCCGCGCGAC…
NZ_CDNB01000054.1	GCF_001372255.1	Xanthomonas campestris pv. campestris	--TGAATCCTCGT------CTGCTGTTGCTGGCGCTCGCCGTTGCCGCCGGTACGTTGTCGCTGTCGTCGTGCCGCCAGGATGCGGTGCCGACG---CCCAAGCCCGCCACCACCAAAACCGCACCCAGCGAAAGCGCCGACCAGTTCGTGGCGCGCATCAGTGCCGAATA---CA--AGGCGGCGTATCCGGAAATGACTGCCGCGCAGTGGCTGTCGTCGACCTACATCAACGGCGACTCGCAGTTGCTGGCGGCCAAGGCCAACGAGCGCGCGCTGAGCCAGCTGGATCGCTGGATCGACCAATCCAAGCAGTACGCCGGCACCCCGATGTCCGCCGACAGCGCGCGTGCGCTGCAATTACTCAAGCTGATGAGCGCCCTGCCCGCCCCGCGCGAC…
NZ_AJVO01000080.1	GCF_000263835.1	Xanthomonas campestris JX	CGTGAATCCTCGT------CTGCTGTTGCTGGCGCTCGCCGTTGCCGCCGGTACGTTGTCGCTGTCGTCGTGCCGCCAGGATGCGGTGCCGACG---CCCAAGCCCGCCACCACCAAAACCGCACCCAGCGAAAGCGCCGACCAGTTCGTGGCGCGCATCAGTGCCGAATA---CA--AGGCGGCGTATCCGGAAATGACTGCCGCGCAGTGGCTGTCGTCGACCTACATCAACGGCGACTCGCAGTTGCTGGCGGCCAAGGCCAACGAGCGCGCGCTGAGCCAGCTGGATCGCTGGATCGACCAATCCAAGCAGTACGCCGGCACCCCGATGTCCGCCGACAGCGCGCGTGCGCTGCAATTACTCAAGCTGATGAGCGCCCTGCCCGCCCCGCGCGAC…
NC_010688.1	GCF_000070605.1	Xanthomonas campestris pv. campestris	--TGAATCCTCGT------CTGCTGTTGCTGGCGCTCGCCGTTGCCGCCGGTACGTTGTCGCTGTCGTCGTGCCGCCAGGATGCGGTGCCGACG---CCCAAGCCCGCCACCACCAAAACCGCACCCAGCGAAAGCGCCGACCAGTTCGTGGCGCGCATCAGTGCCGAATA---CA--AGGCGGCGTATCCGGAAATGACTGCCGCGCAGTGGCTGTCGTCGACCTACATCAACGGCGACTCGCAGTTGCTGGCGGCCAAGGCCAACGAGCGCGCGCTGAGCCAGCTGGATCGCTGGATCGACCAATCCAAGCAGTACGCCGGCACCCCGATGTCCGCCGACAGCGCGCGTGCGCTGCAATTACTCAAGCTGATGAGCGCCCTGCCCGCCCCGCGCGAC…
NC_007086.1	GCF_000012105.1	Xanthomonas campestris pv. campestris str. 8004	--TGAATCCTCGT------CTGCTGTTGCTGGCGCTCGCCGTTGCCGCCGGTACGTTGTCGCTGTCGTCGTGCCGCCAGGATGCGGTGCCGACG---CCCAAGCCCGCCACCACCAAAACCGCACCCAGCGAAAGCGCCGACCAGTTCGTGGCGCGCATCAGTGCCGAATA---CA--AGGCGGCGTATCCGGAAATGACTGCCGCGCAGTGGCTGTCGTCGACCTACATCAACGGCGACTCGCAGTTGCTGGCGGCCAAGGCCAACGAGCGCGCGCTGAGCCAGCTGGATCGCTGGATCGACCAATCCAAGCAGTACGCCGGCACCCCGATGTCCGCCGACAGCGCGCGTGCGCTGCAATTACTCAAGCTGATGAGCGCCCTGCCCGCCCCGCGCGAC…
NZ_HF570389.1	GCF_000321125.2	Xanthomonas campestris pv. campestris str. Xca5	--TGAATCCTCGT------CTGCTGTTGCTGGCGCTCGCCGTTGCCGCCGGTACGTTGTCGCTGTCGTCGTGCCGCCAGGATGCGGTGCCGACG---CCCAAGCCCGCCACCACCAAAACCGCACCCAGCGAAAGCGCCGACCAGTTCGTGGCGCGCATCAGTGCCGAATA---CA--AGGCGGCGTATCCGGAAATGACTGCCGCGCAGTGGCTGTCGTCGACCTACATCAACGGCGACTCGCAGTTGCTGGCGGCCAAGGCCAACGAGCGCGCGCTGAGCCAGCTGGATCGCTGGATCGACCAATCCAAGCAGTACGCCGGCACCCCGATGTCCGCCGACAGCGCGCGTGCGCTGCAATTACTCAAGCTGATGAGCGCCCTGCCCGCCCCGCGCGAC…
NC_003902.1	GCF_000007145.1	Xanthomonas campestris pv. campestris str. ATCC 33913	CGTGAATCCTCGT------CTGCTGTTGCTGGCGCTCGCCGTTGCCGCCGGTACGTTGTCGCTGTCGTCGTGCCGCCAGGATGCGGTGCCGACG---CCCAAGCCCGCCACCACCAAAACCGCACCCAGCGAAAGCGCCGACCAGTTCGTGGCGCGCATCAGTGCCGAATA---CA--AGGCGGCGTATCCGGAAATGACTGCCGCGCAGTGGCTGTCGTCGACCTACATCAACGGCGACTCGCAGTTGCTGGCGGCCAAGGCCAACGAGCGCGCGCTGAGCCAGCTGGATCGCTGGATCGACCAATCCAAGCAGTACGCCGGCACCCCGATGTCCGCCGACAGCGCGCGTGCGCTGCAATTACTCAAGCTGATGAGCGCCCTGCCCGCCCCGCGCGAC…
NZ_KN306022.1	GCF_000772795.1	Xanthomonas vasicola	--TGAATCCTCGT------TTGCTGTTGCTGGCGTTGGCCGTGGCTGCCGGCACCCTGAGCTTGTCGGCCTGCCGCCGGGATGCGGCACCGCCG---GCCAAACCTGTCGCAACCAAGACCGCGCCGGAGGAAAGCGCCGACCAGTTCGTTGCGCGTATCAGCGCCGACTA---CA--AGGCAGCCTATCCGGAAACCACCGCCGCGCAGTGGCTTTCGTCGACCTATATCAACAGCGATTCGCAATTGCTTGCGGCCAAGGCCAACGAGCGCTCGCTGGCGCAGTTGGATCGCTGGATCGAACAATCCAAGCAGTACGTCGGCACACCGATGTCGGCCGACAGCGCGCGTGCGCTGCAGTTGCTGAAATTGATGAGCGCCCTGCCCGCACCGCGTGAC…
NZ_JSBW02000014.1	GCF_000772705.2	Xanthomonas vasicola	--TGAATCCTCGT------TTGCTGTTGCTGGCGTTGGCCGTGGCTGCCGGCACCCTGAGCTTGTCGGCCTGCCGCCGGGATGCGGCACCGCCG---GCCAAACCTGTCGCAACCAAGACCGCGCCGGAGGAAAGCGCCGACCAGTTCGTTGCGCGTATCAGCGCCGACTA---CA--AGGCAGCCTATCCGGAAACCACCGCCGCGCAGTGGCTTTCGTCGACCTATATCAACAGCGATTCGCAATTGCTTGCGGCCAAGGCCAACGAGCGCTCGCTGGCGCAGTTGGATCGCTGGATCGAACAATCCAAGCAGTACGTCGGCACACCGATGTCGGCCGACAGCGCGCGTGCGCTGCAGTTGCTGAAATTGATGAGCGCCCTGCCCGCACCGCGTGAC…
NZ_KN305781.1	GCF_000772695.1	Xanthomonas vasicola	--TGAATCCTCGT------TTGCTGTTGCTGGCGTTGGCCGTGGCTGCCGGCACCCTGAGCTTGTCGGCCTGCCGCCGGGATGCGGCACCGCCG---GCCAAACCTGTCGCAACCAAGACCGCGCCGGAGGAAAGCGCCGACCAGTTCGTTGCGCGTATCAGCGCCGACTA---CA--AGGCAGCCTATCCGGAAACCACCGCCGCGCAGTGGCTTTCGTCGACCTATATCAACAGCGATTCGCAATTGCTTGCGGCCAAGGCCAACGAGCGCTCGCTGGCGCAGTTGGATCGCTGGATCGAACAATCCAAGCAGTACGTCGGCACACCGATGTCGGCCGACAGCGCGCGTGCGCTGCAGTTGCTGAAATTGATGAGCGCCCTGCCCGCACCGCGTGAC…
NZ_KN305671.1	GCF_000772715.1	Xanthomonas vasicola	CGTGAATCCTCGT------TTGCTGTTGCTGGCGTTGGCCGTGGCTGCCGGCACCCTGAGCTTGTCGGCCTGCCGCCGGGATGCGGCACCGCCG---GCCAAACCTGTCGCAACCAAGACCGCGCCGGAGGAAAGCGCCGACCAGTTCGTTGCGCGTATCAGCGCCGACTA---CA--AGGCAGCCTATCCGGAAACCACCGCCGCGCAGTGGCTTTCGTCGACCTATATCAACAGCGATTCGCAATTGCTTGCGGCCAAGGCCAACGAGCGCTCGCTGGCGCAGTTGGATCGCTGGATCGAACAATCCAAGCAGTACGTCGGCACACCGATGTCGGCCGACAGCGCGCGTGCGCTGCAGTTGCTGAAATTGATGAGCGCCCTGCCCGCACCGCGTGAC…
NZ_KN300509.1	GCF_000770355.1	Xanthomonas campestris pv. arecae	CGTGAATCCTCGT------TTGCTGTTGCTGGCGTTGGCTGTGGCTGCCGGCACCCTGAGCTTGTCGGCCTGCCGCCGGGATGCGGCACCGCCG---GCCAAACCTGTCGCAACCAAGACCGCGCCGGAGGAAAGCGCCGACCAGTTCGTTGCGCGTATCAGCGCCGACTA---CA--AGGCAGCCTATCCGGAAACCACCGCCGCGCAGTGGCTTTCGTCGACCTATATCAACAGCGATTCGCAATTGCTTGCGGCCAAGGCCAACGAGCGCTCGCTGGCGCAGTTGGATCGCTGGATCGAACAATCCAAGCAGTACGTCGGCACACCGATGTCGGCCGACAGCGCGCGTGCGCTGCAGTTGCTGAAATTGATGAGCGCCCTGCCCGCACCGCGTGAC…
NZ_KB373259.1	GCF_000278035.1	Xanthomonas vasicola pv. vasculorum NCPPB 206	--TGAATCCTCGT------TTGCTGTTGCTGGCGTTGGCTGTGGCTGCCGGCACCCTGAGCTTGTCGGCCTGCCGCCGGGATGCGGCACCGCCG---GCCAAACCTGTCGCAACCAAGACCGCGCCGGAGGAAAGCGCCGACCAGTTCGTTGCGCGTATCAGCGCCGACTA---CA--AGGCAGCCTATCCGGAAACCACCGCCGCGCAGTGGCTTTCGTCGACCTATATCAACAGCGATTCGCAATTGCTTGCGGCCAAGGCCAACGAGCGCTCGCTGGCGCAGTTGGATCGCTGGATCGAACAATCCAAGCAGTACGTCGGCACACCGATGTCGGCCGACAGCGCGCGTGCGCTGCAGTTGCTGAAATTGATGAGCGCCCTGCCCGCACCGCGTGAC…
NZ_KB373226.1	GCF_000278015.1	Xanthomonas vasicola pv. vasculorum NCPPB 1381	--TGAATCCTCGT------TTGCTGTTGCTGGCGTTGGCTGTGGCTGCCGGCACCCTGAGCTTGTCGGCCTGCCGCCGGGATGCGGCACCGCCG---GCCAAACCTGTCGCAACCAAGACCGCGCCGGAGGAAAGCGCCGACCAGTTCGTTGCGCGTATCAGCGCCGACTA---CA--AGGCAGCCTATCCGGAAACCACCGCCGCGCAGTGGCTTTCGTCGACCTATATCAACAGCGATTCGCAATTGCTTGCGGCCAAGGCCAACGAGCGCTCGCTGGCGCAGTTGGATCGCTGGATCGAACAATCCAAGCAGTACGTCGGCACACCGATGTCGGCCGACAGCGCGCGTGCGCTGCAGTTGCTGAAATTGATGAGCGCCCTGCCCGCACCGCGTGAC…
NZ_KB373107.1	GCF_000277995.1	Xanthomonas vasicola pv. vasculorum NCPPB 1326	--TGAATCCTCGT------TTGCTGTTGCTGGCGTTGGCTGTGGCTGCCGGCACCCTGAGCTTGTCGGCCTGCCGCCGGGATGCGGCACCGCCG---GCCAAACCTGTCGCAACCAAGACCGCGCCGGAGGAAAGCGCCGACCAGTTCGTTGCGCGTATCAGCGCCGACTA---CA--AGGCAGCCTATCCGGAAACCACCGCCGCGCAGTGGCTTTCGTCGACCTATATCAACAGCGATTCGCAATTGCTTGCGGCCAAGGCCAACGAGCGCTCGCTGGCGCAGTTGGATCGCTGGATCGAACAATCCAAGCAGTACGTCGGCACACCGATGTCGGCCGACAGCGCGCGTGCGCTGCAGTTGCTGAAATTGATGAGCGCCCTGCCCGCACCGCGTGAC…
NZ_AKBO01000437.1	GCF_000278075.1	Xanthomonas vasicola pv. vasculorum NCPPB 895	CGTGAATCCTCGT------TTGCTGTTGCTGGCGTTGGCTGTGGCTGCCGGCACCCTGAGCTTGTCGGCCTGCCGCCGGGATGCGGCACCGCCG---GCCAAACCTGTCGCAACCAAGACCGCGCCGGAGGAAAGCGCCGACCAGTTCGTTGCGCGTATCAGCGCCGACTA---CA--AGGCAGCCTATCCGGAAACCACCGCCGCGCAGTGGCTTTCGTCGACCTATATCAACAGCGATTCGCAATTGCTTGCGGCCAAGGCCAACGAGCGCTCGCTGGCGCAGTTGGATCGCTGGATCGAACAATCCAAGCAGTACGTCGGCACACCGATGTCGGCCGACAGCGCGCGTGCGCTGCAGTTGCTGAAATTGATGAGCGCCCTGCCCGCACCGCGTGAC…
NZ_AKBE01000207.1	GCF_000277875.1	Xanthomonas campestris pv. musacearum NCPPB 2005	CGTGAATCCTCGT------TTGCTGTTGCTGGCGTTGGCTGTGGCTGCCGGCACCCTGAGCTTGTCGGCCTGCCGCCGGGATGCGGCACCGCCG---GCCAAACCTGTCGCAACCAAGACCGCGCCGGAGGAAAGCGCCGACCAGTTCGTTGCGCGTATCAGCGCCGACTA---CA--AGGCAGCCTATCCGGAAACCACCGCCGCGCAGTGGCTTTCGTCGACCTATATCAACAGCGATTCGCAATTGCTTGCGGCCAAGGCCAACGAGCGCTCGCTGGCGCAGTTGGATCGCTGGATCGAACAATCCAAGCAGTACGTCGGCACACCGATGTCGGCCGACAGCGCGCGTGCGCTGCAGTTGCTGAAATTGATGAGCGCCCTGCCCGCACCGCGTGAC…
NZ_KB373092.1	GCF_000277975.1	Xanthomonas campestris pv. musacearum NCPPB 4394	--TGAATTCTCGT------TTGCTGTTGCTGGCGTTGGCTGTGGCTGCCGGCACCCTGAGCTTGTCGGCCTGCCGCCGGGATGCGGCACCGCCG---GCCAAACCTGTCGCAACCAAGACCGCGCCGGAGGAAAGCGCCGACCAGTTCGTTGCGCGTATCAGCGCCGACTA---CA--AGGCAGCCTATCCGGAAACCACCGCCGCGCAGTGGCTTTCGTCGACCTATATCAACAGCGATTCGCAATTGCTTGCGGCCAAGGCCAACGAGCGCTCGCTGGCGCAGTTGGATCGCTGGATCGAACAATCCAAGCAGTACGTCGGCACACCGATGTCGGCCGACAGCGCGCGTGCGCTGCAGTTGCTGAAATTGATGAGCGCCCTGCCCGCACCGCGTGAC…
NZ_KB372910.1	GCF_000277915.1	Xanthomonas campestris pv. musacearum NCPPB 4380	--TGAATTCTCGT------TTGCTGTTGCTGGCGTTGGCTGTGGCTGCCGGCACCCTGAGCTTGTCGGCCTGCCGCCGGGATGCGGCACCGCCG---GCCAAACCTGTCGCAACCAAGACCGCGCCGGAGGAAAGCGCCGACCAGTTCGTTGCGCGTATCAGCGCCGACTA---CA--AGGCAGCCTATCCGGAAACCACCGCCGCGCAGTGGCTTTCGTCGACCTATATCAACAGCGATTCGCAATTGCTTGCGGCCAAGGCCAACGAGCGCTCGCTGGCGCAGTTGGATCGCTGGATCGAACAATCCAAGCAGTACGTCGGCACACCGATGTCGGCCGACAGCGCGCGTGCGCTGCAGTTGCTGAAATTGATGAGCGCCCTGCCCGCACCGCGTGAC…
NZ_KB372870.1	GCF_000277895.1	Xanthomonas campestris pv. musacearum NCPPB 4379	--TGAATTCTCGT------TTGCTGTTGCTGGCGTTGGCTGTGGCTGCCGGCACCCTGAGCTTGTCGGCCTGCCGCCGGGATGCGGCACCGCCG---GCCAAACCTGTCGCAACCAAGACCGCGCCGGAGGAAAGCGCCGACCAGTTCGTTGCGCGTATCAGCGCCGACTA---CA--AGGCAGCCTATCCGGAAACCACCGCCGCGCAGTGGCTTTCGTCGACCTATATCAACAGCGATTCGCAATTGCTTGCGGCCAAGGCCAACGAGCGCTCGCTGGCGCAGTTGGATCGCTGGATCGAACAATCCAAGCAGTACGTCGGCACACCGATGTCGGCCGACAGCGCGCGTGCGCTGCAGTTGCTGAAATTGATGAGCGCCCTGCCCGCACCGCGTGAC…
NZ_AKBI01000007.1	GCF_000277955.1	Xanthomonas campestris pv. musacearum NCPPB 4392	CGTGAATTCTCGT------TTGCTGTTGCTGGCGTTGGCTGTGGCTGCCGGCACCCTGAGCTTGTCGGCCTGCCGCCGGGATGCGGCACCGCCG---GCCAAACCTGTCGCAACCAAGACCGCGCCGGAGGAAAGCGCCGACCAGTTCGTTGCGCGTATCAGCGCCGACTA---CA--AGGCAGCCTATCCGGAAACCACCGCCGCGCAGTGGCTTTCGTCGACCTATATCAACAGCGATTCGCAATTGCTTGCGGCCAAGGCCAACGAGCGCTCGCTGGCGCAGTTGGATCGCTGGATCGAACAATCCAAGCAGTACGTCGGCACACCGATGTCGGCCGACAGCGCGCGTGCGCTGCAGTTGCTGAAATTGATGAGCGCCCTGCCCGCACCGCGTGAC…
NZ_JSBY02000075.1	GCF_000772775.2	Xanthomonas vasicola	--TGAATCCTCGT------TTGCTGTTGCTGGCGTTGGCTGTGGCTACCGGCACCCTGAGCTTGTCGGCCTGCCGCCGGGATGCGGCACCGCCG---GCCAAACCTGTCGCAACCAAGACCGCGCCGGAGGAAAGCGCCGACCAGTTCGTTGCGCGTATCAGCGCCGACTA---CA--AGGCAGCCTATCCGGAAACCACCGCCGCGCAGTGGCTTTCGTCGACCTATATCAACGGCGATTCGCAATTGCTTGCGGCCAAGGCCAACGAGCGCTCGCTGGCGCAGTTGGATCGCTGGATCGAACAATCCAAGCAGTACGCCGGCACACCGATGTCGGCCGACAGCGCGCGTGCGCTGCAGTTGCTGAAATTGATGAGCGCCCTGCCCGCACCGCGTGAC…
NZ_GG699316.1	GCF_000159795.2	Xanthomonas vasicola pv. vasculorum NCPPB 702	--TGAATCCTCGT------TTGCTGTTGCTGGCGTTGGCTGTGGCTACCGGCACCCTGAGCTTGTCGGCCTGCCGCCGGGATGCGGCACCGCCG---GCCAAACCTGTCGCAACCAAGACCGCGCCGGAGGAAAGCGCCGACCAGTTCGTTGCGCGTATCAGCGCCGACTA---CA--AGGCAGCCTATCCGGAAACCACCGCCGCGCAGTGGCTTTCGTCGACCTATATCAACGGCGATTCGCAATTGCTTGCGGCCAAGGCCAACGAGCGCTCGCTGGCGCAGTTGGATCGCTGGATCGAACAATCCAAGCAGTACGCCGGCACACCGATGTCGGCCGACAGCGCGCGTGCGCTGCAGTTGCTGAAATTGATGAGCGCCCTGCCCGCACCGCGTGAC…
NZ_KN360767.1	GCF_000772725.1	Xanthomonas vasicola	--TGAATCCTCGT------TTGCTGTTGCTGGCGTTGGCTGTGGCTACCGGCACCCTGAGCTTGTCGGCCTGCCGCCGGGATGCGGCACCGCCG---GCCAAACCTGTCGCAACCAAGACCGCGCCGGAGGAAAGCGCCGACCAGTTCGTTGCGCGTATCAGCGCCGACTA---CA--AGGCAGCCTATCCAGAAACCACCGCCGCGCAGTGGCTTTCGTCGACCTATATCAACGGCGATTCGCAATTGCTTGCGGCCAAGGCCAACGAGCGCTCGCTGGCGCAGTTGGATCGCTGGATCGAACAATCCAAGCAGTACGCCGGCACACCGATGTCGGCCGACAGCGCGCGTGCGCTGCAGTTGCTGAAATTGATGAGCGCCCTGCCCGCACCGCGTGAC…
NZ_KN322005.1	GCF_000774005.1	Xanthomonas vasicola	CGTGAATCCTCGT------TTGCTGTTGCTGGCGTTGGCTGTGGCTACCGGCACCCTGAGCTTGTCGGCCTGCCGCCGGGATGCGGCACCGCCG---GCCAAACCTGTCGCAACCAAGACCGCGCCGGAGGAAAGCGCCGACCAGTTCGTTGCGCGTATCAGCGCCGACTA---CA--AGGCAGCCTATCCGGAAACCACCGCCGCGCAGTGGCTTTCGTCGACCTATATCAACGGCGATTCGCAATTGCTTGCGGCCAAGGCCAACGAGCGCTCGCTGGCGCAGTTGGATCGCTGGATCGAACAATCCAAGCAGTACGCCGGCACACCGATGTCGGCCGACAGCGCGCGTGCGCTGCAGTTGCTGAAATTGATGAGCGCCCTGCCCGCACCGCGTGAC…
NZ_KN305939.1	GCF_000772785.1	Xanthomonas vasicola	--TGAATCCTCGT------TTGCTGTTGCTGGCGTTGGCTGTGGCTACCGGCACCCTGAGCTTGTCGGCCTGCCGCCGGGATGCGGCACCGCCG---GCCAAACCTGTCGCAACCAAGACCGCGCCGGAGGAAAGCGCCGACCAGTTCGTTGCGCGTATCAGCGCCGACTA---CA--AGGCAGCCTATCCGGAAACCACCGCCGCGCAGTGGCTTTCGTCGACCTATATCAACGGCGATTCGCAATTGCTTGCGGCCAAGGCCAACGAGCGCTCGCTGGCGCAGTTGGATCGCTGGATCGAACAATCCAAGCAGTACGCCGGCACACCGATGTCGGCCGACAGCGCGCGTGCGCTGCAGTTGCTGAAATTGATGAGCGCCCTGCCCGCACCGCGTGAC…
NZ_AFHL01000019.1	GCF_000212775.1	Xanthomonas oryzae X8-1A	CGTGAATCCTCGT------TTGCTATTGCTGGCGTGGGCTGTGGCTGCCGGCACCCTGAGCTTGTCGGCCTGCCGCCGGGATGCGGCACCGCCG---GCCAAACCCGTCGCGACCAGGACCGCGCCGGCGGAAAGCGCCGACCAGTTCGTTGCGCGCATCAGCGCCCAATA---CA--AGGCGGCCTATCCGGAAACCACCGCCGCGCAGTGGCTGTCGTCGACCTATATCAACGGCGATTCGCAATTGCTCGCGGCCAAGGCCAACGAGCGCTCGCTGGCGCAGCTGGATCGCTGGATCGAACAATCCAGGCAGTACGCCGGCACACCGATGTCGGCCGACAGCGCGCGCGCGCTGCAGTTGCTGAAATTGATGAGCGCCCTGCCCGCACCGCGCGAT…
NZ_LHUJ01000271.1	GCF_001277045.1	Xanthomonas oryzae	--TGAATCCTCGT------TTGCTATTGCTGGCGTGGGCTGTGGCTGCCGGCACCCTGAGCTTGTCGGCCTGCCGCCGGGATGCGGCACCGCCG---GCCAAACCCGTCGCGACCAGGACCGCGCCGGCGGAAAGCGCCGACCAGTTCGTTGCGCGCATCAGCGCCCAATA---CA--AGGCGGCCTATCCGGAAACCACCGCCGCGCAGTGGCTGTCGTCGACCTATATCAACGGCGATTCGCAATTGCTCGCGGCCAAGGCCAACGAGCGCTCGCTGGCGCAGCTGGATCGCTGGATCGAACAATCCAGGCAGTACGCCGGCACACCGATGTCGGCCGACAGCGCGCGCGCGCTGCAGTTGCTGAAATTGATGAGCGCCCTGCCCGCACCGCGCGAT…
NZ_AFHK01000227.1	GCF_000212755.1	Xanthomonas oryzae X11-5A	---------------------------------------------------------------------------------------------------------------------------------------------------------------------------------------------------------------------------------TATATCAACGGCGATTCGCAATTGCTCGCGGCCAAGGCCAACGAGCGCTCGCTGGCGCAGCTGGATCGCTGGATCGAACAATCCAGGCAGTACGCCGGCACACCGATGTCGGCCGACAGCGCGCGCGCGCTGCAGTTGCTGAAATTGATGAGCGCCCTGCCCGCACCGCGCGAT…
NZ_CP011962.1	GCF_001042735.1	Xanthomonas oryzae pv. oryzicola	CGTGAATCCTCGT------TTGCTGTTGCTGGCGTGGGCTGTGGCTGCCGGCACCCTGAGCTTGTCGGCCTGCCGCCGGGATGCCGCACCGCCA---GCCAAACCCGTCGCGACCAAGACCGCGCCGGCAGAGAGCGCCGACCAGTTCGTTGCGCGCATCAGCGCCCAATA---CA--AGGCGGCCTATCCGGAAACCACCGCCGCGCAGTGGCTGTCGTCGACCTATATCAATGGCGATTCGCAATTGCTCGCGGCCAAGGCCAACGAGCGCTCGCTGGCGCAGCTGGATCGCTGGATCGAACAATCCAGGCAGTACGCCGGCACATCGATGTCGGCCGACAGCGCGCGCGCGCTGCAGTTGCTGAAATTGATGAGCGCCCTGCCCGCACCGCGCGAT…
NZ_CP011959.1	GCF_001042835.1	Xanthomonas oryzae pv. oryzicola	--TGAATCCTCGT------TTGCTGTTGCTGGCGTGGGCTGTGGCTGCCGGCACCCTGAGCTTGTCGGCCTGCCGCCGGGATGCCGCACCGCCA---GCCAAACCCGTCGCGACCAAGACCGCGCCGGCAGAGAGCGCCGACCAGTTCGTTGCGCGCATCAGCGCCCAATA---CA--AGGCGGCCTATCCGGAAACCACCGCCGCGCAGTGGCTGTCGTCGACCTATATCAATGGCGATTCGCAATTGCTCGCGGCCAAGGCCAACGAGCGCTCGCTGGCGCAGCTGGATCGCTGGATCGAACAATCCAGGCAGTACGCCGGCACATCGATGTCGGCCGACAGCGCGCGCGCGCTGCAGTTGCTGAAATTGATGAGCACCCTGCCCGCACCGCGCGAT…
NZ_LHUH01000168.1	GCF_001277055.1	Xanthomonas oryzae	CGTGAATCCTCGT------TTGCTGTTGCTGGCGTGGGCTGTGGCTGCCGGCACCCTGAGCTTGTCGGCCTGCCGCCGGGATGCCGCACCGCCA---GCCAAACCCGTCGCGACCAAGACCGCGCCGGCAGAGAGCGCCGACCAGTTCGTTGCGCGCATCAGCGCCCAATA---CA--AGGCGGCCTATCCGGAAACCACCGCCGCGCAGTGGCTGTCGTCGACCTATATCAATGGCGATTCGCAATTGCTCGCGGCCAAGGCCAACGAGCGCTCGCTGGCGCAGCTGGATCGCTGGATCGAACAATCCAGGCAGTACGCCGGCACATCGATGTCGGCCGACAGCGCGCGCGCGCTGCAGTTGCTGAAATTGATGAGCACCCTGCCCGCACCGCGCGAT…
NZ_CP007810.1	GCF_001021915.1	Xanthomonas oryzae pv. oryzicola	CGTGAATCCTCGT------TTGCTGTTGCTGGCGTGGGCTGTGGCTGCCGGCACCCTGAGCTTGTCGGCCTGCCGCCGGGATGCCGCACCGCCA---GCCAAACCCGTCGCGACCAAGACCGCGCCGGCAGAGAGCGCCGACCAGTTCGTTGCGCGCATCAGCGCCCAATA---CA--AGGCGGCCTATCCGGAAACCACCGCCGCGCAGTGGCTGTCGTCGACCTATATCAATGGCGATTCGCAATTGCTCGCGGCCAAGGCCAACGAGCGCTCGCTGGCGCAGCTGGATCGCTGGATCGAACAATCCAGGCAGTACGCCGGCACATCGATGTCGGCCGACAGCGCGCGCGCGCTGCAGTTGCTGAAATTGATGAGCACCCTGCCCGCACCGCGCGAT…
NZ_AYSY01000174.1	GCF_000507025.1	Xanthomonas oryzae pv. oryzicola MAI10	CGTGAATCCTCGT------TTGCTGTTGCTGGCGTGGGCTGTGGCTGCCGGCACCCTGAGCTTGTCGGCCTGCCGCCGGGATGCCGCACCGCCA---GCCAAACCCGTCGCGACCAAGACCGCGCCGGCAGAGAGCGCCGACCAGTTCGTTGCGCGCATCAGCGCCCAATA---CA--AGGCGGCCTATCCGGAAACCACCGCCGCGCAGTGGCTGTCGTCGACCTATATCAATGGCGATTCGCAATTGCTCGCGGCCAAGGCCAACGAGCGCTCGCTGGCGCAGCTGGATCGCTGGATCGAACAATCCAGGCAGTACGCCGGCACATCGATGTCGGCCGACAGCGCGCGCGCGCTGCAGTTGCTGAAATTGATGAGCACCCTGCCCGCACCGCGCGAT…
NZ_CP011958.1	GCF_001042815.1	Xanthomonas oryzae pv. oryzicola	--TGAATCCTCGT------TTGCTGTTGCTGGCGTGGGCTGTGGCTGCCGGCACCCTGAGCTTGTCGGCCTGCCGCCGGGATGCCGCACCGCCA---GCCAAACCCGTCGCGACCAAGACCGCGCCGGCAGAGAGCGCCGACCAGTTCGTTGCGCGCATCAGCGCCCAATA---CA--AGGCGGCCTATCCGGAAACCACCGCCGCGCAGTGGCTGTCGTCGACCTATATCAATGGCGATTCGCAATTGCTCGCGGCCAAGGCCAACGAGCGCTCGCTGGCGCAGCTGGATCGCTGGATCGAACAATCCAGGCAGTACGCCGGCACATCGATGTCGGCCGACAGCGCGCGCGCGCTGCAGTTGCTGAAATTGATGAGCACCCTGCCCGCACCGCGCGAT…
NZ_CP011957.1	GCF_001042795.1	Xanthomonas oryzae pv. oryzicola	--TGAATCCTCGT------TTGCTGTTGCTGGCGTGGGCTGTGGCTGCCGGCACCCTGAGCTTGTCGGCCTGCCGCCGGGATGCCGCACCGCCA---GCCAAACCCGTCGCGACCAAGACCGCGCCGGCAGAGAGCGCCGACCAGTTCGTTGCGCGCATCAGCGCCCAATA---CA--AGGCGGCCTATCCGGAAACCACCGCCGCGCAGTGGCTGTCGTCGACCTATATCAATGGCGATTCGCAATTGCTCGCGGCCAAGGCCAACGAGCGCTCGCTGGCGCAGCTGGATCGCTGGATCGAACAATCCAGGCAGTACGCCGGCACATCGATGTCGGCCGACAGCGCGCGCGCGCTGCAGTTGCTGAAATTGATGAGCACCCTGCCCGCACCGCGCGAT…
NZ_CP007221.1	GCF_000940825.1	Xanthomonas oryzae pv. oryzicola	--TGAATCCTCGT------TTGCTGTTGCTGGCGTGGGCTGTGGCTGCCGGCACCCTGAGCTTGTCGGCCTGCCGCCGGGATGCCGCACCGCCA---GCCAAACCCGTCGCGACCAAGACCGCGCCGGCAGAGAGCGCCGACCAGTTCGTTGCGCGCATCAGCGCCCAATA---CA--AGGCGGCCTATCCGGAAACCACCGCCGCGCAGTGGCTGTCGTCGACCTATATCAATGGCGATTCGCAATTGCTCGCGGCCAAGGCCAACGAGCGCTCGCTGGCGCAGCTGGATCGCTGGATCGAACAATCCAGGCAGTACGCCGGCACATCGATGTCGGCCGACAGCGCGCGCGCGCTGCAGTTGCTGAAATTGATGAGCACCCTGCCCGCACCGCGCGAT…
NZ_CP011961.1	GCF_001042875.1	Xanthomonas oryzae pv. oryzicola	CGTGAATCCTCGT------TTGCTGTTGCTGGCGTGGGCTGTGGCTGCCGGCACCCTGAGCTTGTCGGCCTGCCGCCGGGATGCCGCACCGCCA---GCCAAACCCGTCGCGACCAAGACCGCGCCGGCAGAGAGCGCCGACCAGTTCGTTGCGCGCATCAGCGCCCAATA---CA--AGGCGGCCTATCCGGAAACCACCGCCGCGCAGTGGCTGTCGTCGACCTATATCAATGGCGATTCGCAATTGCTCGCGGCCAAGGCCAACGAGCGCTCGCTGGCGCAGCTGGATCGCTGGATCGAACAATCCAGGCAGTACGCCGGCACATCGATGTCGGCCGACAGCGCGCGCGCGCTGCAGTTGCTGAAATTGATGAGCGCCCTGCCCGCACCGCGCGAT…
NZ_CP011960.1	GCF_001042855.1	Xanthomonas oryzae pv. oryzicola	CGTGAATCCTCGT------TTGCTGTTGCTGGCGTGGGCTGTGGCTGCCGGCACCCTGAGCTTGTCGGCCTGCCGCCGGGATGCCGCACCGCCA---GCCAAACCCGTCGCGACCAAGACCGCGCCGGCAGAGAGCGCCGACCAGTTCGTTGCGCGCATCAGCGCCCAATA---CA--AGGCGGCCTATCCGGAAACCACCGCCGCGCAGTGGCTGTCGTCGACCTATATCAATGGCGATTCGCAATTGCTCGCGGCCAAGGCCAACGAGCGCTCGCTGGCGCAGCTGGATCGCTGGATCGAACAATCCAGGCAGTACGCCGGCACATCGATGTCGGCCGACAGCGCGCGCGCGCTGCAGTTGCTGAAATTGATGAGCGCCCTGCCCGCACCGCGCGAT…
NZ_CP011956.1	GCF_001042775.1	Xanthomonas oryzae pv. oryzicola	CGTGAATCCTCGT------TTGCTGTTGCTGGCGTGGGCTGTGGCTGCCGGCACCCTGAGCTTGTCGGCCTGCCGCCGGGATGCCGCACCGCCA---GCCAAACCCGTCGCGACCAAGACCGCGCCGGCAGAGAGCGCCGACCAGTTCGTTGCGCGCATCAGCGCCCAATA---CA--AGGCGGCCTATCCGGAAACCACCGCCGCGCAGTGGCTGTCGTCGACCTATATCAATGGCGATTCGCAATTGCTCGCGGCCAAGGCCAACGAGCGCTCGCTGGCGCAGCTGGATCGCTGGATCGAACAATCCAGGCAGTACGCCGGCACATCGATGTCGGCCGACAGCGCGCGCGCGCTGCAGTTGCTGAAATTGATGAGCGCCCTGCCCGCACCGCGCGAT…
NZ_CP011955.1	GCF_001042745.1	Xanthomonas oryzae pv. oryzicola	CGTGAATCCTCGT------TTGCTGTTGCTGGCGTGGGCTGTGGCTGCCGGCACCCTGAGCTTGTCGGCCTGCCGCCGGGATGCCGCACCGCCA---GCCAAACCCGTCGCGACCAAGACCGCGCCGGCAGAGAGCGCCGACCAGTTCGTTGCGCGCATCAGCGCCCAATA---CA--AGGCGGCCTATCCGGAAACCACCGCCGCGCAGTGGCTGTCGTCGACCTATATCAATGGCGATTCGCAATTGCTCGCGGCCAAGGCCAACGAGCGCTCGCTGGCGCAGCTGGATCGCTGGATCGAACAATCCAGGCAGTACGCCGGCACATCGATGTCGGCCGACAGCGCGCGCGCGCTGCAGTTGCTGAAATTGATGAGCGCCCTGCCCGCACCGCGCGAT…
NC_017267.2	GCF_000168315.3	Xanthomonas oryzae pv. oryzicola BLS256	CGTGAATCCTCGT------TTGCTGTTGCTGGCGTGGGCTGTGGCTGCCGGCACCCTGAGCTTGTCGGCCTGCCGCCGGGATGCCGCACCGCCA---GCCAAACCCGTCGCGACCAAGACCGCGCCGGCAGAGAGCGCCGACCAGTTCGTTGCGCGCATCAGCGCCCAATA---CA--AGGCGGCCTATCCGGAAACCACCGCCGCGCAGTGGCTGTCGTCGACCTATATCAATGGCGATTCGCAATTGCTCGCGGCCAAGGCCAACGAGCGCTCGCTGGCGCAGCTGGATCGCTGGATCGAACAATCCAGGCAGTACGCCGGCACATCGATGTCGGCCGACAGCGCGCGCGCGCTGCAGTTGCTGAAATTGATGAGCGCCCTGCCCGCACCGCGCGAT…
NZ_AYSX01000478.1	GCF_000511585.1	Xanthomonas oryzae pv. oryzae NAI8	CGTGAATCCTCGT------TTGCTGTTGCTGGCGTTGGCTGTGGCTGCCGGCACCCTGAGCTTGTCGGCCTGCCGCCGTGATGCGGCACCGCCG---GCCAAACCCGTCGCGACCAGGACCGCGCCGGCGGAGAGCGCCGACCAGTTCGTTGCGCGCATCAGCGCCCAATA---CA--AGGCGGCCTATCCGGAAACCACCGCCGCGCAGTGGCTGTCGTCGACCTATATCAACGGCGATTCGCAATTGCTCGCGGCCAAGGCCAACGAGCGCTCGCTGGCGCAGCTGGATCGCTGGATCGAACAATCCAGGCAGTACGCCGGCACACCGATGTCGGCCGACAGCGCGCGCGCGCTGCAGTTGCTGAAATTGATGAGCGCCCTGCCCGCACCGCGCGAT…
NZ_CP013666.1	GCF_001466505.1	Xanthomonas oryzae pv. oryzae	--TGAATCCTCGT------TTGCTGTTGCTGGCGTTGGCTGTGGCTGCCGGCACCCTGAGCTTGTCGGCCTGCCGCCGTGATGCGGCACCGCCG---GCCAAACCCGTCGCGACCAGGACCGCGCCGGCGGAGAGCGCCGACCAGTTCGTTGCGCGCATCAGCGCCCAATA---CA--AGGCGGCCTATCCGGAAACCACCGCCGCGCAGTGGCTGTCGTCGACCTATATCAACGGCGATTCGCAATTGCTCGCGGCCAAGGCCAACGAGCGCTCGCTGGCGCAGCTGGATCGCTGGATAGAACAATCCAGGCAGTACGCCGGCACACCGATGTCGGCCGACAGCGCGCGCGCGCTGCAGTTGCTGAAATTGATGAGCGCCCTGCCCGCACCGCGCGAT…
NZ_LHUI01000106.1	GCF_001277095.1	Xanthomonas oryzae	CGTGAATCCTCGT------TTGCTGTTGCTGGCGTTGGCTGTGGCTGCCGGCACCCTGAGCTTGTCGGCCTGCCGCCGTGATGCGGCACCGCCG---GCCAAACCCGTCGCGACCAGGACCGCGCCGGCGGAGAGCGCCGACCAGTTCGTTGCGCGCATCAGCGCCCAATA---CA--AGGCGGCCTATCCGGAAACCACCGCCGCGCAGTGGCTGTCGTCGACCTATATCAACGGCGATTCGCAATTGCTCGCGGCCAAGGCCAACGAGCGCTCGCTGGCGCAGCTGGATCGCTGGATAGAACAATCCAGGCAGTACGCCGGCACACCGATGTCGGCCGACAGCGCGCGCGCGCTGCAGTTGCTGAAATTGATGAGCGCCCTGCCCGCACCGCGCGAT…
NZ_LHUK01000131.1	GCF_001276975.1	Xanthomonas campestris	--TGAATCCTCGT------TTGCTGTTGCTGGCGTGGGCTGTGGCTGCCGGCACCCTGAGCTTGTCGGCCTGCCGCCGGGATGCGGCACCGCCG---GCCAAACCCGTCGCGACCAAGACCGCGCCGGCAGAGAGCGCCGACCAGTTCGTTGCGCGCATCAGCGCCCAATA---CA--AGGCGGCCTATCCGGAAACCACCGCCGCGCAGTGGCTGTCGTCGACCTATATCAACGTCGATTCGCAATTGCTCGCGGCCAAGGCCAACGAGCGCTCGCTGGCGCAGCTGGATCGCTGGATCGAACAATCCAGGCAGTACGCCGGCACACCGATGTCGGCCGACAGCGCGCGCGCGCTGCAGTTGCTGAAATTGATGAGCGCCCTGCCCGCACCGCGCGAT…
NZ_CP007166.1	GCF_000948075.1	Xanthomonas oryzae pv. oryzae PXO86	CGTGAATCCTCGT------TTGCTGTTGCTGGCGTTGGCTGTGGCTGTCGGCACCCTGAGCTTGTCGGCCTGCCGCCGGGATGCGGCACCGCCG---GCCAAACCCGTCGCGACCAAGACCGCGCCGGCGGAGAGCGCCGACCAGTTCGTTGCGCGCATCAGCGCCCAATA---CA--AGGCGGCCTATCCGGAAACCACCGCCGCGCAGTGGCTGTCGTCGACCTATATCAACGGCGATTCGCAATTGCTCGCGGCCAAGGCCAACGAGCGCTCGCTGGCGCAGCTGGATCGCTGGATCGAACAATCCAAGCAGTACGCCGGCACACCGATGTCAGCCGACAGCGCGCGCGCGCTGCAGTTGCTGAAATTGATGAGCGCCCTGCCCGCACCGCGCGAT…
NC_007705.1	GCF_000010025.1	Xanthomonas oryzae pv. oryzae MAFF 311018	--TGAATCCTCGT------TTGCTGTTGCTGGCGTTGGCTGTGGCTGTCGGCACCCTGAGCTTGTCGGCCTGCCGCCGGGATGCGGCACCGCCG---GCCAAACCCGTCGCGACCAAGACCGCGCCGGCGGAGAGCGCCGACCAGTTCGTTGCGCGCATCAGCGCCCAATA---CA--AGGCGGCCTATCCGGAAACCACCGCCGCGCAGTGGCTGTCGTCGACCTATATCAACGGCGATTCGCAATTGCTCGCGGCCAAGGCCAACGAGCGCTCGCTGGCGCAGCTGGATCGCTGGATCGAACAATCCAAGCAGTACGCCGGCACACCGATGTCAGCCGACAGCGCGCGCGCGCTGCAGTTGCTGAAATTGATGAGCGCCCTGCCCGCACCGCGCGAT…
NC_006834.1	GCF_000007385.1	Xanthomonas oryzae pv. oryzae KACC 10331	--TGAATCCTCGT------TTGCTGTTGCTGGCGTTGGCTGTGGCTGTCGGCACCCTGAGCTTGTCGGCCTGCCGCCGGGATGCGGCACCGCCG---GCCAAACCCGTCGCGACCAAGACCGCGCCGGCGGAGAGCGCCGACCAGTTCGTTGCGCGCATCAGCGCCCAATA---CA--AGGCGGCCTATCCGGAAACCACCGCCGCGCAGTGGCTGTCGTCGACCTATATCAACGGCGATTCGCAATTGCTCGCGGCCAAGGCCAACGAGCGCTCGCTGGCGCAGCTGGATCGCTGGATCGAACAATCCAAGCAGTACGCCGGCACACCGATGTCAGCCGACAGCGCGCGCGCGCTGCAGTTGCTGAAATTGATGAGCGCCCTGCCCGCACCGCGCGAT…
NZ_AXVI01000010.1	GCF_000482445.1	Xanthomonas oryzae ATCC 35933	--TGAATCCTCGT------TTGCTGTTGCTGGCGTTGGCTGTGGCTGTCGGCACCCTGAGCTTGTCGGCCTGCCGCCGGGATGCGGCACCGCCG---GCCAAACCCGTCGCGACCAAGACCGCGCCGGCGGAGAGCGCCGACCAGTTCGTTGCGCGCATCAGCGCCCAATA---CA--AGGCGGCCTATCCGGAAACCACCGCCGCGCAGTGGCTGTCGTCGACCTATATCAACGGCGATTCGCAATTGCTCGCGGCCAAGGCCAACGAGCGCTCGCTGGCGCAGCTGGATCGCTGGATCGAACAATCCAGGCAGTACGCCGGCACACCGATGTCAGCCGACAGCGCGCGCGCGCTGCAGTTGCTGAAATTGATGAGCGCCCTGCCCGCACCGCGCGAT…
NC_010717.2	GCF_000019585.2	Xanthomonas oryzae pv. oryzae PXO99A	CGTGAATCCTCGT------TTGCTGTTGCTGGCGTTGGCTGTGGCTGTCGGCACCCTGAGCTTGTCGGCCTGCCGCCGGGATGCGGCACCGCCG---GCCAAACCCGTCGCGACCAAGACCGCGCCGGCGGAGAGCGCCGACCAGTTCGTTGCGCGCATCAGCGCCCAATA---CA--AGGCGGCCTATCCGGAAACCACCGCCGCGCAGTGGCTGTCGTCGACCTATATCAACGGCGATTCGCAATTGCTCGCGGCCAAGGCCAACGAGCGCTCGCTGGCGCAGCTGGATCGCTGGATCGAACAATCCAGGCAGTACGCCGGCACACCGATGTCAGCCGACAGCGCGCGCGCGCTGCAGTTGCTGAAATTGATGAGCGCCCTGCCCGCACCGCGCGAT…
NC_016010.1	GCF_000225915.1	Xanthomonas axonopodis pv. citrumelo F1	CGTGAATCCTCGT------TTGCTGTTGCTGGCGTTGGCCGTGGCTGCCGGCACCCTGAGCTTGTCGGCCTGCCGCCGGGATGCGGCACCACCG---GACACACCTGTCGCGAGCAAGACCGCGCCGGCCGAAAGCGCCGACCAGTTCGTTGCGCGCATCAGCGCCGAATA---CA--AGGCGGCCTATCCGGAAATCACTGCGGCGCAGTGGCTGTCGTCGACCTACATCAACGGCGATTCGCAGTTGCTGGCGGCCAAGGCCAACGAACGCTCGCTGGCGCAGTTGGACCGGTGGATCGAACAATCCAAGCAGTACGCCGGCACACCGATGTCGGCCGACAGTGCGCGTGCGCTGCAATTGCTGAAATTGATGAGTGCCCTGCCCGCACCGCGCGAC…
NZ_CM002261.1	GCF_000488955.1	Xanthomonas alfalfae subsp. alfalfae CFBP 3836	CGTGAATCCTCGT------TTGCTGTTGCTGGCGTTGGCTGTGGCTGCCGGCACCCTGAGCTTGTCGGCCTGCCGCCGGGATGCGGCACCACCG---GACACACCTGTGGCGAGCAAGACCGCGCTGGCCGAAAGCGCCGACCAGTTCGTTGCGCGCATCAGCGCCGAATA---CA--AGGCGGCCTATCCGGAAATCACTGCGGCGCAGTGGCTGTCGTCGACCTACATCAACGGCGATTCGCAGTTGCTGGCGGCCAAGGCCAACGAACGCTCGCTGGCGCAGCTGGACCGGTGGATCGAACAATCCAAGCAGTACGCCGGCACACCGATGTCGGCCGACAGTGCGCGTGCGCTGCAATTGCTGAAATTGATGAGTGCCCTGCCCGCACCACGCGAC…
NZ_JPYG01000246.1	GCF_001401625.1	Xanthomonas alfalfae subsp. alfalfae	CGTGAATCCTCGT------TTGCTGTTGCTGGCGTTGGCTGTGGCTGCCGGCACCCTGAGCTTGTCGGCCTGCCGCCGGGATGCGGCACCACCG---GACACACCTGTGGCGAGCAAGACCGCGCTGGCCGAAAGCGCCGACCAGTTCGTTGCGCGCATCAGCGCCGAATA---CA--AGGCGGCCTATCCGGAAATCACTGCGGCGCAGTGGCTGTCGTCGACCTACATCAACGGCGATTCGCAGTTGCTGGCGGCCAAGGCCAACGAACGCTCGCTGGCGCAGCTGGACCGGTGGATCGAACAATCCAAGCAGTACGCCGGCACACCGATGTCGGCCGACAGTGCGCGTGCGCTGCAATTGCTGAAATTGATGAGTGCCCTGCCCGCACCACGCGAC…
NZ_JPYC01000500.1	GCF_001401555.1	Xanthomonas euvesicatoria	--TGAATCCTCGT------TTGCTGTTGCTGGCGTTGGCTGTGGCTGCCGGCACCCTGAGCTTGTCGGCCTGCCGCCGGGATGCGGCACCACCG---GACACACCTGTGGCGAGCAAGACCGCGCTGGCCGAAAGCGCCGACCAGTTCGTTGCGCGCATCAGCGCCGAATA---CA--AGGCGGCCTATCCGGAAATCACTGCGGCGCAGTGGCTGTCGTCGACCTACATCAACGGCGATTCGCAGTTGCTGGCGGCCAAGGCCAACGAACGCTCGCTGGCGCAGCTGGACCGGTGGATCGAACAATCCAAGCAGTACGCCGGCACACCGATGTCGGCCGACAGTGCGCGTGCGCTGCAATTGCTGAAATTGATGAGTGCCCTGCCCGCACCGCGCGAC…
NZ_JZVA01000026.1	GCF_001009365.1	Xanthomonas perforans	--TGAATCCTCGT------TTGCTGTTGCTGGCGTTGGCTGTGGCTGCCGGCACCCTGAGCTTGTCGGCCTGCCGCCGGGATGCGGCACCACCG---GACACACCTGTGGCGAGCAAGACCGCGCTGGCCGAAAGCGCCGACCAGTTCGTTGCGCGCATCAGCGCCGAATA---CA--AGGCGGCCTATCCGGAAATCACTGCGGCGCAGTGGCTGTCGTCGACCTACATCAACGGCGATTCGCAGTTGCTGGCGGCCAAGGCCAACGAACGCTCGCTGGCGCAGCTGGACCGGTGGATCGAACAATCCAAGCAGTACGCCGGCACACCGATGTCGGCCGACAGTGCGCGTGCGCTGCAATTGCTGAAATTGATGAGTGCCCTGCCCGCACCGCGCGAC…
NZ_JZLU01000021.1	GCF_001009075.1	Xanthomonas euvesicatoria	--TGAATCCTCGT------TTGCTGTTGCTGGCGTTGGCTGTGGCTGCCGGCACCCTGAGCTTGTCGGCCTGCCGCCGGGATGCGGCACCACCG---GACACACCTGTGGCGAGCAAGACCGCGCTGGCCGAAAGCGCCGACCAGTTCGTTGCGCGCATCAGCGCCGAATA---CA--AGGCGGCCTATCCGGAAATCACTGCGGCGCAGTGGCTGTCGTCGACCTACATCAACGGCGATTCGCAGTTGCTGGCGGCCAAGGCCAACGAACGCTCGCTGGCGCAGCTGGACCGGTGGATCGAACAATCCAAGCAGTACGCCGGCACACCGATGTCGGCCGACAGTGCGCGTGCGCTGCAATTGCTGAAATTGATGAGTGCCCTGCCCGCACCGCGCGAC…
NZ_JZLT01000012.1	GCF_001009055.1	Xanthomonas euvesicatoria	--TGAATCCTCGT------TTGCTGTTGCTGGCGTTGGCTGTGGCTGCCGGCACCCTGAGCTTGTCGGCCTGCCGCCGGGATGCGGCACCACCG---GACACACCTGTGGCGAGCAAGACCGCGCTGGCCGAAAGCGCCGACCAGTTCGTTGCGCGCATCAGCGCCGAATA---CA--AGGCGGCCTATCCGGAAATCACTGCGGCGCAGTGGCTGTCGTCGACCTACATCAACGGCGATTCGCAGTTGCTGGCGGCCAAGGCCAACGAACGCTCGCTGGCGCAGCTGGACCGGTGGATCGAACAATCCAAGCAGTACGCCGGCACACCGATGTCGGCCGACAGTGCGCGTGCGCTGCAATTGCTGAAATTGATGAGTGCCCTGCCCGCACCGCGCGAC…
NZ_JZLR01000012.1	GCF_001008995.1	Xanthomonas euvesicatoria	--TGAATCCTCGT------TTGCTGTTGCTGGCGTTGGCTGTGGCTGCCGGCACCCTGAGCTTGTCGGCCTGCCGCCGGGATGCGGCACCACCG---GACACACCTGTGGCGAGCAAGACCGCGCTGGCCGAAAGCGCCGACCAGTTCGTTGCGCGCATCAGCGCCGAATA---CA--AGGCGGCCTATCCGGAAATCACTGCGGCGCAGTGGCTGTCGTCGACCTACATCAACGGCGATTCGCAGTTGCTGGCGGCCAAGGCCAACGAACGCTCGCTGGCGCAGCTGGACCGGTGGATCGAACAATCCAAGCAGTACGCCGGCACACCGATGTCGGCCGACAGTGCGCGTGCGCTGCAATTGCTGAAATTGATGAGTGCCCTGCCCGCACCGCGCGAC…
NZ_JZLM01000013.1	GCF_001008975.1	Xanthomonas euvesicatoria	--TGAATCCTCGT------TTGCTGTTGCTGGCGTTGGCTGTGGCTGCCGGCACCCTGAGCTTGTCGGCCTGCCGCCGGGATGCGGCACCACCG---GACACACCTGTGGCGAGCAAGACCGCGCTGGCCGAAAGCGCCGACCAGTTCGTTGCGCGCATCAGCGCCGAATA---CA--AGGCGGCCTATCCGGAAATCACTGCGGCGCAGTGGCTGTCGTCGACCTACATCAACGGCGATTCGCAGTTGCTGGCGGCCAAGGCCAACGAACGCTCGCTGGCGCAGCTGGACCGGTGGATCGAACAATCCAAGCAGTACGCCGGCACACCGATGTCGGCCGACAGTGCGCGTGCGCTGCAATTGCTGAAATTGATGAGTGCCCTGCCCGCACCGCGCGAC…
NZ_JZLO01000004.1	GCF_001008965.1	Xanthomonas euvesicatoria	--TGAATCCTCGT------TTGCTGTTGCTGGCGTTGGCTGTGGCTGCCGGCACCCTGAGCTTGTCGGCCTGCCGCCGGGATGCGGCACCACCG---GACACACCTGTGGCGAGCAAGACCGCGCTGGCCGAAAGCGCCGACCAGTTCGTTGCGCGCATCAGCGCCGAATA---CA--AGGCGGCCTATCCGGAAATCACTGCGGCGCAGTGGCTGTCGTCGACCTACATCAACGGCGATTCGCAGTTGCTGGCGGCCAAGGCCAACGAACGCTCGCTGGCGCAGCTGGACCGGTGGATCGAACAATCCAAGCAGTACGCCGGCACACCGATGTCGGCCGACAGTGCGCGTGCGCTGCAATTGCTGAAATTGATGAGTGCCCTGCCCGCACCGCGCGAC…
NZ_JZMA01000006.1	GCF_001008905.1	Xanthomonas euvesicatoria	--TGAATCCTCGT------TTGCTGTTGCTGGCGTTGGCTGTGGCTGCCGGCACCCTGAGCTTGTCGGCCTGCCGCCGGGATGCGGCACCACCG---GACACACCTGTGGCGAGCAAGACCGCGCTGGCCGAAAGCGCCGACCAGTTCGTTGCGCGCATCAGCGCCGAATA---CA--AGGCGGCCTATCCGGAAATCACTGCGGCGCAGTGGCTGTCGTCGACCTACATCAACGGCGATTCGCAGTTGCTGGCGGCCAAGGCCAACGAACGCTCGCTGGCGCAGCTGGACCGGTGGATCGAACAATCCAAGCAGTACGCCGGCACACCGATGTCGGCCGACAGTGCGCGTGCGCTGCAATTGCTGAAATTGATGAGTGCCCTGCCCGCACCGCGCGAC…
NZ_JZLW01000023.1	GCF_001008835.1	Xanthomonas euvesicatoria	--TGAATCCTCGT------TTGCTGTTGCTGGCGTTGGCTGTGGCTGCCGGCACCCTGAGCTTGTCGGCCTGCCGCCGGGATGCGGCACCACCG---GACACACCTGTGGCGAGCAAGACCGCGCTGGCCGAAAGCGCCGACCAGTTCGTTGCGCGCATCAGCGCCGAATA---CA--AGGCGGCCTATCCGGAAATCACTGCGGCGCAGTGGCTGTCGTCGACCTACATCAACGGCGATTCGCAGTTGCTGGCGGCCAAGGCCAACGAACGCTCGCTGGCGCAGCTGGACCGGTGGATCGAACAATCCAAGCAGTACGCCGGCACACCGATGTCGGCCGACAGTGCGCGTGCGCTGCAATTGCTGAAATTGATGAGTGCCCTGCCCGCACCGCGCGAC…
NZ_JZLN01000003.1	GCF_001008815.1	Xanthomonas euvesicatoria	--TGAATCCTCGT------TTGCTGTTGCTGGCGTTGGCTGTGGCTGCCGGCACCCTGAGCTTGTCGGCCTGCCGCCGGGATGCGGCACCACCG---GACACACCTGTGGCGAGCAAGACCGCGCTGGCCGAAAGCGCCGACCAGTTCGTTGCGCGCATCAGCGCCGAATA---CA--AGGCGGCCTATCCGGAAATCACTGCGGCGCAGTGGCTGTCGTCGACCTACATCAACGGCGATTCGCAGTTGCTGGCGGCCAAGGCCAACGAACGCTCGCTGGCGCAGCTGGACCGGTGGATCGAACAATCCAAGCAGTACGCCGGCACACCGATGTCGGCCGACAGTGCGCGTGCGCTGCAATTGCTGAAATTGATGAGTGCCCTGCCCGCACCGCGCGAC…
NZ_JZLQ01000025.1	GCF_001008805.1	Xanthomonas euvesicatoria	--TGAATCCTCGT------TTGCTGTTGCTGGCGTTGGCTGTGGCTGCCGGCACCCTGAGCTTGTCGGCCTGCCGCCGGGATGCGGCACCACCG---GACACACCTGTGGCGAGCAAGACCGCGCTGGCCGAAAGCGCCGACCAGTTCGTTGCGCGCATCAGCGCCGAATA---CA--AGGCGGCCTATCCGGAAATCACTGCGGCGCAGTGGCTGTCGTCGACCTACATCAACGGCGATTCGCAGTTGCTGGCGGCCAAGGCCAACGAACGCTCGCTGGCGCAGCTGGACCGGTGGATCGAACAATCCAAGCAGTACGCCGGCACACCGATGTCGGCCGACAGTGCGCGTGCGCTGCAATTGCTGAAATTGATGAGTGCCCTGCCCGCACCGCGCGAC…
NZ_JZRY01000023.1	GCF_001010095.1	Xanthomonas euvesicatoria	CGTGAATCCTCGT------TTGCTGTTGCTGGCGTTGGCTGTGGCTGCCGGCACCCTGAGCTTGTCGGCCTGCCGCCGGGATGCGGCACCACCG---GACACACCTGTGGCGAGCAAGACCGCGCTGGCCGAAAGCGCCGACCAGTTCGTTGCGCGCATCAGCGCCGAATA---CA--AGGCGGCCTATCCGGAAATCACTGCGGCGCAGTGGCTGTCGTCGACCTACATCAACGGCGATTCGCAGTTGCTGGCGGCCAAGGCCAACGAACGCTCGCTGGCGCAGCTGGACCGGTGGATCGAACAATCCAAGCAGTACGCCGGCACACCGATGTCGGCCGACAGTGCGCGTGCGCTGCAATTGCTGAAATTGATGAGTGCCCTGCCCGCACCGCGCGAC…
NZ_JZUZ01000021.1	GCF_001009705.1	Xanthomonas perforans	CGTGAATCCTCGT------TTGCTGTTGCTGGCGTTGGCTGTGGCTGCCGGCACCCTGAGCTTGTCGGCCTGCCGCCGGGATGCGGCACCACCG---GACACACCTGTGGCGAGCAAGACCGCGCTGGCCGAAAGCGCCGACCAGTTCGTTGCGCGCATCAGCGCCGAATA---CA--AGGCGGCCTATCCGGAAATCACTGCGGCGCAGTGGCTGTCGTCGACCTACATCAACGGCGATTCGCAGTTGCTGGCGGCCAAGGCCAACGAACGCTCGCTGGCGCAGCTGGACCGGTGGATCGAACAATCCAAGCAGTACGCCGGCACACCGATGTCGGCCGACAGTGCGCGTGCGCTGCAATTGCTGAAATTGATGAGTGCCCTGCCCGCACCGCGCGAC…
NZ_JZRX01000014.1	GCF_001009255.1	Xanthomonas euvesicatoria	CGTGAATCCTCGT------TTGCTGTTGCTGGCGTTGGCTGTGGCTGCCGGCACCCTGAGCTTGTCGGCCTGCCGCCGGGATGCGGCACCACCG---GACACACCTGTGGCGAGCAAGACCGCGCTGGCCGAAAGCGCCGACCAGTTCGTTGCGCGCATCAGCGCCGAATA---CA--AGGCGGCCTATCCGGAAATCACTGCGGCGCAGTGGCTGTCGTCGACCTACATCAACGGCGATTCGCAGTTGCTGGCGGCCAAGGCCAACGAACGCTCGCTGGCGCAGCTGGACCGGTGGATCGAACAATCCAAGCAGTACGCCGGCACACCGATGTCGGCCGACAGTGCGCGTGCGCTGCAATTGCTGAAATTGATGAGTGCCCTGCCCGCACCGCGCGAC…
NZ_JZRV01000007.1	GCF_001009245.1	Xanthomonas euvesicatoria	CGTGAATCCTCGT------TTGCTGTTGCTGGCGTTGGCTGTGGCTGCCGGCACCCTGAGCTTGTCGGCCTGCCGCCGGGATGCGGCACCACCG---GACACACCTGTGGCGAGCAAGACCGCGCTGGCCGAAAGCGCCGACCAGTTCGTTGCGCGCATCAGCGCCGAATA---CA--AGGCGGCCTATCCGGAAATCACTGCGGCGCAGTGGCTGTCGTCGACCTACATCAACGGCGATTCGCAGTTGCTGGCGGCCAAGGCCAACGAACGCTCGCTGGCGCAGCTGGACCGGTGGATCGAACAATCCAAGCAGTACGCCGGCACACCGATGTCGGCCGACAGTGCGCGTGCGCTGCAATTGCTGAAATTGATGAGTGCCCTGCCCGCACCGCGCGAC…
NZ_JZRT01000014.1	GCF_001009215.1	Xanthomonas euvesicatoria	CGTGAATCCTCGT------TTGCTGTTGCTGGCGTTGGCTGTGGCTGCCGGCACCCTGAGCTTGTCGGCCTGCCGCCGGGATGCGGCACCACCG---GACACACCTGTGGCGAGCAAGACCGCGCTGGCCGAAAGCGCCGACCAGTTCGTTGCGCGCATCAGCGCCGAATA---CA--AGGCGGCCTATCCGGAAATCACTGCGGCGCAGTGGCTGTCGTCGACCTACATCAACGGCGATTCGCAGTTGCTGGCGGCCAAGGCCAACGAACGCTCGCTGGCGCAGCTGGACCGGTGGATCGAACAATCCAAGCAGTACGCCGGCACACCGATGTCGGCCGACAGTGCGCGTGCGCTGCAATTGCTGAAATTGATGAGTGCCCTGCCCGCACCGCGCGAC…
NZ_JZRS01000001.1	GCF_001009205.1	Xanthomonas euvesicatoria	CGTGAATCCTCGT------TTGCTGTTGCTGGCGTTGGCTGTGGCTGCCGGCACCCTGAGCTTGTCGGCCTGCCGCCGGGATGCGGCACCACCG---GACACACCTGTGGCGAGCAAGACCGCGCTGGCCGAAAGCGCCGACCAGTTCGTTGCGCGCATCAGCGCCGAATA---CA--AGGCGGCCTATCCGGAAATCACTGCGGCGCAGTGGCTGTCGTCGACCTACATCAACGGCGATTCGCAGTTGCTGGCGGCCAAGGCCAACGAACGCTCGCTGGCGCAGCTGGACCGGTGGATCGAACAATCCAAGCAGTACGCCGGCACACCGATGTCGGCCGACAGTGCGCGTGCGCTGCAATTGCTGAAATTGATGAGTGCCCTGCCCGCACCGCGCGAC…
NZ_JZRW01000021.1	GCF_001009175.1	Xanthomonas euvesicatoria	CGTGAATCCTCGT------TTGCTGTTGCTGGCGTTGGCTGTGGCTGCCGGCACCCTGAGCTTGTCGGCCTGCCGCCGGGATGCGGCACCACCG---GACACACCTGTGGCGAGCAAGACCGCGCTGGCCGAAAGCGCCGACCAGTTCGTTGCGCGCATCAGCGCCGAATA---CA--AGGCGGCCTATCCGGAAATCACTGCGGCGCAGTGGCTGTCGTCGACCTACATCAACGGCGATTCGCAGTTGCTGGCGGCCAAGGCCAACGAACGCTCGCTGGCGCAGCTGGACCGGTGGATCGAACAATCCAAGCAGTACGCCGGCACACCGATGTCGGCCGACAGTGCGCGTGCGCTGCAATTGCTGAAATTGATGAGTGCCCTGCCCGCACCGCGCGAC…
NZ_JZRU01000011.1	GCF_001009165.1	Xanthomonas euvesicatoria	CGTGAATCCTCGT------TTGCTGTTGCTGGCGTTGGCTGTGGCTGCCGGCACCCTGAGCTTGTCGGCCTGCCGCCGGGATGCGGCACCACCG---GACACACCTGTGGCGAGCAAGACCGCGCTGGCCGAAAGCGCCGACCAGTTCGTTGCGCGCATCAGCGCCGAATA---CA--AGGCGGCCTATCCGGAAATCACTGCGGCGCAGTGGCTGTCGTCGACCTACATCAACGGCGATTCGCAGTTGCTGGCGGCCAAGGCCAACGAACGCTCGCTGGCGCAGCTGGACCGGTGGATCGAACAATCCAAGCAGTACGCCGGCACACCGATGTCGGCCGACAGTGCGCGTGCGCTGCAATTGCTGAAATTGATGAGTGCCCTGCCCGCACCGCGCGAC…
NZ_JZRR01000035.1	GCF_001009135.1	Xanthomonas euvesicatoria	CGTGAATCCTCGT------TTGCTGTTGCTGGCGTTGGCTGTGGCTGCCGGCACCCTGAGCTTGTCGGCCTGCCGCCGGGATGCGGCACCACCG---GACACACCTGTGGCGAGCAAGACCGCGCTGGCCGAAAGCGCCGACCAGTTCGTTGCGCGCATCAGCGCCGAATA---CA--AGGCGGCCTATCCGGAAATCACTGCGGCGCAGTGGCTGTCGTCGACCTACATCAACGGCGATTCGCAGTTGCTGGCGGCCAAGGCCAACGAACGCTCGCTGGCGCAGCTGGACCGGTGGATCGAACAATCCAAGCAGTACGCCGGCACACCGATGTCGGCCGACAGTGCGCGTGCGCTGCAATTGCTGAAATTGATGAGTGCCCTGCCCGCACCGCGCGAC…
NZ_JZRQ01000007.1	GCF_001009125.1	Xanthomonas euvesicatoria	CGTGAATCCTCGT------TTGCTGTTGCTGGCGTTGGCTGTGGCTGCCGGCACCCTGAGCTTGTCGGCCTGCCGCCGGGATGCGGCACCACCG---GACACACCTGTGGCGAGCAAGACCGCGCTGGCCGAAAGCGCCGACCAGTTCGTTGCGCGCATCAGCGCCGAATA---CA--AGGCGGCCTATCCGGAAATCACTGCGGCGCAGTGGCTGTCGTCGACCTACATCAACGGCGATTCGCAGTTGCTGGCGGCCAAGGCCAACGAACGCTCGCTGGCGCAGCTGGACCGGTGGATCGAACAATCCAAGCAGTACGCCGGCACACCGATGTCGGCCGACAGTGCGCGTGCGCTGCAATTGCTGAAATTGATGAGTGCCCTGCCCGCACCGCGCGAC…
NZ_JZRP01000019.1	GCF_001009095.1	Xanthomonas euvesicatoria	CGTGAATCCTCGT------TTGCTGTTGCTGGCGTTGGCTGTGGCTGCCGGCACCCTGAGCTTGTCGGCCTGCCGCCGGGATGCGGCACCACCG---GACACACCTGTGGCGAGCAAGACCGCGCTGGCCGAAAGCGCCGACCAGTTCGTTGCGCGCATCAGCGCCGAATA---CA--AGGCGGCCTATCCGGAAATCACTGCGGCGCAGTGGCTGTCGTCGACCTACATCAACGGCGATTCGCAGTTGCTGGCGGCCAAGGCCAACGAACGCTCGCTGGCGCAGCTGGACCGGTGGATCGAACAATCCAAGCAGTACGCCGGCACACCGATGTCGGCCGACAGTGCGCGTGCGCTGCAATTGCTGAAATTGATGAGTGCCCTGCCCGCACCGCGCGAC…
NZ_JZLS01000003.1	GCF_001009045.1	Xanthomonas euvesicatoria	CGTGAATCCTCGT------TTGCTGTTGCTGGCGTTGGCTGTGGCTGCCGGCACCCTGAGCTTGTCGGCCTGCCGCCGGGATGCGGCACCACCG---GACACACCTGTGGCGAGCAAGACCGCGCTGGCCGAAAGCGCCGACCAGTTCGTTGCGCGCATCAGCGCCGAATA---CA--AGGCGGCCTATCCGGAAATCACTGCGGCGCAGTGGCTGTCGTCGACCTACATCAACGGCGATTCGCAGTTGCTGGCGGCCAAGGCCAACGAACGCTCGCTGGCGCAGCTGGACCGGTGGATCGAACAATCCAAGCAGTACGCCGGCACACCGATGTCGGCCGACAGTGCGCGTGCGCTGCAATTGCTGAAATTGATGAGTGCCCTGCCCGCACCGCGCGAC…
NZ_JZLP01000029.1	GCF_001008985.1	Xanthomonas euvesicatoria	CGTGAATCCTCGT------TTGCTGTTGCTGGCGTTGGCTGTGGCTGCCGGCACCCTGAGCTTGTCGGCCTGCCGCCGGGATGCGGCACCACCG---GACACACCTGTGGCGAGCAAGACCGCGCTGGCCGAAAGCGCCGACCAGTTCGTTGCGCGCATCAGCGCCGAATA---CA--AGGCGGCCTATCCGGAAATCACTGCGGCGCAGTGGCTGTCGTCGACCTACATCAACGGCGATTCGCAGTTGCTGGCGGCCAAGGCCAACGAACGCTCGCTGGCGCAGCTGGACCGGTGGATCGAACAATCCAAGCAGTACGCCGGCACACCGATGTCGGCCGACAGTGCGCGTGCGCTGCAATTGCTGAAATTGATGAGTGCCCTGCCCGCACCGCGCGAC…
NZ_JZLY01000001.1	GCF_001008915.1	Xanthomonas euvesicatoria	CGTGAATCCTCGT------TTGCTGTTGCTGGCGTTGGCTGTGGCTGCCGGCACCCTGAGCTTGTCGGCCTGCCGCCGGGATGCGGCACCACCG---GACACACCTGTGGCGAGCAAGACCGCGCTGGCCGAAAGCGCCGACCAGTTCGTTGCGCGCATCAGCGCCGAATA---CA--AGGCGGCCTATCCGGAAATCACTGCGGCGCAGTGGCTGTCGTCGACCTACATCAACGGCGATTCGCAGTTGCTGGCGGCCAAGGCCAACGAACGCTCGCTGGCGCAGCTGGACCGGTGGATCGAACAATCCAAGCAGTACGCCGGCACACCGATGTCGGCCGACAGTGCGCGTGCGCTGCAATTGCTGAAATTGATGAGTGCCCTGCCCGCACCGCGCGAC…
NZ_JZLZ01000044.1	GCF_001008895.1	Xanthomonas euvesicatoria	CGTGAATCCTCGT------TTGCTGTTGCTGGCGTTGGCTGTGGCTGCCGGCACCCTGAGCTTGTCGGCCTGCCGCCGGGATGCGGCACCACCG---GACACACCTGTGGCGAGCAAGACCGCGCTGGCCGAAAGCGCCGACCAGTTCGTTGCGCGCATCAGCGCCGAATA---CA--AGGCGGCCTATCCGGAAATCACTGCGGCGCAGTGGCTGTCGTCGACCTACATCAACGGCGATTCGCAGTTGCTGGCGGCCAAGGCCAACGAACGCTCGCTGGCGCAGCTGGACCGGTGGATCGAACAATCCAAGCAGTACGCCGGCACACCGATGTCGGCCGACAGTGCGCGTGCGCTGCAATTGCTGAAATTGATGAGTGCCCTGCCCGCACCGCGCGAC…
NZ_JZLX01000022.1	GCF_001008885.1	Xanthomonas euvesicatoria	CGTGAATCCTCGT------TTGCTGTTGCTGGCGTTGGCTGTGGCTGCCGGCACCCTGAGCTTGTCGGCCTGCCGCCGGGATGCGGCACCACCG---GACACACCTGTGGCGAGCAAGACCGCGCTGGCCGAAAGCGCCGACCAGTTCGTTGCGCGCATCAGCGCCGAATA---CA--AGGCGGCCTATCCGGAAATCACTGCGGCGCAGTGGCTGTCGTCGACCTACATCAACGGCGATTCGCAGTTGCTGGCGGCCAAGGCCAACGAACGCTCGCTGGCGCAGCTGGACCGGTGGATCGAACAATCCAAGCAGTACGCCGGCACACCGATGTCGGCCGACAGTGCGCGTGCGCTGCAATTGCTGAAATTGATGAGTGCCCTGCCCGCACCGCGCGAC…
NZ_JZLV01000007.1	GCF_001008825.1	Xanthomonas euvesicatoria	CGTGAATCCTCGT------TTGCTGTTGCTGGCGTTGGCTGTGGCTGCCGGCACCCTGAGCTTGTCGGCCTGCCGCCGGGATGCGGCACCACCG---GACACACCTGTGGCGAGCAAGACCGCGCTGGCCGAAAGCGCCGACCAGTTCGTTGCGCGCATCAGCGCCGAATA---CA--AGGCGGCCTATCCGGAAATCACTGCGGCGCAGTGGCTGTCGTCGACCTACATCAACGGCGATTCGCAGTTGCTGGCGGCCAAGGCCAACGAACGCTCGCTGGCGCAGCTGGACCGGTGGATCGAACAATCCAAGCAGTACGCCGGCACACCGATGTCGGCCGACAGTGCGCGTGCGCTGCAATTGCTGAAATTGATGAGTGCCCTGCCCGCACCGCGCGAC…
NZ_JSZH01000140.1	GCF_000802345.1	Xanthomonas euvesicatoria	CGTGAATCCTCGT------TTGCTGTTGCTGGCGTTGGCTGTGGCTGCCGGCACCCTGAGCTTGTCGGCCTGCCGCCGGGATGCGGCACCACCG---GACACACCTGTGGCGAGCAAGACCGCGCTGGCCGAAAGCGCCGACCAGTTCGTTGCGCGCATCAGCGCCGAATA---CA--AGGCGGCCTATCCGGAAATCACTGCGGCGCAGTGGCTGTCGTCGACCTACATCAACGGCGATTCGCAGTTGCTGGCGGCCAAGGCCAACGAACGCTCGCTGGCGCAGCTGGACCGGTGGATCGAACAATCCAAGCAGTACGCCGGCACACCGATGTCGGCCGACAGTGCGCGTGCGCTGCAATTGCTGAAATTGATGAGTGCCCTGCCCGCACCGCGCGAC…
NZ_JSZG01000045.1	GCF_000802325.1	Xanthomonas euvesicatoria	CGTGAATCCTCGT------TTGCTGTTGCTGGCGTTGGCTGTGGCTGCCGGCACCCTGAGCTTGTCGGCCTGCCGCCGGGATGCGGCACCACCG---GACACACCTGTGGCGAGCAAGACCGCGCTGGCCGAAAGCGCCGACCAGTTCGTTGCGCGCATCAGCGCCGAATA---CA--AGGCGGCCTATCCGGAAATCACTGCGGCGCAGTGGCTGTCGTCGACCTACATCAACGGCGATTCGCAGTTGCTGGCGGCCAAGGCCAACGAACGCTCGCTGGCGCAGCTGGACCGGTGGATCGAACAATCCAAGCAGTACGCCGGCACACCGATGTCGGCCGACAGTGCGCGTGCGCTGCAATTGCTGAAATTGATGAGTGCCCTGCCCGCACCGCGCGAC…
NC_007508.1	GCF_000009165.1	Xanthomonas campestris pv. vesicatoria str. 85-10	CGTGAATCCTCGT------TTGCTGTTGCTGGCGTTGGCTGTGGCTGCCGGCACCCTGAGCTTGTCGGCCTGCCGCCGGGATGCGGCACCACCG---GACACACCTGTGGCGAGCAAGACCGCGCTGGCCGAAAGCGCCGACCAGTTCGTTGCGCGCATCAGCGCCGAATA---CA--AGGCGGCCTATCCGGAAATCACTGCGGCGCAGTGGCTGTCGTCGACCTACATCAACGGCGATTCGCAGTTGCTGGCGGCCAAGGCCAACGAACGCTCGCTGGCGCAGCTGGACCGGTGGATCGAACAATCCAAGCAGTACGCCGGCACACCGATGTCGGCCGACAGTGCGCGTGCGCTGCAATTGCTGAAATTGATGAGTGCCCTGCCCGCACCGCGCGAC…
NZ_CM002866.1	GCF_000730305.1	Xanthomonas axonopodis pv. allii CFBP6369	CGTGAATCCTCGT------TTGCTGTTGCTGGCGTTGGCTGTGGCTGCCGGCACCCTGAGCTTGTCGGCCTGCCGCCGGGATGCGGCACCACCG---GACACACCTGTGGCGAGCAAGACCGCGCTGGCCGAAAGCGCCGACCAGTTCGTTGCGCGCATCAGCGCCGAATA---CA--AGGCGGCCTATCCGGAAATCACTGCGGCGCAGTGGCTGTCGTCGACCTACATCAACGGCGATTCGCAGTTGCTGGCGGCCAAGGCCAACGAACGCTCGCTGGCGCAGCTGGACCGGTGGATCGAACAATCCAAGCAGTACGCCGGCACACCGATGTCGGCCGACAGTGCGCGTGCGCTGCAATTGCTGAAATTGATGAGTGCCCTGCCCGCACCGCGCGAC…
NZ_JPUN01000006.1	GCF_001401675.1	Xanthomonas axonopodis pv. dieffenbachiae	--TGAATCCTCGT------TTGCTGTTGCTGGCGTTGGCTGTGGCTGCCGGCACCCTGAGCTTGTCGGCCTGCCGCCGGGATGCGGCACCACCG---GACACACCTGTGGCGAGCAAGACCGCGCTGGCCGAAAGCGCCGACCAGTTCGTTGCGCGCATCAGCGCCGAATA---CA--AGGCGGCCTATCCGGAAATCACTGCGGCGCAGTGGCTGTCGTCGACCTACATCAACGGCGATTCGCAGTTGCTGGCGGCCAAGGCCAACGAACGCTCGCTGGCGCAGCTGGACCGGTGGATCGAACAATCCAAGCAGTACGCCGGCACACCGATGTCGGCCGACAGTGCGCGTGCGCTGCAATTGCTGAAATTGATGAGTGCCCTGCCCGCACCGCGCGAC…
NZ_JZVH01000023.1	GCF_001009745.1	Xanthomonas perforans	--TGAATCCTCGTTTGCTGTTGCTGTTGCTGGCGTTGGCTGTGGCTGCCGGCACCCTGAGCTTGTCGGCCTGCCGCCGGGATGCGGCACCACCG---GACACACCTGTGGCGAGCAAGACCGCGCTGGCCGAAAGCGCCGACCAGTTCGTTGCGCGCATCAGCGCCGAATA---CA--AGGCGGCCTATCCGGAAATCACTGCGGCGCAGTGGCTGTCGTCGACCTACATCAACGGCGATTCGCAGTTGCTGGCGGCCAAGGCCAACGAACGCTCGCTGGCGCAGCTGGACCGGTGGATCGAACAATCCAAGCAGTACGCCGGCACACCGATGTCGGCCGACAGTGCGCGTGCGCTGCAATTGCTGAAATTGATGAGTGCCCTGCCCGCACCGCGCGAC…
NZ_JZWC01000009.1	GCF_001010105.1	Xanthomonas perforans	CGTGAATCCTCGT------TTGCTGTTGCTGGCGTTGGCTGTGGCTGCCGGCACCCTGAGCTTGTCGGCCTGCCGCCGGGATGCGGCACCACCG---GACACACCTGTGGCGAGCAAGACCGCGCTGGCCGAAAGCGCCGACCAGTTCGTTGCGCGCATCAGCGCCGAATA---CA--AGGCGGCCTATCCGGAAATCACTGCGGCGCAGTGGCTGTCGTCGACCTACATCAACGGCGATTCGCAGTTGCTGGCGGCCAAGGCCAACGAACGCTCGCTGGCGCAGCTGGACCGGTGGATCGAACAATCCAAGCAGTACGCCGGCACACCGATGTCGGCCGACAGTGCGCGTGCGCTGCAATTGCTGAAATTGATGAGTGCCCTGCCCGCACCGCGCGAC…
NZ_JZVV01000027.1	GCF_001010025.1	Xanthomonas perforans	CGTGAATCCTCGT------TTGCTGTTGCTGGCGTTGGCTGTGGCTGCCGGCACCCTGAGCTTGTCGGCCTGCCGCCGGGATGCGGCACCACCG---GACACACCTGTGGCGAGCAAGACCGCGCTGGCCGAAAGCGCCGACCAGTTCGTTGCGCGCATCAGCGCCGAATA---CA--AGGCGGCCTATCCGGAAATCACTGCGGCGCAGTGGCTGTCGTCGACCTACATCAACGGCGATTCGCAGTTGCTGGCGGCCAAGGCCAACGAACGCTCGCTGGCGCAGCTGGACCGGTGGATCGAACAATCCAAGCAGTACGCCGGCACACCGATGTCGGCCGACAGTGCGCGTGCGCTGCAATTGCTGAAATTGATGAGTGCCCTGCCCGCACCGCGCGAC…
NZ_JZVT01000002.1	GCF_001010015.1	Xanthomonas perforans	CGTGAATCCTCGT------TTGCTGTTGCTGGCGTTGGCTGTGGCTGCCGGCACCCTGAGCTTGTCGGCCTGCCGCCGGGATGCGGCACCACCG---GACACACCTGTGGCGAGCAAGACCGCGCTGGCCGAAAGCGCCGACCAGTTCGTTGCGCGCATCAGCGCCGAATA---CA--AGGCGGCCTATCCGGAAATCACTGCGGCGCAGTGGCTGTCGTCGACCTACATCAACGGCGATTCGCAGTTGCTGGCGGCCAAGGCCAACGAACGCTCGCTGGCGCAGCTGGACCGGTGGATCGAACAATCCAAGCAGTACGCCGGCACACCGATGTCGGCCGACAGTGCGCGTGCGCTGCAATTGCTGAAATTGATGAGTGCCCTGCCCGCACCGCGCGAC…
NZ_JZVU01000034.1	GCF_001010005.1	Xanthomonas perforans	CGTGAATCCTCGT------TTGCTGTTGCTGGCGTTGGCTGTGGCTGCCGGCACCCTGAGCTTGTCGGCCTGCCGCCGGGATGCGGCACCACCG---GACACACCTGTGGCGAGCAAGACCGCGCTGGCCGAAAGCGCCGACCAGTTCGTTGCGCGCATCAGCGCCGAATA---CA--AGGCGGCCTATCCGGAAATCACTGCGGCGCAGTGGCTGTCGTCGACCTACATCAACGGCGATTCGCAGTTGCTGGCGGCCAAGGCCAACGAACGCTCGCTGGCGCAGCTGGACCGGTGGATCGAACAATCCAAGCAGTACGCCGGCACACCGATGTCGGCCGACAGTGCGCGTGCGCTGCAATTGCTGAAATTGATGAGTGCCCTGCCCGCACCGCGCGAC…
NZ_JZWB01000002.1	GCF_001009955.1	Xanthomonas perforans	CGTGAATCCTCGT------TTGCTGTTGCTGGCGTTGGCTGTGGCTGCCGGCACCCTGAGCTTGTCGGCCTGCCGCCGGGATGCGGCACCACCG---GACACACCTGTGGCGAGCAAGACCGCGCTGGCCGAAAGCGCCGACCAGTTCGTTGCGCGCATCAGCGCCGAATA---CA--AGGCGGCCTATCCGGAAATCACTGCGGCGCAGTGGCTGTCGTCGACCTACATCAACGGCGATTCGCAGTTGCTGGCGGCCAAGGCCAACGAACGCTCGCTGGCGCAGCTGGACCGGTGGATCGAACAATCCAAGCAGTACGCCGGCACACCGATGTCGGCCGACAGTGCGCGTGCGCTGCAATTGCTGAAATTGATGAGTGCCCTGCCCGCACCGCGCGAC…
NZ_JZWA01000017.1	GCF_001009945.1	Xanthomonas perforans	CGTGAATCCTCGT------TTGCTGTTGCTGGCGTTGGCTGTGGCTGCCGGCACCCTGAGCTTGTCGGCCTGCCGCCGGGATGCGGCACCACCG---GACACACCTGTGGCGAGCAAGACCGCGCTGGCCGAAAGCGCCGACCAGTTCGTTGCGCGCATCAGCGCCGAATA---CA--AGGCGGCCTATCCGGAAATCACTGCGGCGCAGTGGCTGTCGTCGACCTACATCAACGGCGATTCGCAGTTGCTGGCGGCCAAGGCCAACGAACGCTCGCTGGCGCAGCTGGACCGGTGGATCGAACAATCCAAGCAGTACGCCGGCACACCGATGTCGGCCGACAGTGCGCGTGCGCTGCAATTGCTGAAATTGATGAGTGCCCTGCCCGCACCGCGCGAC…
NZ_JZVX01000022.1	GCF_001009935.1	Xanthomonas perforans	CGTGAATCCTCGT------TTGCTGTTGCTGGCGTTGGCTGTGGCTGCCGGCACCCTGAGCTTGTCGGCCTGCCGCCGGGATGCGGCACCACCG---GACACACCTGTGGCGAGCAAGACCGCGCTGGCCGAAAGCGCCGACCAGTTCGTTGCGCGCATCAGCGCCGAATA---CA--AGGCGGCCTATCCGGAAATCACTGCGGCGCAGTGGCTGTCGTCGACCTACATCAACGGCGATTCGCAGTTGCTGGCGGCCAAGGCCAACGAACGCTCGCTGGCGCAGCTGGACCGGTGGATCGAACAATCCAAGCAGTACGCCGGCACACCGATGTCGGCCGACAGTGCGCGTGCGCTGCAATTGCTGAAATTGATGAGTGCCCTGCCCGCACCGCGCGAC…
NZ_JZVQ01000062.1	GCF_001009865.1	Xanthomonas perforans	CGTGAATCCTCGT------TTGCTGTTGCTGGCGTTGGCTGTGGCTGCCGGCACCCTGAGCTTGTCGGCCTGCCGCCGGGATGCGGCACCACCG---GACACACCTGTGGCGAGCAAGACCGCGCTGGCCGAAAGCGCCGACCAGTTCGTTGCGCGCATCAGCGCCGAATA---CA--AGGCGGCCTATCCGGAAATCACTGCGGCGCAGTGGCTGTCGTCGACCTACATCAACGGCGATTCGCAGTTGCTGGCGGCCAAGGCCAACGAACGCTCGCTGGCGCAGCTGGACCGGTGGATCGAACAATCCAAGCAGTACGCCGGCACACCGATGTCGGCCGACAGTGCGCGTGCGCTGCAATTGCTGAAATTGATGAGTGCCCTGCCCGCACCGCGCGAC…
NZ_JZVP01000019.1	GCF_001009855.1	Xanthomonas perforans	CGTGAATCCTCGT------TTGCTGTTGCTGGCGTTGGCTGTGGCTGCCGGCACCCTGAGCTTGTCGGCCTGCCGCCGGGATGCGGCACCACCG---GACACACCTGTGGCGAGCAAGACCGCGCTGGCCGAAAGCGCCGACCAGTTCGTTGCGCGCATCAGCGCCGAATA---CA--AGGCGGCCTATCCGGAAATCACTGCGGCGCAGTGGCTGTCGTCGACCTACATCAACGGCGATTCGCAGTTGCTGGCGGCCAAGGCCAACGAACGCTCGCTGGCGCAGCTGGACCGGTGGATCGAACAATCCAAGCAGTACGCCGGCACACCGATGTCGGCCGACAGTGCGCGTGCGCTGCAATTGCTGAAATTGATGAGTGCCCTGCCCGCACCGCGCGAC…
NZ_JZVO01000040.1	GCF_001009825.1	Xanthomonas perforans	CGTGAATCCTCGT------TTGCTGTTGCTGGCGTTGGCTGTGGCTGCCGGCACCCTGAGCTTGTCGGCCTGCCGCCGGGATGCGGCACCACCG---GACACACCTGTGGCGAGCAAGACCGCGCTGGCCGAAAGCGCCGACCAGTTCGTTGCGCGCATCAGCGCCGAATA---CA--AGGCGGCCTATCCGGAAATCACTGCGGCGCAGTGGCTGTCGTCGACCTACATCAACGGCGATTCGCAGTTGCTGGCGGCCAAGGCCAACGAACGCTCGCTGGCGCAGCTGGACCGGTGGATCGAACAATCCAAGCAGTACGCCGGCACACCGATGTCGGCCGACAGTGCGCGTGCGCTGCAATTGCTGAAATTGATGAGTGCCCTGCCCGCACCGCGCGAC…
NZ_JZUY01000036.1	GCF_001009675.1	Xanthomonas perforans	CGTGAATCCTCGT------TTGCTGTTGCTGGCGTTGGCTGTGGCTGCCGGCACCCTGAGCTTGTCGGCCTGCCGCCGGGATGCGGCACCACCG---GACACACCTGTGGCGAGCAAGACCGCGCTGGCCGAAAGCGCCGACCAGTTCGTTGCGCGCATCAGCGCCGAATA---CA--AGGCGGCCTATCCGGAAATCACTGCGGCGCAGTGGCTGTCGTCGACCTACATCAACGGCGATTCGCAGTTGCTGGCGGCCAAGGCCAACGAACGCTCGCTGGCGCAGCTGGACCGGTGGATCGAACAATCCAAGCAGTACGCCGGCACACCGATGTCGGCCGACAGTGCGCGTGCGCTGCAATTGCTGAAATTGATGAGTGCCCTGCCCGCACCGCGCGAC…
NZ_JZUX01000042.1	GCF_001009665.1	Xanthomonas perforans	CGTGAATCCTCGT------TTGCTGTTGCTGGCGTTGGCTGTGGCTGCCGGCACCCTGAGCTTGTCGGCCTGCCGCCGGGATGCGGCACCACCG---GACACACCTGTGGCGAGCAAGACCGCGCTGGCCGAAAGCGCCGACCAGTTCGTTGCGCGCATCAGCGCCGAATA---CA--AGGCGGCCTATCCGGAAATCACTGCGGCGCAGTGGCTGTCGTCGACCTACATCAACGGCGATTCGCAGTTGCTGGCGGCCAAGGCCAACGAACGCTCGCTGGCGCAGCTGGACCGGTGGATCGAACAATCCAAGCAGTACGCCGGCACACCGATGTCGGCCGACAGTGCGCGTGCGCTGCAATTGCTGAAATTGATGAGTGCCCTGCCCGCACCGCGCGAC…
NZ_JZVM01000022.1	GCF_001009545.1	Xanthomonas perforans	CGTGAATCCTCGT------TTGCTGTTGCTGGCGTTGGCTGTGGCTGCCGGCACCCTGAGCTTGTCGGCCTGCCGCCGGGATGCGGCACCACCG---GACACACCTGTGGCGAGCAAGACCGCGCTGGCCGAAAGCGCCGACCAGTTCGTTGCGCGCATCAGCGCCGAATA---CA--AGGCGGCCTATCCGGAAATCACTGCGGCGCAGTGGCTGTCGTCGACCTACATCAACGGCGATTCGCAGTTGCTGGCGGCCAAGGCCAACGAACGCTCGCTGGCGCAGCTGGACCGGTGGATCGAACAATCCAAGCAGTACGCCGGCACACCGATGTCGGCCGACAGTGCGCGTGCGCTGCAATTGCTGAAATTGATGAGTGCCCTGCCCGCACCGCGCGAC…
NZ_JZVF01000005.1	GCF_001009445.1	Xanthomonas perforans	CGTGAATCCTCGT------TTGCTGTTGCTGGCGTTGGCTGTGGCTGCCGGCACCCTGAGCTTGTCGGCCTGCCGCCGGGATGCGGCACCACCG---GACACACCTGTGGCGAGCAAGACCGCGCTGGCCGAAAGCGCCGACCAGTTCGTTGCGCGCATCAGCGCCGAATA---CA--AGGCGGCCTATCCGGAAATCACTGCGGCGCAGTGGCTGTCGTCGACCTACATCAACGGCGATTCGCAGTTGCTGGCGGCCAAGGCCAACGAACGCTCGCTGGCGCAGCTGGACCGGTGGATCGAACAATCCAAGCAGTACGCCGGCACACCGATGTCGGCCGACAGTGCGCGTGCGCTGCAATTGCTGAAATTGATGAGTGCCCTGCCCGCACCGCGCGAC…
NZ_JZVD01000048.1	GCF_001009395.1	Xanthomonas perforans	CGTGAATCCTCGT------TTGCTGTTGCTGGCGTTGGCTGTGGCTGCCGGCACCCTGAGCTTGTCGGCCTGCCGCCGGGATGCGGCACCACCG---GACACACCTGTGGCGAGCAAGACCGCGCTGGCCGAAAGCGCCGACCAGTTCGTTGCGCGCATCAGCGCCGAATA---CA--AGGCGGCCTATCCGGAAATCACTGCGGCGCAGTGGCTGTCGTCGACCTACATCAACGGCGATTCGCAGTTGCTGGCGGCCAAGGCCAACGAACGCTCGCTGGCGCAGCTGGACCGGTGGATCGAACAATCCAAGCAGTACGCCGGCACACCGATGTCGGCCGACAGTGCGCGTGCGCTGCAATTGCTGAAATTGATGAGTGCCCTGCCCGCACCGCGCGAC…
NZ_JZVB01000022.1	GCF_001009385.1	Xanthomonas perforans	CGTGAATCCTCGT------TTGCTGTTGCTGGCGTTGGCTGTGGCTGCCGGCACCCTGAGCTTGTCGGCCTGCCGCCGGGATGCGGCACCACCG---GACACACCTGTGGCGAGCAAGACCGCGCTGGCCGAAAGCGCCGACCAGTTCGTTGCGCGCATCAGCGCCGAATA---CA--AGGCGGCCTATCCGGAAATCACTGCGGCGCAGTGGCTGTCGTCGACCTACATCAACGGCGATTCGCAGTTGCTGGCGGCCAAGGCCAACGAACGCTCGCTGGCGCAGCTGGACCGGTGGATCGAACAATCCAAGCAGTACGCCGGCACACCGATGTCGGCCGACAGTGCGCGTGCGCTGCAATTGCTGAAATTGATGAGTGCCCTGCCCGCACCGCGCGAC…
NZ_JZVZ01000015.1	GCF_001010085.1	Xanthomonas perforans	--TGAATCCTCGT------TTGCTGTTGCTGGCGTTGGCTGTGGCTGCCGGCACCCTGAGCTTGTCGGCCTGCCGCCGGGATGCGGCACCACCG---GACACACCTGTGGCGAGCAAGACCGCGCTGGCCGAAAGCGCCGACCAGTTCGTTGCGCGCATCAGCGCCGAATA---CA--AGGCGGCCTATCCGGAAATCACTGCGGCGCAGTGGCTGTCGTCGACCTACATCAACGGCGATTCGCAGTTGCTGGCGGCCAAGGCCAACGAACGCTCGCTGGCGCAGCTGGACCGGTGGATCGAACAATCCAAGCAGTACGCCGGCACACCGATGTCGGCCGACAGTGCGCGTGCGCTGCAATTGCTGAAATTGATGAGTGCCCTGCCCGCACCGCGCGAC…
NZ_JZVY01000028.1	GCF_001009925.1	Xanthomonas perforans	--TGAATCCTCGT------TTGCTGTTGCTGGCGTTGGCTGTGGCTGCCGGCACCCTGAGCTTGTCGGCCTGCCGCCGGGATGCGGCACCACCG---GACACACCTGTGGCGAGCAAGACCGCGCTGGCCGAAAGCGCCGACCAGTTCGTTGCGCGCATCAGCGCCGAATA---CA--AGGCGGCCTATCCGGAAATCACTGCGGCGCAGTGGCTGTCGTCGACCTACATCAACGGCGATTCGCAGTTGCTGGCGGCCAAGGCCAACGAACGCTCGCTGGCGCAGCTGGACCGGTGGATCGAACAATCCAAGCAGTACGCCGGCACACCGATGTCGGCCGACAGTGCGCGTGCGCTGCAATTGCTGAAATTGATGAGTGCCCTGCCCGCACCGCGCGAC…
NZ_JZVS01000060.1	GCF_001009885.1	Xanthomonas perforans	--TGAATCCTCGT------TTGCTGTTGCTGGCGTTGGCTGTGGCTGCCGGCACCCTGAGCTTGTCGGCCTGCCGCCGGGATGCGGCACCACCG---GACACACCTGTGGCGAGCAAGACCGCGCTGGCCGAAAGCGCCGACCAGTTCGTTGCGCGCATCAGCGCCGAATA---CA--AGGCGGCCTATCCGGAAATCACTGCGGCGCAGTGGCTGTCGTCGACCTACATCAACGGCGATTCGCAGTTGCTGGCGGCCAAGGCCAACGAACGCTCGCTGGCGCAGCTGGACCGGTGGATCGAACAATCCAAGCAGTACGCCGGCACACCGATGTCGGCCGACAGTGCGCGTGCGCTGCAATTGCTGAAATTGATGAGTGCCCTGCCCGCACCGCGCGAC…
NZ_JZVR01000014.1	GCF_001009845.1	Xanthomonas perforans	--TGAATCCTCGT------TTGCTGTTGCTGGCGTTGGCTGTGGCTGCCGGCACCCTGAGCTTGTCGGCCTGCCGCCGGGATGCGGCACCACCG---GACACACCTGTGGCGAGCAAGACCGCGCTGGCCGAAAGCGCCGACCAGTTCGTTGCGCGCATCAGCGCCGAATA---CA--AGGCGGCCTATCCGGAAATCACTGCGGCGCAGTGGCTGTCGTCGACCTACATCAACGGCGATTCGCAGTTGCTGGCGGCCAAGGCCAACGAACGCTCGCTGGCGCAGCTGGACCGGTGGATCGAACAATCCAAGCAGTACGCCGGCACACCGATGTCGGCCGACAGTGCGCGTGCGCTGCAATTGCTGAAATTGATGAGTGCCCTGCCCGCACCGCGCGAC…
NZ_JZVN01000030.1	GCF_001009795.1	Xanthomonas perforans	--TGAATCCTCGT------TTGCTGTTGCTGGCGTTGGCTGTGGCTGCCGGCACCCTGAGCTTGTCGGCCTGCCGCCGGGATGCGGCACCACCG---GACACACCTGTGGCGAGCAAGACCGCGCTGGCCGAAAGCGCCGACCAGTTCGTTGCGCGCATCAGCGCCGAATA---CA--AGGCGGCCTATCCGGAAATCACTGCGGCGCAGTGGCTGTCGTCGACCTACATCAACGGCGATTCGCAGTTGCTGGCGGCCAAGGCCAACGAACGCTCGCTGGCGCAGCTGGACCGGTGGATCGAACAATCCAAGCAGTACGCCGGCACACCGATGTCGGCCGACAGTGCGCGTGCGCTGCAATTGCTGAAATTGATGAGTGCCCTGCCCGCACCGCGCGAC…
NZ_JZVJ01000001.1	GCF_001009785.1	Xanthomonas perforans	--TGAATCCTCGT------TTGCTGTTGCTGGCGTTGGCTGTGGCTGCCGGCACCCTGAGCTTGTCGGCCTGCCGCCGGGATGCGGCACCACCG---GACACACCTGTGGCGAGCAAGACCGCGCTGGCCGAAAGCGCCGACCAGTTCGTTGCGCGCATCAGCGCCGAATA---CA--AGGCGGCCTATCCGGAAATCACTGCGGCGCAGTGGCTGTCGTCGACCTACATCAACGGCGATTCGCAGTTGCTGGCGGCCAAGGCCAACGAACGCTCGCTGGCGCAGCTGGACCGGTGGATCGAACAATCCAAGCAGTACGCCGGCACACCGATGTCGGCCGACAGTGCGCGTGCGCTGCAATTGCTGAAATTGATGAGTGCCCTGCCCGCACCGCGCGAC…
NZ_JZVI01000016.1	GCF_001009765.1	Xanthomonas perforans	--TGAATCCTCGT------TTGCTGTTGCTGGCGTTGGCTGTGGCTGCCGGCACCCTGAGCTTGTCGGCCTGCCGCCGGGATGCGGCACCACCG---GACACACCTGTGGCGAGCAAGACCGCGCTGGCCGAAAGCGCCGACCAGTTCGTTGCGCGCATCAGCGCCGAATA---CA--AGGCGGCCTATCCGGAAATCACTGCGGCGCAGTGGCTGTCGTCGACCTACATCAACGGCGATTCGCAGTTGCTGGCGGCCAAGGCCAACGAACGCTCGCTGGCGCAGCTGGACCGGTGGATCGAACAATCCAAGCAGTACGCCGGCACACCGATGTCGGCCGACAGTGCGCGTGCGCTGCAATTGCTGAAATTGATGAGTGCCCTGCCCGCACCGCGCGAC…
NZ_JZVC01000019.1	GCF_001009685.1	Xanthomonas perforans	--TGAATCCTCGT------TTGCTGTTGCTGGCGTTGGCTGTGGCTGCCGGCACCCTGAGCTTGTCGGCCTGCCGCCGGGATGCGGCACCACCG---GACACACCTGTGGCGAGCAAGACCGCGCTGGCCGAAAGCGCCGACCAGTTCGTTGCGCGCATCAGCGCCGAATA---CA--AGGCGGCCTATCCGGAAATCACTGCGGCGCAGTGGCTGTCGTCGACCTACATCAACGGCGATTCGCAGTTGCTGGCGGCCAAGGCCAACGAACGCTCGCTGGCGCAGCTGGACCGGTGGATCGAACAATCCAAGCAGTACGCCGGCACACCGATGTCGGCCGACAGTGCGCGTGCGCTGCAATTGCTGAAATTGATGAGTGCCCTGCCCGCACCGCGCGAC…
NZ_JZVL01000012.1	GCF_001009485.1	Xanthomonas perforans	--TGAATCCTCGT------TTGCTGTTGCTGGCGTTGGCTGTGGCTGCCGGCACCCTGAGCTTGTCGGCCTGCCGCCGGGATGCGGCACCACCG---GACACACCTGTGGCGAGCAAGACCGCGCTGGCCGAAAGCGCCGACCAGTTCGTTGCGCGCATCAGCGCCGAATA---CA--AGGCGGCCTATCCGGAAATCACTGCGGCGCAGTGGCTGTCGTCGACCTACATCAACGGCGATTCGCAGTTGCTGGCGGCCAAGGCCAACGAACGCTCGCTGGCGCAGCTGGACCGGTGGATCGAACAATCCAAGCAGTACGCCGGCACACCGATGTCGGCCGACAGTGCGCGTGCGCTGCAATTGCTGAAATTGATGAGTGCCCTGCCCGCACCGCGCGAC…
NZ_JZVK01000063.1	GCF_001009475.1	Xanthomonas perforans	--TGAATCCTCGT------TTGCTGTTGCTGGCGTTGGCTGTGGCTGCCGGCACCCTGAGCTTGTCGGCCTGCCGCCGGGATGCGGCACCACCG---GACACACCTGTGGCGAGCAAGACCGCGCTGGCCGAAAGCGCCGACCAGTTCGTTGCGCGCATCAGCGCCGAATA---CA--AGGCGGCCTATCCGGAAATCACTGCGGCGCAGTGGCTGTCGTCGACCTACATCAACGGCGATTCGCAGTTGCTGGCGGCCAAGGCCAACGAACGCTCGCTGGCGCAGCTGGACCGGTGGATCGAACAATCCAAGCAGTACGCCGGCACACCGATGTCGGCCGACAGTGCGCGTGCGCTGCAATTGCTGAAATTGATGAGTGCCCTGCCCGCACCGCGCGAC…
NZ_JZVG01000010.1	GCF_001009465.1	Xanthomonas perforans	--TGAATCCTCGT------TTGCTGTTGCTGGCGTTGGCTGTGGCTGCCGGCACCCTGAGCTTGTCGGCCTGCCGCCGGGATGCGGCACCACCG---GACACACCTGTGGCGAGCAAGACCGCGCTGGCCGAAAGCGCCGACCAGTTCGTTGCGCGCATCAGCGCCGAATA---CA--AGGCGGCCTATCCGGAAATCACTGCGGCGCAGTGGCTGTCGTCGACCTACATCAACGGCGATTCGCAGTTGCTGGCGGCCAAGGCCAACGAACGCTCGCTGGCGCAGCTGGACCGGTGGATCGAACAATCCAAGCAGTACGCCGGCACACCGATGTCGGCCGACAGTGCGCGTGCGCTGCAATTGCTGAAATTGATGAGTGCCCTGCCCGCACCGCGCGAC…
NZ_JZVE01000012.1	GCF_001009405.1	Xanthomonas perforans	--TGAATCCTCGT------TTGCTGTTGCTGGCGTTGGCTGTGGCTGCCGGCACCCTGAGCTTGTCGGCCTGCCGCCGGGATGCGGCACCACCG---GACACACCTGTGGCGAGCAAGACCGCGCTGGCCGAAAGCGCCGACCAGTTCGTTGCGCGCATCAGCGCCGAATA---CA--AGGCGGCCTATCCGGAAATCACTGCGGCGCAGTGGCTGTCGTCGACCTACATCAACGGCGATTCGCAGTTGCTGGCGGCCAAGGCCAACGAACGCTCGCTGGCGCAGCTGGACCGGTGGATCGAACAATCCAAGCAGTACGCCGGCACACCGATGTCGGCCGACAGTGCGCGTGCGCTGCAATTGCTGAAATTGATGAGTGCCCTGCCCGCACCGCGCGAC…
NZ_AEQW01000213.1	GCF_000192045.1	Xanthomonas perforans 91-118	--TGAATCCTCGT------TTGCTGTTGCTGGCGTTGGCTGTGGCTGCCGGCACCCTGAGCTTGTCGGCCTGCCGCCGGGATGCGGCACCACCG---GACACACCTGTGGCGAGCAAGACCGCGCTGGCCGAAAGCGCCGACCAGTTCGTTGCGCGCATCAGCGCCGAATA---CA--AGGCGGCCTATCCGGAAATCACTGCGGCGCAGTGGCTGTCGTCGACCTACATCAACGGCGATTCGCAGTTGCTGGCGGCCAAGGCCAACGAACGCTCGCTGGCGCAGCTGGACCGGTGGATCGAACAATCCAAGCAGTACGCCGGCACACCGATGTCGGCCGACAGTGCGCGTGCGCTGCAATTGCTGAAATTGATGAGTGCCCTGCCCGCACCGCGCGAC…
NZ_JSEW02000030.1	GCF_000774025.2	Xanthomonas fuscans subsp. fuscans	--TGAATCCTCGT------TTGCTGTTGCTGGCGTTGGCCGTGGCTGCCGGCACCCTGAGCTTGTCGGCCTGCCGCCGGGATGCGGCACCACCG---GACAAACCTGTCGCGACCAAGACCGCGCCGGCCGAAAGCGCCGACCAGTTCGTTGCGCGCATCAGCGCCGAATA---CA--AGGCGGCCTATCCGGAAACCACCGCTGCGCAGTGGCTGTCGTCGACCTATATCAACGGCGATTCGCAGTTGCTGGCGGCCAAGGCCAACGAACGCTCGCTGGCGCAGCTGGATCGGTGGATCGAACAATCCAAGCAGTACGCCGGCACACCGATGTCGGCCGACAGTGCGCGTGCGCTGCAGTTGCTCAAATTGATGAGTGCCCTGCCCGCACCGCGCGAC…
NZ_JPYF01000441.1	GCF_001401605.1	Xanthomonas fuscans subsp. fuscans	--TGAATCCTCGT------TTGCTGTTGCTGGCGTTGGCCGTGGCTGCCGGCACCCTGAGCTTGTCGGCCTGCCGCCGGGATGCGGCACCACCG---GACAAACCTGTCGCGACCAAGACCGCGCCGGCCGAAAGCGCCGACCAGTTCGTTGCGCGCATCAGCGCCGAATA---CA--AGGCGGCCTATCCGGAAACCACCGCTGCGCAGTGGCTGTCGTCGACCTATATCAACGGCGATTCGCAGTTGCTGGCGGCCAAGGCCAACGAACGCTCGCTGGCGCAGCTGGATCGGTGGATCGAACAATCCAAGCAGTACGCCGGCACACCGATGTCGGCCGACAGTGCGCGTGCGCTGCAGTTGCTCAAATTGATGAGTGCCCTGCCCGCACCGCGCGAC…
NC_022541.1	GCF_000969685.2	Xanthomonas fuscans subsp. fuscans	--TGAATCCTCGT------TTGCTGTTGCTGGCGTTGGCCGTGGCTGCCGGCACCCTGAGCTTGTCGGCCTGCCGCCGGGATGCGGCACCACCG---GACAAACCTGTCGCGACCAAGACCGCGCCGGCCGAAAGCGCCGACCAGTTCGTTGCGCGCATCAGCGCCGAATA---CA--AGGCGGCCTATCCGGAAACCACCGCTGCGCAGTGGCTGTCGTCGACCTATATCAACGGCGATTCGCAGTTGCTGGCGGCCAAGGCCAACGAACGCTCGCTGGCGCAGCTGGATCGGTGGATCGAACAATCCAAGCAGTACGCCGGCACACCGATGTCGGCCGACAGTGCGCGTGCGCTGCAGTTGCTCAAATTGATGAGTGCCCTGCCCGCACCGCGCGAC…
NZ_JTKK02000073.1	GCF_000788075.1	Xanthomonas fuscans subsp. fuscans	--TGAATCCTCGT------TTGCTGTTGCTGGCGTTGGCCGTGGCTGCCGGCACCCTGAGCTTGTCGGCCTGCCGCCGGGATGCGGCACCACCG---GACAAACCTGTCGCGACCAAGACCGCGCCGGCCGAAAGCGCCGACCAGTTCGTTGCGCGCATCAGCGCCGAATA---CA--AGGCGGCCTATCCGGAAACCACCGCTGCGCAGTGGCTGTCGTCGACCTATATCAACGGCGATTCGCAGTTGCTGGCGGCCAAGGCCAACGAACGCTCGCTGGCGCAGCTGGATCGGTGGATCGAACAATCCAAGCAGTACGCCGGCACACCGATGTCGGCCGACAGTGCGCGTGCGCTGCAGTTGCTCAAATTGATGAGTGCCCTGCCCGCACCGCGCGAC…
NZ_JSEV02000059.1	GCF_000786945.1	Xanthomonas fuscans subsp. fuscans	--TGAATCCTCGT------TTGCTGTTGCTGGCGTTGGCCGTGGCTGCCGGCACCCTGAGCTTGTCGGCCTGCCGCCGGGATGCGGCACCACCG---GACAAACCTGTCGCGACCAAGACCGCGCCGGCCGAAAGCGCCGACCAGTTCGTTGCGCGCATCAGCGCCGAATA---CA--AGGCGGCCTATCCGGAAACCACCGCTGCGCAGTGGCTGTCGTCGACCTATATCAACGGCGATTCGCAGTTGCTGGCGGCCAAGGCCAACGAACGCTCGCTGGCGCAGCTGGATCGGTGGATCGAACAATCCAAGCAGTACGCCGGCACACCGATGTCGGCCGACAGTGCGCGTGCGCTGCAGTTGCTCAAATTGATGAGTGCCCTGCCCGCACCGCGCGAC…
NZ_JSEY02000055.1	GCF_000786935.1	Xanthomonas fuscans subsp. fuscans	--TGAATCCTCGT------TTGCTGTTGCTGGCGTTGGCCGTGGCTGCCGGCACCCTGAGCTTGTCGGCCTGCCGCCGGGATGCGGCACCACCG---GACAAACCTGTCGCGACCAAGACCGCGCCGGCCGAAAGCGCCGACCAGTTCGTTGCGCGCATCAGCGCCGAATA---CA--AGGCGGCCTATCCGGAAACCACCGCTGCGCAGTGGCTGTCGTCGACCTATATCAACGGCGATTCGCAGTTGCTGGCGGCCAAGGCCAACGAACGCTCGCTGGCGCAGCTGGATCGGTGGATCGAACAATCCAAGCAGTACGCCGGCACACCGATGTCGGCCGACAGTGCGCGTGCGCTGCAGTTGCTCAAATTGATGAGTGCCCTGCCCGCACCGCGCGAC…
NZ_JSEX02000160.1	GCF_000786925.1	Xanthomonas fuscans subsp. fuscans	--TGAATCCTCGT------TTGCTGTTGCTGGCGTTGGCCGTGGCTGCCGGCACCCTGAGCTTGTCGGCCTGCCGCCGGGATGCGGCACCACCG---GACAAACCTGTCGCGACCAAGACCGCGCCGGCCGAAAGCGCCGACCAGTTCGTTGCGCGCATCAGCGCCGAATA---CA--AGGCGGCCTATCCGGAAACCACCGCTGCGCAGTGGCTGTCGTCGACCTATATCAACGGCGATTCGCAGTTGCTGGCGGCCAAGGCCAACGAACGCTCGCTGGCGCAGCTGGATCGGTGGATCGAACAATCCAAGCAGTACGCCGGCACACCGATGTCGGCCGACAGTGCGCGTGCGCTGCAGTTGCTCAAATTGATGAGTGCCCTGCCCGCACCGCGCGAC…
NZ_JSEU02000060.1	GCF_000786915.1	Xanthomonas axonopodis pv. phaseoli	--TGAATCCTCGT------TTGCTGTTGCTGGCGTTGGCCGTGGCTGCCGGCACCCTGAGCTTGTCGGCCTGCCGCCGGGATGCGGCACCACCG---GACAAACCTGTCGCGACCAAGACCGCGCCGGCCGAAAGCGCCGACCAGTTCGTTGCGCGCATCAGCGCCGAATA---CA--AGGCGGCCTATCCGGAAACCACCGCTGCGCAGTGGCTGTCGTCGACCTATATCAACGGCGATTCGCAGTTGCTGGCGGCCAAGGCCAACGAACGCTCGCTGGCGCAGCTGGATCGGTGGATCGAACAATCCAAGCAGTACGCCGGCACACCGATGTCGGCCGACAGTGCGCGTGCGCTGCAGTTGCTCAAATTGATGAGTGCCCTGCCCGCACCGCGCGAC…
NZ_JSBT02000089.1	GCF_000775215.1	Xanthomonas fuscans subsp. fuscans	--TGAATCCTCGT------TTGCTGTTGCTGGCGTTGGCCGTGGCTGCCGGCACCCTGAGCTTGTCGGCCTGCCGCCGGGATGCGGCACCACCG---GACAAACCTGTCGCGACCAAGACCGCGCCGGCCGAAAGCGCCGACCAGTTCGTTGCGCGCATCAGCGCCGAATA---CA--AGGCGGCCTATCCGGAAACCACCGCTGCGCAGTGGCTGTCGTCGACCTATATCAACGGCGATTCGCAGTTGCTGGCGGCCAAGGCCAACGAACGCTCGCTGGCGCAGCTGGATCGGTGGATCGAACAATCCAAGCAGTACGCCGGCACACCGATGTCGGCCGACAGTGCGCGTGCGCTGCAGTTGCTCAAATTGATGAGTGCCCTGCCCGCACCGCGCGAC…
NZ_JSBQ02000077.1	GCF_000775195.1	Xanthomonas fuscans subsp. fuscans	--TGAATCCTCGT------TTGCTGTTGCTGGCGTTGGCCGTGGCTGCCGGCACCCTGAGCTTGTCGGCCTGCCGCCGGGATGCGGCACCACCG---GACAAACCTGTCGCGACCAAGACCGCGCCGGCCGAAAGCGCCGACCAGTTCGTTGCGCGCATCAGCGCCGAATA---CA--AGGCGGCCTATCCGGAAACCACCGCTGCGCAGTGGCTGTCGTCGACCTATATCAACGGCGATTCGCAGTTGCTGGCGGCCAAGGCCAACGAACGCTCGCTGGCGCAGCTGGATCGGTGGATCGAACAATCCAAGCAGTACGCCGGCACACCGATGTCGGCCGACAGTGCGCGTGCGCTGCAGTTGCTCAAATTGATGAGTGCCCTGCCCGCACCGCGCGAC…
NZ_JSBR02000045.1	GCF_000775185.1	Xanthomonas fuscans subsp. fuscans	--TGAATCCTCGT------TTGCTGTTGCTGGCGTTGGCCGTGGCTGCCGGCACCCTGAGCTTGTCGGCCTGCCGCCGGGATGCGGCACCACCG---GACAAACCTGTCGCGACCAAGACCGCGCCGGCCGAAAGCGCCGACCAGTTCGTTGCGCGCATCAGCGCCGAATA---CA--AGGCGGCCTATCCGGAAACCACCGCTGCGCAGTGGCTGTCGTCGACCTATATCAACGGCGATTCGCAGTTGCTGGCGGCCAAGGCCAACGAACGCTCGCTGGCGCAGCTGGATCGGTGGATCGAACAATCCAAGCAGTACGCCGGCACACCGATGTCGGCCGACAGTGCGCGTGCGCTGCAGTTGCTCAAATTGATGAGTGCCCTGCCCGCACCGCGCGAC…
NZ_JRRE02000078.1	GCF_000764875.1	Xanthomonas fuscans subsp. fuscans	--TGAATCCTCGT------TTGCTGTTGCTGGCGTTGGCCGTGGCTGCCGGCACCCTGAGCTTGTCGGCCTGCCGCCGGGATGCGGCACCACCG---GACAAACCTGTCGCGACCAAGACCGCGCCGGCCGAAAGCGCCGACCAGTTCGTTGCGCGCATCAGCGCCGAATA---CA--AGGCGGCCTATCCGGAAACCACCGCTGCGCAGTGGCTGTCGTCGACCTATATCAACGGCGATTCGCAGTTGCTGGCGGCCAAGGCCAACGAACGCTCGCTGGCGCAGCTGGATCGGTGGATCGAACAATCCAAGCAGTACGCCGGCACACCGATGTCGGCCGACAGTGCGCGTGCGCTGCAGTTGCTCAAATTGATGAGTGCCCTGCCCGCACCGCGCGAC…
NZ_JPHG01000002.1	GCF_000741885.1	Xanthomonas fuscans subsp. fuscans	--TGAATCCTCGT------TTGCTGTTGCTGGCGTTGGCCGTGGCTGCCGGCACCCTGAGCTTGTCGGCCTGCCGCCGGGATGCGGCACCACCG---GACAAACCTGTCGCGACCAAGACCGCGCCGGCCGAAAGCGCCGACCAGTTCGTTGCGCGCATCAGCGCCGAATA---CA--AGGCGGCCTATCCGGAAACCACCGCTGCGCAGTGGCTGTCGTCGACCTATATCAACGGCGATTCGCAGTTGCTGGCGGCCAAGGCCAACGAACGCTCGCTGGCGCAGCTGGATCGGTGGATCGAACAATCCAAGCAGTACGCCGGCACACCGATGTCGGCCGACAGTGCGCGTGCGCTGCAGTTGCTCAAATTGATGAGTGCCCTGCCCGCACCGCGCGAC…
NZ_JXLW02000042.1	GCF_000827985.2	Xanthomonas fuscans subsp. fuscans	CGTGAATCCTCGT------TTGCTGTTGCTGGCGTTGGCCGTGGCTGCCGGCACCCTGAGCTTGTCGGCCTGCCGCCGGGATGCGGCACCACCG---GACAAACCTGTCGCGACCAAGACCGCGCCGGCCGAAAGCGCCGACCAGTTCGTTGCGCGCATCAGCGCCGAATA---CA--AGGCGGCCTATCCGGAAACCACCGCTGCGCAGTGGCTGTCGTCGACCTATATCAACGGCGATTCGCAGTTGCTGGCGGCCAAGGCCAACGAACGCTCGCTGGCGCAGCTGGATCGGTGGATCGAACAATCCAAGCAGTACGCCGGCACACCGATGTCGGCCGACAGTGCGCGTGCGCTGCAGTTGCTCAAATTGATGAGTGCCCTGCCCGCACCGCGCGAC…
NZ_JXHS03000107.1	GCF_000817715.3	Xanthomonas fuscans subsp. fuscans	CGTGAATCCTCGT------TTGCTGTTGCTGGCGTTGGCCGTGGCTGCCGGCACCCTGAGCTTGTCGGCCTGCCGCCGGGATGCGGCACCACCG---GACAAACCTGTCGCGACCAAGACCGCGCCGGCCGAAAGCGCCGACCAGTTCGTTGCGCGCATCAGCGCCGAATA---CA--AGGCGGCCTATCCGGAAACCACCGCTGCGCAGTGGCTGTCGTCGACCTATATCAACGGCGATTCGCAGTTGCTGGCGGCCAAGGCCAACGAACGCTCGCTGGCGCAGCTGGATCGGTGGATCGAACAATCCAAGCAGTACGCCGGCACACCGATGTCGGCCGACAGTGCGCGTGCGCTGCAGTTGCTCAAATTGATGAGTGCCCTGCCCGCACCGCGCGAC…
NZ_JSBS02000084.1	GCF_000775205.1	Xanthomonas axonopodis pv. phaseoli	CGTGAATCCTCGT------TTGCTGTTGCTGGCGTTGGCCGTGGCTGCCGGCACCCTGAGCTTGTCGGCCTGCCGCCGGGATGCGGCACCACCG---GACAAACCTGTCGCGACCAAGACCGCGCCGGCCGAAAGCGCCGACCAGTTCGTTGCGCGCATCAGCGCCGAATA---CA--AGGCGGCCTATCCGGAAACCACCGCTGCGCAGTGGCTGTCGTCGACCTATATCAACGGCGATTCGCAGTTGCTGGCGGCCAAGGCCAACGAACGCTCGCTGGCGCAGCTGGATCGGTGGATCGAACAATCCAAGCAGTACGCCGGCACACCGATGTCGGCCGACAGTGCGCGTGCGCTGCAGTTGCTCAAATTGATGAGTGCCCTGCCCGCACCGCGCGAC…
NZ_ACPY01000231.1	GCF_000175155.1	Xanthomonas fuscans subsp. aurantifolii str. ICPB 10535	CGTGAATCCTCGT------TTGCTGTTGCTGGCGTTGGCCGTGGCTGCCGGCACCTTGAGCTTGTCGGCCTGCCGCCGGGATGCGGCACCACCG---GACAAACCTGTCGCGACCAAGACCGCGCCGGCCGAAAGCGCCGACCAGTTCGTTGCGCGCATCAGCGCCGAATA---CA--AGGCGGCCTATCCGGAAACCACCGCTGCGCAGTGGCTGTCGTCGACCTATATCAACGGCGATTCGCAGTTGCTGGCGGCCAAGGCCAACGAACGCTCGCTGGCGCAGCTGGATCGGTGGATCGAACAATCCAAGCAGTACGCCGGCACACCGATGTCGGCCGACAGTGCGCGTGCGCTGCAGTTGCTCAAGTTGATGAGTGCCCTGCCCGCACCGCGCGAC…
NZ_ACPX01000209.1	GCF_000175135.1	Xanthomonas fuscans subsp. aurantifolii str. ICPB 11122	--TGAATCCTCGT------TTGCTGTTGCTGGCGTTGGCCGTGGCTGCCGGCACCTTGAGCTTGTCGGCCTGCCGCCGGGATGCGGCACCACCG---GACAAACCTGTCGCGACCAAGACCGCGCCGGCCGAAAGCGCCGACCAGTTCGTTGCGCGCATCAGCGCCGAATA---CA--AGGCGGCCTATCCGGAAACCACCGCTGCGCAGTGGCTGTCGTCGACCTATATCAACGGCGATTCGCAGTTGCTGGCGGCCAAGGCCAACGAACGCTCGCTGGCGCAGCTGGATCGGTGGATCGAACAATCCAAGCAGTACGCCGGCACACCGATGTCGGCCGACAGTGCGCGTGCGCTGCAGTTGCTCAAGTTGATGAGTGCCCTGCCCGCACCGCGCGAC…
NZ_JPYH01000001.1	GCF_001401545.1	Xanthomonas axonopodis pv. dieffenbachiae	--TGAATCCTCGT------TTGCTGTTGCTGGCGTTGGCCGTGGCTGCCGGCACCTTGAGCTTGTCGGCCTGCCGCCGGGATGCGGCACCACCG---GACAAACCTGTCGCGACCAAGACCGCGCCGGCCGAAAGCGCCGACCAGTTCGTTGCGCGCATCAGCGCCGAATA---CA--AGGCGGCCTATCCGGAAACCACCGCTGCGCAGTGGCTGTCGTCGACCTATATCAACGGCGATTCGCAGTTGCTGGCGGCCAAGGCCAACGAACGCTCGCTGGCGCAGCTGGATCGGTGGATCGAACAATCCAAGCAGTACGCCGGCACACCGATGTCGGCCGACAGTGCGCGTGCGCTGCAGTTGCTCAAGTTGATGAGTGCCCTGCCCGCACCGCGCGAC…
NZ_CDAK01000331.1	GCF_000825445.1	Xanthomonas citri pv. citri	CGTGAATCCTCGT------TTGCTGTTGCTGGCATTGGCTGTGGCTACCGGCACCCTGAGCTTGTCGGCCTGCCGCCGGGATGCGGCACCACCG---GACAAACCTGTCGCGACCAAGACCGCGCCGGCCGAAAGCGCCGACCAGTTCGTTGCGCGCATCAGCGCCGAATA---CA--AGGCGGCCTATCCGGAAACCACCGCTGCGCAGTGGCTGTCGTCCACCTATATCAACGGCGATTCGCAGTTGCTGGCGGCCAAGGCCAACGAACGCTCGCTGGCGCAGCTGGATCGGTGGATCGAACAATCCAAGCAGTACGCCGGCACACCGATGTCGGCCGACAGTGCGCGTGCGCTGCAGTTGCTCAAATTGATGAGCGCCCTGCCCGCACCGCGCGAC…
NZ_LN559343.1	GCF_001496535.1	Xanthomonas citri pv. citri	CGTGAATCCTCGT------TTGCTGTTGCTGGCATTGGCTGTGGCTACCGGCACCCTGAGCTTGGCGGCCTGCCGCCGGGATGCGGCACCACCG---GACAAACCTGTCGCGACCAAGACCGCGCCGGCCGAAAGCGCCGACCAGTTCGTTGCGCGCATCAGCGCCGAATA---CA--AGGCGGCCTATCCGGAAACCACCGCTGCGCAGTGGCTGTCGTCCACCTATATCAACGGCGATTCGCAGTTGCTGGCGGCCAAGGCCAACGAACGCTCGCTGGCGCAGCTGGATCGGTGGATCGAACAATCCAAGCAGTACGCCGGCACACCGATGTCGGCCGACAGTGCGCGTGCGCTGCAGTTGCTCAAATTGATGAGCGCCCTGCCCGCACCGCGCGAC…
NZ_CDAN01000340.1	GCF_000825485.1	Xanthomonas citri pv. citri	CGTGAATCCTCGT------TTGCTGTTGCTGGCATTGGCTGTGGCTACCGGCACCCTGAGCTTGTCGGCCTGCCGCCGGGATACGGCACCACCG---GACAAACCTGTCGCGACCAAGACCGCGCCGGCCGAAAGCGCCGACCAGTTCGTTGCGCGCATCAGCGCCGAATA---CA--AGGCGGCCTATCCGGAAACCACCGCTGCGCAGTGGCTGTCGTCCACCTATATCAACGGCGATTCGCAGTTGCTGGCGGCCAAGGCCAACGAACGCTCGCTGGCGCAGCTGGATCGGTGGATCGAACAATCCAAGCAGTACGCCGGCACACCGATGTCGGCCGACAGTGCGCGTGCGCTGCAGTTGCTCAAATTGATGAGCGCCCTGCCCGCACCGCGCGAC…
NC_020800.1	GCF_000348585.1	Xanthomonas axonopodis Xac29-1	CGTGAATCCTCGT------TTGCTGTTGCTGGCATTGGCTGTGGCTACCGGCACCCTGAGCTTGTCGGCCTGCCGCCGGGATGCGGCACCACCG---GACAAACCTGTCGCGACCAAGACCGCGCCGGCCGAAAGCGCCGACCAGTTCGTTGCGCGCATCAGCGCCGAATA---CA--AGGCGGCCTATCCGGAAACCACCGCTGCGCAGTGGCTGTCGTCCACCTATATCAACGGCGATTCGCAGTTGCTGGCGGCCAAGGCCAACGAACGCTCGCTGGCGCAGCTGGATCGGTGGATCGAACAATCCAAGCAGTACGCCGGCACACCGATGTCGGCCGACAGTGCGCGTGCGCTGCAGTTGCTCAAATTGATGAGCGCCCTGCCCGCACCGCGCGAC…
NZ_JPYD01000094.1	GCF_001401655.1	Xanthomonas citri subsp. citri	--TGAATCCTCGT------TTGCTGTTGCTGGCATTGGCTGTGGCTACCGGCACCCTGAGCTTGTCGGCCTGCCGCCGGGATGCGGCACCACCG---GACAAACCTGTCGCGACCAAGACCGCGCCGGCCGAAAGCGCCGACCAGTTCGTTGCGCGCATCAGCGCCGAATA---CA--AGGCGGCCTATCCGGAAACCACCGCTGCGCAGTGGCTGTCGTCCACCTATATCAACGGCGATTCGCAGTTGCTGGCGGCCAAGGCCAACGAACGCTCGCTGGCGCAGCTGGATCGGTGGATCGAACAATCCAAGCAGTACGCCGGCACACCGATGTCGGCCGACAGTGCGCGTGCGCTGCAGTTGCTCAAATTGATGAGCGCCCTGCCCGCACCGCGCGAC…
NZ_CP009040.1	GCF_000961495.1	Xanthomonas citri subsp. citri	--TGAATCCTCGT------TTGCTGTTGCTGGCATTGGCTGTGGCTACCGGCACCCTGAGCTTGTCGGCCTGCCGCCGGGATGCGGCACCACCG---GACAAACCTGTCGCGACCAAGACCGCGCCGGCCGAAAGCGCCGACCAGTTCGTTGCGCGCATCAGCGCCGAATA---CA--AGGCGGCCTATCCGGAAACCACCGCTGCGCAGTGGCTGTCGTCCACCTATATCAACGGCGATTCGCAGTTGCTGGCGGCCAAGGCCAACGAACGCTCGCTGGCGCAGCTGGATCGGTGGATCGAACAATCCAAGCAGTACGCCGGCACACCGATGTCGGCCGACAGTGCGCGTGCGCTGCAGTTGCTCAAATTGATGAGCGCCCTGCCCGCACCGCGCGAC…
NZ_CP009037.1	GCF_000961475.1	Xanthomonas citri subsp. citri	--TGAATCCTCGT------TTGCTGTTGCTGGCATTGGCTGTGGCTACCGGCACCCTGAGCTTGTCGGCCTGCCGCCGGGATGCGGCACCACCG---GACAAACCTGTCGCGACCAAGACCGCGCCGGCCGAAAGCGCCGACCAGTTCGTTGCGCGCATCAGCGCCGAATA---CA--AGGCGGCCTATCCGGAAACCACCGCTGCGCAGTGGCTGTCGTCCACCTATATCAACGGCGATTCGCAGTTGCTGGCGGCCAAGGCCAACGAACGCTCGCTGGCGCAGCTGGATCGGTGGATCGAACAATCCAAGCAGTACGCCGGCACACCGATGTCGGCCGACAGTGCGCGTGCGCTGCAGTTGCTCAAATTGATGAGCGCCCTGCCCGCACCGCGCGAC…
NZ_CP009034.1	GCF_000961455.1	Xanthomonas citri subsp. citri	--TGAATCCTCGT------TTGCTGTTGCTGGCATTGGCTGTGGCTACCGGCACCCTGAGCTTGTCGGCCTGCCGCCGGGATGCGGCACCACCG---GACAAACCTGTCGCGACCAAGACCGCGCCGGCCGAAAGCGCCGACCAGTTCGTTGCGCGCATCAGCGCCGAATA---CA--AGGCGGCCTATCCGGAAACCACCGCTGCGCAGTGGCTGTCGTCCACCTATATCAACGGCGATTCGCAGTTGCTGGCGGCCAAGGCCAACGAACGCTCGCTGGCGCAGCTGGATCGGTGGATCGAACAATCCAAGCAGTACGCCGGCACACCGATGTCGGCCGACAGTGCGCGTGCGCTGCAGTTGCTCAAATTGATGAGCGCCCTGCCCGCACCGCGCGAC…
NZ_CP009031.1	GCF_000961435.1	Xanthomonas citri subsp. citri	--TGAATCCTCGT------TTGCTGTTGCTGGCATTGGCTGTGGCTACCGGCACCCTGAGCTTGTCGGCCTGCCGCCGGGATGCGGCACCACCG---GACAAACCTGTCGCGACCAAGACCGCGCCGGCCGAAAGCGCCGACCAGTTCGTTGCGCGCATCAGCGCCGAATA---CA--AGGCGGCCTATCCGGAAACCACCGCTGCGCAGTGGCTGTCGTCCACCTATATCAACGGCGATTCGCAGTTGCTGGCGGCCAAGGCCAACGAACGCTCGCTGGCGCAGCTGGATCGGTGGATCGAACAATCCAAGCAGTACGCCGGCACACCGATGTCGGCCGACAGTGCGCGTGCGCTGCAGTTGCTCAAATTGATGAGCGCCCTGCCCGCACCGCGCGAC…
NC_020815.1	GCF_000349225.1	Xanthomonas citri subsp. citri Aw12879	--TGAATCCTCGT------TTGCTGTTGCTGGCATTGGCTGTGGCTACCGGCACCCTGAGCTTGTCGGCCTGCCGCCGGGATGCGGCACCACCG---GACAAACCTGTCGCGACCAAGACCGCGCCGGCCGAAAGCGCCGACCAGTTCGTTGCGCGCATCAGCGCCGAATA---CA--AGGCGGCCTATCCGGAAACCACCGCTGCGCAGTGGCTGTCGTCCACCTATATCAACGGCGATTCGCAGTTGCTGGCGGCCAAGGCCAACGAACGCTCGCTGGCGCAGCTGGATCGGTGGATCGAACAATCCAAGCAGTACGCCGGCACACCGATGTCGGCCGACAGTGCGCGTGCGCTGCAGTTGCTCAAATTGATGAGCGCCCTGCCCGCACCGCGCGAC…
NZ_LN600312.1	GCF_001498875.1	Xanthomonas citri pv. citri	CGTGAATCCTCGT------TTGCTGTTGCTGGCATTGGCTGTGGCTACCGGCACCCTGAGCTTGTCGGCCTGCCGCCGGGATGCGGCACCACCG---GACAAACCTGTCGCGACCAAGACCGCGCCGGCCGAAAGCGCCGACCAGTTCGTTGCGCGCATCAGCGCCGAATA---CA--AGGCGGCCTATCCGGAAACCACCGCTGCGCAGTGGCTGTCGTCCACCTATATCAACGGCGATTCGCAGTTGCTGGCGGCCAAGGCCAACGAACGCTCGCTGGCGCAGCTGGATCGGTGGATCGAACAATCCAAGCAGTACGCCGGCACACCGATGTCGGCCGACAGTGCGCGTGCGCTGCAGTTGCTCAAATTGATGAGCGCCCTGCCCGCACCGCGCGAC…
NZ_LN590509.1	GCF_001496995.1	Xanthomonas citri pv. citri	CGTGAATCCTCGT------TTGCTGTTGCTGGCATTGGCTGTGGCTACCGGCACCCTGAGCTTGTCGGCCTGCCGCCGGGATGCGGCACCACCG---GACAAACCTGTCGCGACCAAGACCGCGCCGGCCGAAAGCGCCGACCAGTTCGTTGCGCGCATCAGCGCCGAATA---CA--AGGCGGCCTATCCGGAAACCACCGCTGCGCAGTGGCTGTCGTCCACCTATATCAACGGCGATTCGCAGTTGCTGGCGGCCAAGGCCAACGAACGCTCGCTGGCGCAGCTGGATCGGTGGATCGAACAATCCAAGCAGTACGCCGGCACACCGATGTCGGCCGACAGTGCGCGTGCGCTGCAGTTGCTCAAATTGATGAGCGCCCTGCCCGCACCGCGCGAC…
NZ_LN606602.1	GCF_001495935.1	Xanthomonas citri pv. citri	CGTGAATCCTCGT------TTGCTGTTGCTGGCATTGGCTGTGGCTACCGGCACCCTGAGCTTGTCGGCCTGCCGCCGGGATGCGGCACCACCG---GACAAACCTGTCGCGACCAAGACCGCGCCGGCCGAAAGCGCCGACCAGTTCGTTGCGCGCATCAGCGCCGAATA---CA--AGGCGGCCTATCCGGAAACCACCGCTGCGCAGTGGCTGTCGTCCACCTATATCAACGGCGATTCGCAGTTGCTGGCGGCCAAGGCCAACGAACGCTCGCTGGCGCAGCTGGATCGGTGGATCGAACAATCCAAGCAGTACGCCGGCACACCGATGTCGGCCGACAGTGCGCGTGCGCTGCAGTTGCTCAAATTGATGAGCGCCCTGCCCGCACCGCGCGAC…
NZ_LN613312.1	GCF_001495715.1	Xanthomonas citri pv. citri	CGTGAATCCTCGT------TTGCTGTTGCTGGCATTGGCTGTGGCTACCGGCACCCTGAGCTTGTCGGCCTGCCGCCGGGATGCGGCACCACCG---GACAAACCTGTCGCGACCAAGACCGCGCCGGCCGAAAGCGCCGACCAGTTCGTTGCGCGCATCAGCGCCGAATA---CA--AGGCGGCCTATCCGGAAACCACCGCTGCGCAGTGGCTGTCGTCCACCTATATCAACGGCGATTCGCAGTTGCTGGCGGCCAAGGCCAACGAACGCTCGCTGGCGCAGCTGGATCGGTGGATCGAACAATCCAAGCAGTACGCCGGCACACCGATGTCGGCCGACAGTGCGCGTGCGCTGCAGTTGCTCAAATTGATGAGCGCCCTGCCCGCACCGCGCGAC…
NZ_LN600140.1	GCF_001495295.1	Xanthomonas citri pv. citri	CGTGAATCCTCGT------TTGCTGTTGCTGGCATTGGCTGTGGCTACCGGCACCCTGAGCTTGTCGGCCTGCCGCCGGGATGCGGCACCACCG---GACAAACCTGTCGCGACCAAGACCGCGCCGGCCGAAAGCGCCGACCAGTTCGTTGCGCGCATCAGCGCCGAATA---CA--AGGCGGCCTATCCGGAAACCACCGCTGCGCAGTGGCTGTCGTCCACCTATATCAACGGCGATTCGCAGTTGCTGGCGGCCAAGGCCAACGAACGCTCGCTGGCGCAGCTGGATCGGTGGATCGAACAATCCAAGCAGTACGCCGGCACACCGATGTCGGCCGACAGTGCGCGTGCGCTGCAGTTGCTCAAATTGATGAGCGCCCTGCCCGCACCGCGCGAC…
NZ_LN559176.1	GCF_001494775.1	Xanthomonas citri pv. citri	CGTGAATCCTCGT------TTGCTGTTGCTGGCATTGGCTGTGGCTACCGGCACCCTGAGCTTGTCGGCCTGCCGCCGGGATGCGGCACCACCG---GACAAACCTGTCGCGACCAAGACCGCGCCGGCCGAAAGCGCCGACCAGTTCGTTGCGCGCATCAGCGCCGAATA---CA--AGGCGGCCTATCCGGAAACCACCGCTGCGCAGTGGCTGTCGTCCACCTATATCAACGGCGATTCGCAGTTGCTGGCGGCCAAGGCCAACGAACGCTCGCTGGCGCAGCTGGATCGGTGGATCGAACAATCCAAGCAGTACGCCGGCACACCGATGTCGGCCGACAGTGCGCGTGCGCTGCAGTTGCTCAAATTGATGAGCGCCCTGCCCGCACCGCGCGAC…
NZ_LN606820.1	GCF_001494675.1	Xanthomonas citri pv. citri	CGTGAATCCTCGT------TTGCTGTTGCTGGCATTGGCTGTGGCTACCGGCACCCTGAGCTTGTCGGCCTGCCGCCGGGATGCGGCACCACCG---GACAAACCTGTCGCGACCAAGACCGCGCCGGCCGAAAGCGCCGACCAGTTCGTTGCGCGCATCAGCGCCGAATA---CA--AGGCGGCCTATCCGGAAACCACCGCTGCGCAGTGGCTGTCGTCCACCTATATCAACGGCGATTCGCAGTTGCTGGCGGCCAAGGCCAACGAACGCTCGCTGGCGCAGCTGGATCGGTGGATCGAACAATCCAAGCAGTACGCCGGCACACCGATGTCGGCCGACAGTGCGCGTGCGCTGCAGTTGCTCAAATTGATGAGCGCCCTGCCCGCACCGCGCGAC…
NZ_LN559231.1	GCF_001494255.1	Xanthomonas citri pv. citri	CGTGAATCCTCGT------TTGCTGTTGCTGGCATTGGCTGTGGCTACCGGCACCCTGAGCTTGTCGGCCTGCCGCCGGGATGCGGCACCACCG---GACAAACCTGTCGCGACCAAGACCGCGCCGGCCGAAAGCGCCGACCAGTTCGTTGCGCGCATCAGCGCCGAATA---CA--AGGCGGCCTATCCGGAAACCACCGCTGCGCAGTGGCTGTCGTCCACCTATATCAACGGCGATTCGCAGTTGCTGGCGGCCAAGGCCAACGAACGCTCGCTGGCGCAGCTGGATCGGTGGATCGAACAATCCAAGCAGTACGCCGGCACACCGATGTCGGCCGACAGTGCGCGTGCGCTGCAGTTGCTCAAATTGATGAGCGCCCTGCCCGCACCGCGCGAC…
NZ_LN559431.1	GCF_001494115.1	Xanthomonas citri pv. citri	CGTGAATCCTCGT------TTGCTGTTGCTGGCATTGGCTGTGGCTACCGGCACCCTGAGCTTGTCGGCCTGCCGCCGGGATGCGGCACCACCG---GACAAACCTGTCGCGACCAAGACCGCGCCGGCCGAAAGCGCCGACCAGTTCGTTGCGCGCATCAGCGCCGAATA---CA--AGGCGGCCTATCCGGAAACCACCGCTGCGCAGTGGCTGTCGTCCACCTATATCAACGGCGATTCGCAGTTGCTGGCGGCCAAGGCCAACGAACGCTCGCTGGCGCAGCTGGATCGGTGGATCGAACAATCCAAGCAGTACGCCGGCACACCGATGTCGGCCGACAGTGCGCGTGCGCTGCAGTTGCTCAAATTGATGAGCGCCCTGCCCGCACCGCGCGAC…
NZ_LN600225.1	GCF_001492615.1	Xanthomonas citri pv. citri	CGTGAATCCTCGT------TTGCTGTTGCTGGCATTGGCTGTGGCTACCGGCACCCTGAGCTTGTCGGCCTGCCGCCGGGATGCGGCACCACCG---GACAAACCTGTCGCGACCAAGACCGCGCCGGCCGAAAGCGCCGACCAGTTCGTTGCGCGCATCAGCGCCGAATA---CA--AGGCGGCCTATCCGGAAACCACCGCTGCGCAGTGGCTGTCGTCCACCTATATCAACGGCGATTCGCAGTTGCTGGCGGCCAAGGCCAACGAACGCTCGCTGGCGCAGCTGGATCGGTGGATCGAACAATCCAAGCAGTACGCCGGCACACCGATGTCGGCCGACAGTGCGCGTGCGCTGCAGTTGCTCAAATTGATGAGCGCCCTGCCCGCACCGCGCGAC…
NZ_LN600342.1	GCF_001492595.1	Xanthomonas citri pv. citri	CGTGAATCCTCGT------TTGCTGTTGCTGGCATTGGCTGTGGCTACCGGCACCCTGAGCTTGTCGGCCTGCCGCCGGGATGCGGCACCACCG---GACAAACCTGTCGCGACCAAGACCGCGCCGGCCGAAAGCGCCGACCAGTTCGTTGCGCGCATCAGCGCCGAATA---CA--AGGCGGCCTATCCGGAAACCACCGCTGCGCAGTGGCTGTCGTCCACCTATATCAACGGCGATTCGCAGTTGCTGGCGGCCAAGGCCAACGAACGCTCGCTGGCGCAGCTGGATCGGTGGATCGAACAATCCAAGCAGTACGCCGGCACACCGATGTCGGCCGACAGTGCGCGTGCGCTGCAGTTGCTCAAATTGATGAGCGCCCTGCCCGCACCGCGCGAC…
NZ_LN559127.1	GCF_001492055.1	Xanthomonas citri pv. citri	CGTGAATCCTCGT------TTGCTGTTGCTGGCATTGGCTGTGGCTACCGGCACCCTGAGCTTGTCGGCCTGCCGCCGGGATGCGGCACCACCG---GACAAACCTGTCGCGACCAAGACCGCGCCGGCCGAAAGCGCCGACCAGTTCGTTGCGCGCATCAGCGCCGAATA---CA--AGGCGGCCTATCCGGAAACCACCGCTGCGCAGTGGCTGTCGTCCACCTATATCAACGGCGATTCGCAGTTGCTGGCGGCCAAGGCCAACGAACGCTCGCTGGCGCAGCTGGATCGGTGGATCGAACAATCCAAGCAGTACGCCGGCACACCGATGTCGGCCGACAGTGCGCGTGCGCTGCAGTTGCTCAAATTGATGAGCGCCCTGCCCGCACCGCGCGAC…
NZ_LN558878.1	GCF_001490855.1	Xanthomonas citri pv. citri	CGTGAATCCTCGT------TTGCTGTTGCTGGCATTGGCTGTGGCTACCGGCACCCTGAGCTTGTCGGCCTGCCGCCGGGATGCGGCACCACCG---GACAAACCTGTCGCGACCAAGACCGCGCCGGCCGAAAGCGCCGACCAGTTCGTTGCGCGCATCAGCGCCGAATA---CA--AGGCGGCCTATCCGGAAACCACCGCTGCGCAGTGGCTGTCGTCCACCTATATCAACGGCGATTCGCAGTTGCTGGCGGCCAAGGCCAACGAACGCTCGCTGGCGCAGCTGGATCGGTGGATCGAACAATCCAAGCAGTACGCCGGCACACCGATGTCGGCCGACAGTGCGCGTGCGCTGCAGTTGCTCAAATTGATGAGCGCCCTGCCCGCACCGCGCGAC…
NZ_LN558924.1	GCF_001490135.1	Xanthomonas citri pv. citri	CGTGAATCCTCGT------TTGCTGTTGCTGGCATTGGCTGTGGCTACCGGCACCCTGAGCTTGTCGGCCTGCCGCCGGGATGCGGCACCACCG---GACAAACCTGTCGCGACCAAGACCGCGCCGGCCGAAAGCGCCGACCAGTTCGTTGCGCGCATCAGCGCCGAATA---CA--AGGCGGCCTATCCGGAAACCACCGCTGCGCAGTGGCTGTCGTCCACCTATATCAACGGCGATTCGCAGTTGCTGGCGGCCAAGGCCAACGAACGCTCGCTGGCGCAGCTGGATCGGTGGATCGAACAATCCAAGCAGTACGCCGGCACACCGATGTCGGCCGACAGTGCGCGTGCGCTGCAGTTGCTCAAATTGATGAGCGCCCTGCCCGCACCGCGCGAC…
NZ_LN558976.1	GCF_001489975.1	Xanthomonas citri pv. citri	CGTGAATCCTCGT------TTGCTGTTGCTGGCATTGGCTGTGGCTACCGGCACCCTGAGCTTGTCGGCCTGCCGCCGGGATGCGGCACCACCG---GACAAACCTGTCGCGACCAAGACCGCGCCGGCCGAAAGCGCCGACCAGTTCGTTGCGCGCATCAGCGCCGAATA---CA--AGGCGGCCTATCCGGAAACCACCGCTGCGCAGTGGCTGTCGTCCACCTATATCAACGGCGATTCGCAGTTGCTGGCGGCCAAGGCCAACGAACGCTCGCTGGCGCAGCTGGATCGGTGGATCGAACAATCCAAGCAGTACGCCGGCACACCGATGTCGGCCGACAGTGCGCGTGCGCTGCAGTTGCTCAAATTGATGAGCGCCCTGCCCGCACCGCGCGAC…
NZ_LN559292.1	GCF_001489275.1	Xanthomonas citri pv. citri	CGTGAATCCTCGT------TTGCTGTTGCTGGCATTGGCTGTGGCTACCGGCACCCTGAGCTTGTCGGCCTGCCGCCGGGATGCGGCACCACCG---GACAAACCTGTCGCGACCAAGACCGCGCCGGCCGAAAGCGCCGACCAGTTCGTTGCGCGCATCAGCGCCGAATA---CA--AGGCGGCCTATCCGGAAACCACCGCTGCGCAGTGGCTGTCGTCCACCTATATCAACGGCGATTCGCAGTTGCTGGCGGCCAAGGCCAACGAACGCTCGCTGGCGCAGCTGGATCGGTGGATCGAACAATCCAAGCAGTACGCCGGCACACCGATGTCGGCCGACAGTGCGCGTGCGCTGCAGTTGCTCAAATTGATGAGCGCCCTGCCCGCACCGCGCGAC…
NZ_LN613271.1	GCF_001488315.1	Xanthomonas citri pv. citri	CGTGAATCCTCGT------TTGCTGTTGCTGGCATTGGCTGTGGCTACCGGCACCCTGAGCTTGTCGGCCTGCCGCCGGGATGCGGCACCACCG---GACAAACCTGTCGCGACCAAGACCGCGCCGGCCGAAAGCGCCGACCAGTTCGTTGCGCGCATCAGCGCCGAATA---CA--AGGCGGCCTATCCGGAAACCACCGCTGCGCAGTGGCTGTCGTCCACCTATATCAACGGCGATTCGCAGTTGCTGGCGGCCAAGGCCAACGAACGCTCGCTGGCGCAGCTGGATCGGTGGATCGAACAATCCAAGCAGTACGCCGGCACACCGATGTCGGCCGACAGTGCGCGTGCGCTGCAGTTGCTCAAATTGATGAGCGCCCTGCCCGCACCGCGCGAC…
NZ_LN559032.1	GCF_001487915.1	Xanthomonas citri pv. citri	CGTGAATCCTCGT------TTGCTGTTGCTGGCATTGGCTGTGGCTACCGGCACCCTGAGCTTGTCGGCCTGCCGCCGGGATGCGGCACCACCG---GACAAACCTGTCGCGACCAAGACCGCGCCGGCCGAAAGCGCCGACCAGTTCGTTGCGCGCATCAGCGCCGAATA---CA--AGGCGGCCTATCCGGAAACCACCGCTGCGCAGTGGCTGTCGTCCACCTATATCAACGGCGATTCGCAGTTGCTGGCGGCCAAGGCCAACGAACGCTCGCTGGCGCAGCTGGATCGGTGGATCGAACAATCCAAGCAGTACGCCGGCACACCGATGTCGGCCGACAGTGCGCGTGCGCTGCAGTTGCTCAAATTGATGAGCGCCCTGCCCGCACCGCGCGAC…
NZ_CP011827.1	GCF_001028285.2	Xanthomonas citri pv. citri	CGTGAATCCTCGT------TTGCTGTTGCTGGCATTGGCTGTGGCTACCGGCACCCTGAGCTTGTCGGCCTGCCGCCGGGATGCGGCACCACCG---GACAAACCTGTCGCGACCAAGACCGCGCCGGCCGAAAGCGCCGACCAGTTCGTTGCGCGCATCAGCGCCGAATA---CA--AGGCGGCCTATCCGGAAACCACCGCTGCGCAGTGGCTGTCGTCCACCTATATCAACGGCGATTCGCAGTTGCTGGCGGCCAAGGCCAACGAACGCTCGCTGGCGCAGCTGGATCGGTGGATCGAACAATCCAAGCAGTACGCCGGCACACCGATGTCGGCCGACAGTGCGCGTGCGCTGCAGTTGCTCAAATTGATGAGCGCCCTGCCCGCACCGCGCGAC…
NZ_CP009028.1	GCF_000961415.1	Xanthomonas citri subsp. citri	CGTGAATCCTCGT------TTGCTGTTGCTGGCATTGGCTGTGGCTACCGGCACCCTGAGCTTGTCGGCCTGCCGCCGGGATGCGGCACCACCG---GACAAACCTGTCGCGACCAAGACCGCGCCGGCCGAAAGCGCCGACCAGTTCGTTGCGCGCATCAGCGCCGAATA---CA--AGGCGGCCTATCCGGAAACCACCGCTGCGCAGTGGCTGTCGTCCACCTATATCAACGGCGATTCGCAGTTGCTGGCGGCCAAGGCCAACGAACGCTCGCTGGCGCAGCTGGATCGGTGGATCGAACAATCCAAGCAGTACGCCGGCACACCGATGTCGGCCGACAGTGCGCGTGCGCTGCAGTTGCTCAAATTGATGAGCGCCCTGCCCGCACCGCGCGAC…
NZ_CP009025.1	GCF_000961395.1	Xanthomonas citri subsp. citri	CGTGAATCCTCGT------TTGCTGTTGCTGGCATTGGCTGTGGCTACCGGCACCCTGAGCTTGTCGGCCTGCCGCCGGGATGCGGCACCACCG---GACAAACCTGTCGCGACCAAGACCGCGCCGGCCGAAAGCGCCGACCAGTTCGTTGCGCGCATCAGCGCCGAATA---CA--AGGCGGCCTATCCGGAAACCACCGCTGCGCAGTGGCTGTCGTCCACCTATATCAACGGCGATTCGCAGTTGCTGGCGGCCAAGGCCAACGAACGCTCGCTGGCGCAGCTGGATCGGTGGATCGAACAATCCAAGCAGTACGCCGGCACACCGATGTCGGCCGACAGTGCGCGTGCGCTGCAGTTGCTCAAATTGATGAGCGCCCTGCCCGCACCGCGCGAC…
NZ_CP009022.1	GCF_000961375.1	Xanthomonas citri subsp. citri	CGTGAATCCTCGT------TTGCTGTTGCTGGCATTGGCTGTGGCTACCGGCACCCTGAGCTTGTCGGCCTGCCGCCGGGATGCGGCACCACCG---GACAAACCTGTCGCGACCAAGACCGCGCCGGCCGAAAGCGCCGACCAGTTCGTTGCGCGCATCAGCGCCGAATA---CA--AGGCGGCCTATCCGGAAACCACCGCTGCGCAGTGGCTGTCGTCCACCTATATCAACGGCGATTCGCAGTTGCTGGCGGCCAAGGCCAACGAACGCTCGCTGGCGCAGCTGGATCGGTGGATCGAACAATCCAAGCAGTACGCCGGCACACCGATGTCGGCCGACAGTGCGCGTGCGCTGCAGTTGCTCAAATTGATGAGCGCCCTGCCCGCACCGCGCGAC…
NZ_CP009019.1	GCF_000961355.1	Xanthomonas citri subsp. citri	CGTGAATCCTCGT------TTGCTGTTGCTGGCATTGGCTGTGGCTACCGGCACCCTGAGCTTGTCGGCCTGCCGCCGGGATGCGGCACCACCG---GACAAACCTGTCGCGACCAAGACCGCGCCGGCCGAAAGCGCCGACCAGTTCGTTGCGCGCATCAGCGCCGAATA---CA--AGGCGGCCTATCCGGAAACCACCGCTGCGCAGTGGCTGTCGTCCACCTATATCAACGGCGATTCGCAGTTGCTGGCGGCCAAGGCCAACGAACGCTCGCTGGCGCAGCTGGATCGGTGGATCGAACAATCCAAGCAGTACGCCGGCACACCGATGTCGGCCGACAGTGCGCGTGCGCTGCAGTTGCTCAAATTGATGAGCGCCCTGCCCGCACCGCGCGAC…
NZ_CP009016.1	GCF_000961335.1	Xanthomonas citri subsp. citri	CGTGAATCCTCGT------TTGCTGTTGCTGGCATTGGCTGTGGCTACCGGCACCCTGAGCTTGTCGGCCTGCCGCCGGGATGCGGCACCACCG---GACAAACCTGTCGCGACCAAGACCGCGCCGGCCGAAAGCGCCGACCAGTTCGTTGCGCGCATCAGCGCCGAATA---CA--AGGCGGCCTATCCGGAAACCACCGCTGCGCAGTGGCTGTCGTCCACCTATATCAACGGCGATTCGCAGTTGCTGGCGGCCAAGGCCAACGAACGCTCGCTGGCGCAGCTGGATCGGTGGATCGAACAATCCAAGCAGTACGCCGGCACACCGATGTCGGCCGACAGTGCGCGTGCGCTGCAGTTGCTCAAATTGATGAGCGCCCTGCCCGCACCGCGCGAC…
NZ_CP009013.1	GCF_000961315.1	Xanthomonas citri subsp. citri	CGTGAATCCTCGT------TTGCTGTTGCTGGCATTGGCTGTGGCTACCGGCACCCTGAGCTTGTCGGCCTGCCGCCGGGATGCGGCACCACCG---GACAAACCTGTCGCGACCAAGACCGCGCCGGCCGAAAGCGCCGACCAGTTCGTTGCGCGCATCAGCGCCGAATA---CA--AGGCGGCCTATCCGGAAACCACCGCTGCGCAGTGGCTGTCGTCCACCTATATCAACGGCGATTCGCAGTTGCTGGCGGCCAAGGCCAACGAACGCTCGCTGGCGCAGCTGGATCGGTGGATCGAACAATCCAAGCAGTACGCCGGCACACCGATGTCGGCCGACAGTGCGCGTGCGCTGCAGTTGCTCAAATTGATGAGCGCCCTGCCCGCACCGCGCGAC…
NZ_CP009010.1	GCF_000961295.1	Xanthomonas citri subsp. citri	CGTGAATCCTCGT------TTGCTGTTGCTGGCATTGGCTGTGGCTACCGGCACCCTGAGCTTGTCGGCCTGCCGCCGGGATGCGGCACCACCG---GACAAACCTGTCGCGACCAAGACCGCGCCGGCCGAAAGCGCCGACCAGTTCGTTGCGCGCATCAGCGCCGAATA---CA--AGGCGGCCTATCCGGAAACCACCGCTGCGCAGTGGCTGTCGTCCACCTATATCAACGGCGATTCGCAGTTGCTGGCGGCCAAGGCCAACGAACGCTCGCTGGCGCAGCTGGATCGGTGGATCGAACAATCCAAGCAGTACGCCGGCACACCGATGTCGGCCGACAGTGCGCGTGCGCTGCAGTTGCTCAAATTGATGAGCGCCCTGCCCGCACCGCGCGAC…
NZ_CP009007.1	GCF_000961275.1	Xanthomonas citri subsp. citri	CGTGAATCCTCGT------TTGCTGTTGCTGGCATTGGCTGTGGCTACCGGCACCCTGAGCTTGTCGGCCTGCCGCCGGGATGCGGCACCACCG---GACAAACCTGTCGCGACCAAGACCGCGCCGGCCGAAAGCGCCGACCAGTTCGTTGCGCGCATCAGCGCCGAATA---CA--AGGCGGCCTATCCGGAAACCACCGCTGCGCAGTGGCTGTCGTCCACCTATATCAACGGCGATTCGCAGTTGCTGGCGGCCAAGGCCAACGAACGCTCGCTGGCGCAGCTGGATCGGTGGATCGAACAATCCAAGCAGTACGCCGGCACACCGATGTCGGCCGACAGTGCGCGTGCGCTGCAGTTGCTCAAATTGATGAGCGCCCTGCCCGCACCGCGCGAC…
NZ_CP009004.1	GCF_000961255.1	Xanthomonas citri subsp. citri	CGTGAATCCTCGT------TTGCTGTTGCTGGCATTGGCTGTGGCTACCGGCACCCTGAGCTTGTCGGCCTGCCGCCGGGATGCGGCACCACCG---GACAAACCTGTCGCGACCAAGACCGCGCCGGCCGAAAGCGCCGACCAGTTCGTTGCGCGCATCAGCGCCGAATA---CA--AGGCGGCCTATCCGGAAACCACCGCTGCGCAGTGGCTGTCGTCCACCTATATCAACGGCGATTCGCAGTTGCTGGCGGCCAAGGCCAACGAACGCTCGCTGGCGCAGCTGGATCGGTGGATCGAACAATCCAAGCAGTACGCCGGCACACCGATGTCGGCCGACAGTGCGCGTGCGCTGCAGTTGCTCAAATTGATGAGCGCCCTGCCCGCACCGCGCGAC…
NZ_CP009001.1	GCF_000961235.1	Xanthomonas citri subsp. citri	CGTGAATCCTCGT------TTGCTGTTGCTGGCATTGGCTGTGGCTACCGGCACCCTGAGCTTGTCGGCCTGCCGCCGGGATGCGGCACCACCG---GACAAACCTGTCGCGACCAAGACCGCGCCGGCCGAAAGCGCCGACCAGTTCGTTGCGCGCATCAGCGCCGAATA---CA--AGGCGGCCTATCCGGAAACCACCGCTGCGCAGTGGCTGTCGTCCACCTATATCAACGGCGATTCGCAGTTGCTGGCGGCCAAGGCCAACGAACGCTCGCTGGCGCAGCTGGATCGGTGGATCGAACAATCCAAGCAGTACGCCGGCACACCGATGTCGGCCGACAGTGCGCGTGCGCTGCAGTTGCTCAAATTGATGAGCGCCCTGCCCGCACCGCGCGAC…
NZ_CP008998.1	GCF_000961215.1	Xanthomonas citri subsp. citri	CGTGAATCCTCGT------TTGCTGTTGCTGGCATTGGCTGTGGCTACCGGCACCCTGAGCTTGTCGGCCTGCCGCCGGGATGCGGCACCACCG---GACAAACCTGTCGCGACCAAGACCGCGCCGGCCGAAAGCGCCGACCAGTTCGTTGCGCGCATCAGCGCCGAATA---CA--AGGCGGCCTATCCGGAAACCACCGCTGCGCAGTGGCTGTCGTCCACCTATATCAACGGCGATTCGCAGTTGCTGGCGGCCAAGGCCAACGAACGCTCGCTGGCGCAGCTGGATCGGTGGATCGAACAATCCAAGCAGTACGCCGGCACACCGATGTCGGCCGACAGTGCGCGTGCGCTGCAGTTGCTCAAATTGATGAGCGCCCTGCCCGCACCGCGCGAC…
NZ_CP008995.1	GCF_000961195.1	Xanthomonas citri subsp. citri	CGTGAATCCTCGT------TTGCTGTTGCTGGCATTGGCTGTGGCTACCGGCACCCTGAGCTTGTCGGCCTGCCGCCGGGATGCGGCACCACCG---GACAAACCTGTCGCGACCAAGACCGCGCCGGCCGAAAGCGCCGACCAGTTCGTTGCGCGCATCAGCGCCGAATA---CA--AGGCGGCCTATCCGGAAACCACCGCTGCGCAGTGGCTGTCGTCCACCTATATCAACGGCGATTCGCAGTTGCTGGCGGCCAAGGCCAACGAACGCTCGCTGGCGCAGCTGGATCGGTGGATCGAACAATCCAAGCAGTACGCCGGCACACCGATGTCGGCCGACAGTGCGCGTGCGCTGCAGTTGCTCAAATTGATGAGCGCCCTGCCCGCACCGCGCGAC…
NZ_CP008992.1	GCF_000961175.1	Xanthomonas citri subsp. citri UI6	CGTGAATCCTCGT------TTGCTGTTGCTGGCATTGGCTGTGGCTACCGGCACCCTGAGCTTGTCGGCCTGCCGCCGGGATGCGGCACCACCG---GACAAACCTGTCGCGACCAAGACCGCGCCGGCCGAAAGCGCCGACCAGTTCGTTGCGCGCATCAGCGCCGAATA---CA--AGGCGGCCTATCCGGAAACCACCGCTGCGCAGTGGCTGTCGTCCACCTATATCAACGGCGATTCGCAGTTGCTGGCGGCCAAGGCCAACGAACGCTCGCTGGCGCAGCTGGATCGGTGGATCGAACAATCCAAGCAGTACGCCGGCACACCGATGTCGGCCGACAGTGCGCGTGCGCTGCAGTTGCTCAAATTGATGAGCGCCCTGCCCGCACCGCGCGAC…
NZ_CP008989.1	GCF_000961155.1	Xanthomonas citri subsp. citri	CGTGAATCCTCGT------TTGCTGTTGCTGGCATTGGCTGTGGCTACCGGCACCCTGAGCTTGTCGGCCTGCCGCCGGGATGCGGCACCACCG---GACAAACCTGTCGCGACCAAGACCGCGCCGGCCGAAAGCGCCGACCAGTTCGTTGCGCGCATCAGCGCCGAATA---CA--AGGCGGCCTATCCGGAAACCACCGCTGCGCAGTGGCTGTCGTCCACCTATATCAACGGCGATTCGCAGTTGCTGGCGGCCAAGGCCAACGAACGCTCGCTGGCGCAGCTGGATCGGTGGATCGAACAATCCAAGCAGTACGCCGGCACACCGATGTCGGCCGACAGTGCGCGTGCGCTGCAGTTGCTCAAATTGATGAGCGCCCTGCCCGCACCGCGCGAC…
NZ_JPLO01000001.1	GCF_000950875.1	Xanthomonas citri subsp. citri	CGTGAATCCTCGT------TTGCTGTTGCTGGCATTGGCTGTGGCTACCGGCACCCTGAGCTTGTCGGCCTGCCGCCGGGATGCGGCACCACCG---GACAAACCTGTCGCGACCAAGACCGCGCCGGCCGAAAGCGCCGACCAGTTCGTTGCGCGCATCAGCGCCGAATA---CA--AGGCGGCCTATCCGGAAACCACCGCTGCGCAGTGGCTGTCGTCCACCTATATCAACGGCGATTCGCAGTTGCTGGCGGCCAAGGCCAACGAACGCTCGCTGGCGCAGCTGGATCGGTGGATCGAACAATCCAAGCAGTACGCCGGCACACCGATGTCGGCCGACAGTGCGCGTGCGCTGCAGTTGCTCAAATTGATGAGCGCCCTGCCCGCACCGCGCGAC…
NZ_JPLP01000001.1	GCF_000950855.1	Xanthomonas citri subsp. citri	CGTGAATCCTCGT------TTGCTGTTGCTGGCATTGGCTGTGGCTACCGGCACCCTGAGCTTGTCGGCCTGCCGCCGGGATGCGGCACCACCG---GACAAACCTGTCGCGACCAAGACCGCGCCGGCCGAAAGCGCCGACCAGTTCGTTGCGCGCATCAGCGCCGAATA---CA--AGGCGGCCTATCCGGAAACCACCGCTGCGCAGTGGCTGTCGTCCACCTATATCAACGGCGATTCGCAGTTGCTGGCGGCCAAGGCCAACGAACGCTCGCTGGCGCAGCTGGATCGGTGGATCGAACAATCCAAGCAGTACGCCGGCACACCGATGTCGGCCGACAGTGCGCGTGCGCTGCAGTTGCTCAAATTGATGAGCGCCCTGCCCGCACCGCGCGAC…
NZ_JPLN01000001.1	GCF_000950845.1	Xanthomonas citri subsp. citri	CGTGAATCCTCGT------TTGCTGTTGCTGGCATTGGCTGTGGCTACCGGCACCCTGAGCTTGTCGGCCTGCCGCCGGGATGCGGCACCACCG---GACAAACCTGTCGCGACCAAGACCGCGCCGGCCGAAAGCGCCGACCAGTTCGTTGCGCGCATCAGCGCCGAATA---CA--AGGCGGCCTATCCGGAAACCACCGCTGCGCAGTGGCTGTCGTCCACCTATATCAACGGCGATTCGCAGTTGCTGGCGGCCAAGGCCAACGAACGCTCGCTGGCGCAGCTGGATCGGTGGATCGAACAATCCAAGCAGTACGCCGGCACACCGATGTCGGCCGACAGTGCGCGTGCGCTGCAGTTGCTCAAATTGATGAGCGCCCTGCCCGCACCGCGCGAC…
NZ_CDMS01000304.1	GCF_000829945.1	Xanthomonas citri pv. citri	CGTGAATCCTCGT------TTGCTGTTGCTGGCATTGGCTGTGGCTACCGGCACCCTGAGCTTGTCGGCCTGCCGCCGGGATGCGGCACCACCG---GACAAACCTGTCGCGACCAAGACCGCGCCGGCCGAAAGCGCCGACCAGTTCGTTGCGCGCATCAGCGCCGAATA---CA--AGGCGGCCTATCCGGAAACCACCGCTGCGCAGTGGCTGTCGTCCACCTATATCAACGGCGATTCGCAGTTGCTGGCGGCCAAGGCCAACGAACGCTCGCTGGCGCAGCTGGATCGGTGGATCGAACAATCCAAGCAGTACGCCGGCACACCGATGTCGGCCGACAGTGCGCGTGCGCTGCAGTTGCTCAAATTGATGAGCGCCCTGCCCGCACCGCGCGAC…
NZ_CDAL01000876.1	GCF_000825625.1	Xanthomonas citri pv. citri	CGTGAATCCTCGT------TTGCTGTTGCTGGCATTGGCTGTGGCTACCGGCACCCTGAGCTTGTCGGCCTGCCGCCGGGATGCGGCACCACCG---GACAAACCTGTCGCGACCAAGACCGCGCCGGCCGAAAGCGCCGACCAGTTCGTTGCGCGCATCAGCGCCGAATA---CA--AGGCGGCCTATCCGGAAACCACCGCTGCGCAGTGGCTGTCGTCCACCTATATCAACGGCGATTCGCAGTTGCTGGCGGCCAAGGCCAACGAACGCTCGCTGGCGCAGCTGGATCGGTGGATCGAACAATCCAAGCAGTACGCCGGCACACCGATGTCGGCCGACAGTGCGCGTGCGCTGCAGTTGCTCAAATTGATGAGCGCCCTGCCCGCACCGCGCGAC…
NZ_CDAP01000752.1	GCF_000825605.1	Xanthomonas citri pv. citri	CGTGAATCCTCGT------TTGCTGTTGCTGGCATTGGCTGTGGCTACCGGCACCCTGAGCTTGTCGGCCTGCCGCCGGGATGCGGCACCACCG---GACAAACCTGTCGCGACCAAGACCGCGCCGGCCGAAAGCGCCGACCAGTTCGTTGCGCGCATCAGCGCCGAATA---CA--AGGCGGCCTATCCGGAAACCACCGCTGCGCAGTGGCTGTCGTCCACCTATATCAACGGCGATTCGCAGTTGCTGGCGGCCAAGGCCAACGAACGCTCGCTGGCGCAGCTGGATCGGTGGATCGAACAATCCAAGCAGTACGCCGGCACACCGATGTCGGCCGACAGTGCGCGTGCGCTGCAGTTGCTCAAATTGATGAGCGCCCTGCCCGCACCGCGCGAC…
NZ_CDAM01000726.1	GCF_000825585.1	Xanthomonas citri pv. citri	CGTGAATCCTCGT------TTGCTGTTGCTGGCATTGGCTGTGGCTACCGGCACCCTGAGCTTGTCGGCCTGCCGCCGGGATGCGGCACCACCG---GACAAACCTGTCGCGACCAAGACCGCGCCGGCCGAAAGCGCCGACCAGTTCGTTGCGCGCATCAGCGCCGAATA---CA--AGGCGGCCTATCCGGAAACCACCGCTGCGCAGTGGCTGTCGTCCACCTATATCAACGGCGATTCGCAGTTGCTGGCGGCCAAGGCCAACGAACGCTCGCTGGCGCAGCTGGATCGGTGGATCGAACAATCCAAGCAGTACGCCGGCACACCGATGTCGGCCGACAGTGCGCGTGCGCTGCAGTTGCTCAAATTGATGAGCGCCCTGCCCGCACCGCGCGAC…
NZ_CDAO01000442.1	GCF_000825505.1	Xanthomonas citri pv. citri	CGTGAATCCTCGT------TTGCTGTTGCTGGCATTGGCTGTGGCTACCGGCACCCTGAGCTTGTCGGCCTGCCGCCGGGATGCGGCACCACCG---GACAAACCTGTCGCGACCAAGACCGCGCCGGCCGAAAGCGCCGACCAGTTCGTTGCGCGCATCAGCGCCGAATA---CA--AGGCGGCCTATCCGGAAACCACCGCTGCGCAGTGGCTGTCGTCCACCTATATCAACGGCGATTCGCAGTTGCTGGCGGCCAAGGCCAACGAACGCTCGCTGGCGCAGCTGGATCGGTGGATCGAACAATCCAAGCAGTACGCCGGCACACCGATGTCGGCCGACAGTGCGCGTGCGCTGCAGTTGCTCAAATTGATGAGCGCCCTGCCCGCACCGCGCGAC…
NZ_CDAU01000337.1	GCF_000825465.1	Xanthomonas citri pv. citri	CGTGAATCCTCGT------TTGCTGTTGCTGGCATTGGCTGTGGCTACCGGCACCCTGAGCTTGTCGGCCTGCCGCCGGGATGCGGCACCACCG---GACAAACCTGTCGCGACCAAGACCGCGCCGGCCGAAAGCGCCGACCAGTTCGTTGCGCGCATCAGCGCCGAATA---CA--AGGCGGCCTATCCGGAAACCACCGCTGCGCAGTGGCTGTCGTCCACCTATATCAACGGCGATTCGCAGTTGCTGGCGGCCAAGGCCAACGAACGCTCGCTGGCGCAGCTGGATCGGTGGATCGAACAATCCAAGCAGTACGCCGGCACACCGATGTCGGCCGACAGTGCGCGTGCGCTGCAGTTGCTCAAATTGATGAGCGCCCTGCCCGCACCGCGCGAC…
NZ_CDAJ01000161.1	GCF_000825425.1	Xanthomonas citri pv. citri	CGTGAATCCTCGT------TTGCTGTTGCTGGCATTGGCTGTGGCTACCGGCACCCTGAGCTTGTCGGCCTGCCGCCGGGATGCGGCACCACCG---GACAAACCTGTCGCGACCAAGACCGCGCCGGCCGAAAGCGCCGACCAGTTCGTTGCGCGCATCAGCGCCGAATA---CA--AGGCGGCCTATCCGGAAACCACCGCTGCGCAGTGGCTGTCGTCCACCTATATCAACGGCGATTCGCAGTTGCTGGCGGCCAAGGCCAACGAACGCTCGCTGGCGCAGCTGGATCGGTGGATCGAACAATCCAAGCAGTACGCCGGCACACCGATGTCGGCCGACAGTGCGCGTGCGCTGCAGTTGCTCAAATTGATGAGCGCCCTGCCCGCACCGCGCGAC…
NZ_CDAI01000141.1	GCF_000825405.1	Xanthomonas citri pv. citri	CGTGAATCCTCGT------TTGCTGTTGCTGGCATTGGCTGTGGCTACCGGCACCCTGAGCTTGTCGGCCTGCCGCCGGGATGCGGCACCACCG---GACAAACCTGTCGCGACCAAGACCGCGCCGGCCGAAAGCGCCGACCAGTTCGTTGCGCGCATCAGCGCCGAATA---CA--AGGCGGCCTATCCGGAAACCACCGCTGCGCAGTGGCTGTCGTCCACCTATATCAACGGCGATTCGCAGTTGCTGGCGGCCAAGGCCAACGAACGCTCGCTGGCGCAGCTGGATCGGTGGATCGAACAATCCAAGCAGTACGCCGGCACACCGATGTCGGCCGACAGTGCGCGTGCGCTGCAGTTGCTCAAATTGATGAGCGCCCTGCCCGCACCGCGCGAC…
NZ_CDAQ01000386.1	GCF_000825385.1	Xanthomonas citri pv. citri	CGTGAATCCTCGT------TTGCTGTTGCTGGCATTGGCTGTGGCTACCGGCACCCTGAGCTTGTCGGCCTGCCGCCGGGATGCGGCACCACCG---GACAAACCTGTCGCGACCAAGACCGCGCCGGCCGAAAGCGCCGACCAGTTCGTTGCGCGCATCAGCGCCGAATA---CA--AGGCGGCCTATCCGGAAACCACCGCTGCGCAGTGGCTGTCGTCCACCTATATCAACGGCGATTCGCAGTTGCTGGCGGCCAAGGCCAACGAACGCTCGCTGGCGCAGCTGGATCGGTGGATCGAACAATCCAAGCAGTACGCCGGCACACCGATGTCGGCCGACAGTGCGCGTGCGCTGCAGTTGCTCAAATTGATGAGCGCCCTGCCCGCACCGCGCGAC…
NZ_CDAS01000370.1	GCF_000825365.1	Xanthomonas citri pv. citri	CGTGAATCCTCGT------TTGCTGTTGCTGGCATTGGCTGTGGCTACCGGCACCCTGAGCTTGTCGGCCTGCCGCCGGGATGCGGCACCACCG---GACAAACCTGTCGCGACCAAGACCGCGCCGGCCGAAAGCGCCGACCAGTTCGTTGCGCGCATCAGCGCCGAATA---CA--AGGCGGCCTATCCGGAAACCACCGCTGCGCAGTGGCTGTCGTCCACCTATATCAACGGCGATTCGCAGTTGCTGGCGGCCAAGGCCAACGAACGCTCGCTGGCGCAGCTGGATCGGTGGATCGAACAATCCAAGCAGTACGCCGGCACACCGATGTCGGCCGACAGTGCGCGTGCGCTGCAGTTGCTCAAATTGATGAGCGCCCTGCCCGCACCGCGCGAC…
NZ_CDAT01000429.1	GCF_000825345.1	Xanthomonas citri pv. citri	CGTGAATCCTCGT------TTGCTGTTGCTGGCATTGGCTGTGGCTACCGGCACCCTGAGCTTGTCGGCCTGCCGCCGGGATGCGGCACCACCG---GACAAACCTGTCGCGACCAAGACCGCGCCGGCCGAAAGCGCCGACCAGTTCGTTGCGCGCATCAGCGCCGAATA---CA--AGGCGGCCTATCCGGAAACCACCGCTGCGCAGTGGCTGTCGTCCACCTATATCAACGGCGATTCGCAGTTGCTGGCGGCCAAGGCCAACGAACGCTCGCTGGCGCAGCTGGATCGGTGGATCGAACAATCCAAGCAGTACGCCGGCACACCGATGTCGGCCGACAGTGCGCGTGCGCTGCAGTTGCTCAAATTGATGAGCGCCCTGCCCGCACCGCGCGAC…
NZ_CDAW01000318.1	GCF_000825325.1	Xanthomonas citri pv. citri	CGTGAATCCTCGT------TTGCTGTTGCTGGCATTGGCTGTGGCTACCGGCACCCTGAGCTTGTCGGCCTGCCGCCGGGATGCGGCACCACCG---GACAAACCTGTCGCGACCAAGACCGCGCCGGCCGAAAGCGCCGACCAGTTCGTTGCGCGCATCAGCGCCGAATA---CA--AGGCGGCCTATCCGGAAACCACCGCTGCGCAGTGGCTGTCGTCCACCTATATCAACGGCGATTCGCAGTTGCTGGCGGCCAAGGCCAACGAACGCTCGCTGGCGCAGCTGGATCGGTGGATCGAACAATCCAAGCAGTACGCCGGCACACCGATGTCGGCCGACAGTGCGCGTGCGCTGCAGTTGCTCAAATTGATGAGCGCCCTGCCCGCACCGCGCGAC…
NZ_CDAX01000297.1	GCF_000825305.1	Xanthomonas citri pv. citri	CGTGAATCCTCGT------TTGCTGTTGCTGGCATTGGCTGTGGCTACCGGCACCCTGAGCTTGTCGGCCTGCCGCCGGGATGCGGCACCACCG---GACAAACCTGTCGCGACCAAGACCGCGCCGGCCGAAAGCGCCGACCAGTTCGTTGCGCGCATCAGCGCCGAATA---CA--AGGCGGCCTATCCGGAAACCACCGCTGCGCAGTGGCTGTCGTCCACCTATATCAACGGCGATTCGCAGTTGCTGGCGGCCAAGGCCAACGAACGCTCGCTGGCGCAGCTGGATCGGTGGATCGAACAATCCAAGCAGTACGCCGGCACACCGATGTCGGCCGACAGTGCGCGTGCGCTGCAGTTGCTCAAATTGATGAGCGCCCTGCCCGCACCGCGCGAC…
NZ_CDAY01000304.1	GCF_000825285.1	Xanthomonas citri pv. citri	CGTGAATCCTCGT------TTGCTGTTGCTGGCATTGGCTGTGGCTACCGGCACCCTGAGCTTGTCGGCCTGCCGCCGGGATGCGGCACCACCG---GACAAACCTGTCGCGACCAAGACCGCGCCGGCCGAAAGCGCCGACCAGTTCGTTGCGCGCATCAGCGCCGAATA---CA--AGGCGGCCTATCCGGAAACCACCGCTGCGCAGTGGCTGTCGTCCACCTATATCAACGGCGATTCGCAGTTGCTGGCGGCCAAGGCCAACGAACGCTCGCTGGCGCAGCTGGATCGGTGGATCGAACAATCCAAGCAGTACGCCGGCACACCGATGTCGGCCGACAGTGCGCGTGCGCTGCAGTTGCTCAAATTGATGAGCGCCCTGCCCGCACCGCGCGAC…
NZ_CDMR01000290.1	GCF_000825265.1	Xanthomonas citri pv. citri	CGTGAATCCTCGT------TTGCTGTTGCTGGCATTGGCTGTGGCTACCGGCACCCTGAGCTTGTCGGCCTGCCGCCGGGATGCGGCACCACCG---GACAAACCTGTCGCGACCAAGACCGCGCCGGCCGAAAGCGCCGACCAGTTCGTTGCGCGCATCAGCGCCGAATA---CA--AGGCGGCCTATCCGGAAACCACCGCTGCGCAGTGGCTGTCGTCCACCTATATCAACGGCGATTCGCAGTTGCTGGCGGCCAAGGCCAACGAACGCTCGCTGGCGCAGCTGGATCGGTGGATCGAACAATCCAAGCAGTACGCCGGCACACCGATGTCGGCCGACAGTGCGCGTGCGCTGCAGTTGCTCAAATTGATGAGCGCCCTGCCCGCACCGCGCGAC…
NZ_CDAV01000258.1	GCF_000825245.1	Xanthomonas citri pv. citri	CGTGAATCCTCGT------TTGCTGTTGCTGGCATTGGCTGTGGCTACCGGCACCCTGAGCTTGTCGGCCTGCCGCCGGGATGCGGCACCACCG---GACAAACCTGTCGCGACCAAGACCGCGCCGGCCGAAAGCGCCGACCAGTTCGTTGCGCGCATCAGCGCCGAATA---CA--AGGCGGCCTATCCGGAAACCACCGCTGCGCAGTGGCTGTCGTCCACCTATATCAACGGCGATTCGCAGTTGCTGGCGGCCAAGGCCAACGAACGCTCGCTGGCGCAGCTGGATCGGTGGATCGAACAATCCAAGCAGTACGCCGGCACACCGATGTCGGCCGACAGTGCGCGTGCGCTGCAGTTGCTCAAATTGATGAGCGCCCTGCCCGCACCGCGCGAC…
NZ_CDMO01000255.1	GCF_000825225.1	Xanthomonas citri pv. citri	CGTGAATCCTCGT------TTGCTGTTGCTGGCATTGGCTGTGGCTACCGGCACCCTGAGCTTGTCGGCCTGCCGCCGGGATGCGGCACCACCG---GACAAACCTGTCGCGACCAAGACCGCGCCGGCCGAAAGCGCCGACCAGTTCGTTGCGCGCATCAGCGCCGAATA---CA--AGGCGGCCTATCCGGAAACCACCGCTGCGCAGTGGCTGTCGTCCACCTATATCAACGGCGATTCGCAGTTGCTGGCGGCCAAGGCCAACGAACGCTCGCTGGCGCAGCTGGATCGGTGGATCGAACAATCCAAGCAGTACGCCGGCACACCGATGTCGGCCGACAGTGCGCGTGCGCTGCAGTTGCTCAAATTGATGAGCGCCCTGCCCGCACCGCGCGAC…
NZ_CDBA01000299.1	GCF_000825205.1	Xanthomonas citri pv. citri	CGTGAATCCTCGT------TTGCTGTTGCTGGCATTGGCTGTGGCTACCGGCACCCTGAGCTTGTCGGCCTGCCGCCGGGATGCGGCACCACCG---GACAAACCTGTCGCGACCAAGACCGCGCCGGCCGAAAGCGCCGACCAGTTCGTTGCGCGCATCAGCGCCGAATA---CA--AGGCGGCCTATCCGGAAACCACCGCTGCGCAGTGGCTGTCGTCCACCTATATCAACGGCGATTCGCAGTTGCTGGCGGCCAAGGCCAACGAACGCTCGCTGGCGCAGCTGGATCGGTGGATCGAACAATCCAAGCAGTACGCCGGCACACCGATGTCGGCCGACAGTGCGCGTGCGCTGCAGTTGCTCAAATTGATGAGCGCCCTGCCCGCACCGCGCGAC…
NZ_CDDV01000207.1	GCF_000825185.1	Xanthomonas citri pv. citri	CGTGAATCCTCGT------TTGCTGTTGCTGGCATTGGCTGTGGCTACCGGCACCCTGAGCTTGTCGGCCTGCCGCCGGGATGCGGCACCACCG---GACAAACCTGTCGCGACCAAGACCGCGCCGGCCGAAAGCGCCGACCAGTTCGTTGCGCGCATCAGCGCCGAATA---CA--AGGCGGCCTATCCGGAAACCACCGCTGCGCAGTGGCTGTCGTCCACCTATATCAACGGCGATTCGCAGTTGCTGGCGGCCAAGGCCAACGAACGCTCGCTGGCGCAGCTGGATCGGTGGATCGAACAATCCAAGCAGTACGCCGGCACACCGATGTCGGCCGACAGTGCGCGTGCGCTGCAGTTGCTCAAATTGATGAGCGCCCTGCCCGCACCGCGCGAC…
NZ_CP006857.1	GCF_000816885.1	Xanthomonas citri subsp. citri A306	CGTGAATCCTCGT------TTGCTGTTGCTGGCATTGGCTGTGGCTACCGGCACCCTGAGCTTGTCGGCCTGCCGCCGGGATGCGGCACCACCG---GACAAACCTGTCGCGACCAAGACCGCGCCGGCCGAAAGCGCCGACCAGTTCGTTGCGCGCATCAGCGCCGAATA---CA--AGGCGGCCTATCCGGAAACCACCGCTGCGCAGTGGCTGTCGTCCACCTATATCAACGGCGATTCGCAGTTGCTGGCGGCCAAGGCCAACGAACGCTCGCTGGCGCAGCTGGATCGGTGGATCGAACAATCCAAGCAGTACGCCGGCACACCGATGTCGGCCGACAGTGCGCGTGCGCTGCAGTTGCTCAAATTGATGAGCGCCCTGCCCGCACCGCGCGAC…
NC_003919.1	GCF_000007165.1	Xanthomonas axonopodis pv. citri str. 306	CGTGAATCCTCGT------TTGCTGTTGCTGGCATTGGCTGTGGCTACCGGCACCCTGAGCTTGTCGGCCTGCCGCCGGGATGCGGCACCACCG---GACAAACCTGTCGCGACCAAGACCGCGCCGGCCGAAAGCGCCGACCAGTTCGTTGCGCGCATCAGCGCCGAATA---CA--AGGCGGCCTATCCGGAAACCACCGCTGCGCAGTGGCTGTCGTCCACCTATATCAACGGCGATTCGCAGTTGCTGGCGGCCAAGGCCAACGAACGCTCGCTGGCGCAGCTGGATCGGTGGATCGAACAATCCAAGCAGTACGCCGGCACACCGATGTCGGCCGACAGTGCGCGTGCGCTGCAGTTGCTCAAATTGATGAGCGCCCTGCCCGCACCGCGCGAC…
NZ_CDHC01000545.1	GCF_000825565.1	Xanthomonas citri pv. citri	CGTGAATCCTCGT------TTGCTGTTGCTGGCATTGGCTGTGGCTACCGGCACCCTGAGCTTGTCGGCCTGCCGCCGGGATGCGGCACCACCG---GACAAACCTGTCGCGACCAAGACCGCGCCGGCCGAAAGCGCCGACCAGTTCGTTGCGCGCATCAGCGCCGAATA---CA--AGGCGGCCTATCCGGAAACCACCGCTGCGCAGTGGCTGTCGTCCACCTATATCAACGGCGATTCGCAGTTGCTGGCGGCCAAGGCCAACGAACGCTCGCTGGCGCAGCTGGATCGGTGGATCGAACAATCCAAGCAGTACGCCGGCACACCGATGTCGGCCGACAGTGCGCGTGCGCTGCAGTTGCTCAAATTGATGAGCGCCCTGCCCGCACCGCGCGAC…
NZ_CDHD01000545.1	GCF_000825545.1	Xanthomonas citri pv. citri	CGTGAATCCTCGT------TTGCTGTTGCTGGCATTGGCTGTGGCTACCGGCACCCTGAGCTTGTCGGCCTGCCGCCGGGATGCGGCACCACCG---GACAAACCTGTCGCGACCAAGACCGCGCCGGCCGAAAGCGCCGACCAGTTCGTTGCGCGCATCAGCGCCGAATA---CA--AGGCGGCCTATCCGGAAACCACCGCTGCGCAGTGGCTGTCGTCCACCTATATCAACGGCGATTCGCAGTTGCTGGCGGCCAAGGCCAACGAACGCTCGCTGGCGCAGCTGGATCGGTGGATCGAACAATCCAAGCAGTACGCCGGCACACCGATGTCGGCCGACAGTGCGCGTGCGCTGCAGTTGCTCAAATTGATGAGCGCCCTGCCCGCACCGCGCGAC…
NZ_CDMQ01000466.1	GCF_000825525.1	Xanthomonas citri pv. citri	CGTGAATCCTCGT------TTGCTGTTGCTGGCATTGGCTGTGGCTACCGGCACCCTGAGCTTGTCGGCCTGCCGCCGGGATGCGGCACCACCG---GACAAACCTGTCGCGACCAAGACCGCGCCGGCCGAAAGCGCCGACCAGTTCGTTGCGCGCATCAGCGCCGAATA---CA--AGGCGGCCTATCCGGAAACCACCGCTGCGCAGTGGCTGTCGTCCACCTATATCAACGGCGATTCGCAGTTGCTGGCGGCCAAGGCCAACGAACGCTCGCTGGCGCAGCTGGATCGGTGGATCGAACAATCCAAGCAGTACGCCGGCACACCGATGTCGGCCGACAGTGCGCGTGCGCTGCAGTTGCTCAAATTGATGAGCGCCCTGCCCGCACCGCGCGAC…
NZ_CAGJ01000046.1	GCF_000285775.1	Xanthomonas axonopodis pv. punicae str. LMG 859	CGTGAATCCTCGT------TTGCTGTTGCTGGCATTGGCTGTGGCTGCCGGCACCCTGAGCTTGTCGGCCTGCCGCCGGGATGCGGCACCACCG---GACAAACCTGTCGCGACCAAGACCGCGCCGGCCGAAAGCGCCGACCAGTTCGTTGCGCGCATCAGCGCCGAATA---CA--AGGCGGCCTATCCGGAAACCACCGCTGCGCAGTGGCTGTCGTCCACCTATATCAACGGCGATTCGCAGTTGCTGGCGGCCAAGGCCAACGAACGCTCGCTGGCGCAGCTGGATCGGTGGATCGAACAATCCAGGCAGTACGCCGGCACACCGATGTCGGCCGACAGTGCGCGTGCGCTGCAGTTGCTCAAATTGATGAGCGCCCTGCCCGCACCGCGCGAC…
NZ_CM002029.1	GCF_000454525.1	Xanthomonas citri pv. malvacearum X20	CGTGAATCCTCGT------TTGCTGTTGCTGGCATTGGCTGTGGCTGCCGGCACCCTGAGCTTGTCGGCCTGCCGCCGGGATGCGGCACCACCG---GACAAACCTGTCGCGACCAAGACCGCGCCGGCCGAAAGCGCCGACCAGTTCGTTGCGCGCATCAGCGCCGAATA---CA--AGGCGGCCTATCCGGAAACCACGGCTGCGCAGTGGCTGTCGTCCACCTATATCAACGGCGATTCGAAGTTGCTGGCGGCCAAGGCCAACGAACGCTCGCTGGCGCAGCTGGATCGGTGGATCGAACAATCCAAGCAGTACGCCGGCACACCGATGTCGGCCGACAGTGCGCGTGCGCTGCAGTTGCTCAAATTGATGAGCGCCCTGCCCGCACCGCGCGAC…
NZ_AHIB01000034.1	GCF_000309905.1	Xanthomonas axonopodis pv. malvacearum str. GSPB1386	CGTGAATCCTCGT------TTGCTGTTGCTGGCATTGGCTGTGGCTGCCGGCACCCTGAGCTTGTCGGCCTGCCGCCGGGATGCGGCACCACCG---GACAAACCTGTCGCGACCAAGACCGCGCCGGCCGAAAGCGCCGACCAGTTCGTTGCGCGCATCAGCGCCGAATA---CA--AGGCGGCCTATCCGGAAACCACGGCTGCGCAGTGGCTGTCGTCCACCTATATCAACGGCGATTCGAAGTTGCTGGCGGCCAAGGCCAACGAACGCTCGCTGGCGCAGCTGGATCGGTGGATCGAACAATCCAAGCAGTACGCCGGCACACCGATGTCGGCCGACAGTGCGCGTGCGCTGCAGTTGCTCAAATTGATGAGCGCCCTGCCCGCACCGCGCGAC…
NZ_CM002136.1	GCF_000454505.1	Xanthomonas citri pv. malvacearum X18	--TGAATCCTCGT------TTGCTGTTGCTGGCATTGGCTGTGGCTGCCGGCACCCTGAGCTTGTCGGCCTGCCGCCGGGATGCGGCACCACCG---GACAAACCTGTCGCGACCAAGACCGCGCCGGCCGAAAGCGCCGACCAGTTCGTTGCGCGCATCAGCGCCGAATA---CA--AGGCGGCCTATCCGGAAACCACGGCTGCGCAGTGGCTGTCGTCCACCTATATCAACGGCGATTCGAAGTTGCTGGCGGCCAAGGCCAACGAACGCTCGCTGGCGCAGCTGGATCGGTGGATCGAACAATCCAAGCAGTACGCCGGCACACCGATGTCGGCCGACAGTGCGCGTGCGCTGCAGTTGCTCAAATTGATGAGCGCCCTGCCCGCACCGCGCGAC…
NZ_LN678639.1	GCF_001497855.1	Xanthomonas citri pv. bilvae	CGTGAATCCTCGT------TTGCTGTTGCTGGCATTGGCTGTGGCTGCCGGCACCCTGAGCTTGTCGGCCTGCCGCCGGGATGCGGCACCACCG---GACAAACCTGTCGCGACCAAGACCGCGCCGGCCGAAAGCGCCGACCAGTTCGTTGCGCGCATCAGCGCCGAATA---CA--AGGCGGCCTATCCGGAAACCACCGCTGCGCAGTGGCTGTCGTCGACCTATATCAACGGCGATTCGCAGTTGCTGGCGGCCAAGGCCAACGAACGCTCGCTGGCGCAGCTGGATCGGTGGATCGAACAATCCAGGCAGTACGCCGGCACACCGATGTCGGCCGACAGTGCGCGTGCGCTGCAGTTGCTCAAATTGATGAGCGCCCTGCCCGCACCGCGCGAC…
NZ_CAHO01000011.1	GCF_000263335.1	Xanthomonas citri pv. mangiferaeindicae LMG 941	--TGAATCCTCGT------TTGCTGTTGCTGGCATTGGCTGTGGCTGCCGGCACCCTGAGCTTGTCGGCCTGCCGCCGGGATGCGGCACCACCG---GACAGACCTGTCGCGACCAAGACCGCGCCGGCCGAAAGCGCCGACCAGTTCGTTGCGCGCATCAGCGCCGAATA---CA--AGGCGGCCTATCCGGAAACCACCGCTGCGCAGTGGCTGTCGTCGACCTATATCAACGGCGATTCGCAGTTGCTGGCGGCCAAGGCCAACGAACGCTCGCTGGCGCAGCTGGATCGGTGGATCGAACAATCCAGGCAGTACGCCGGCACACCGATGTCGGCCGACAGTGCGCGTGCGCTGCAGTTGCTCAAATTGATGAGCGCCCTGCCCGCACCGCGCGAC…
NZ_AHIC01000005.1	GCF_000309925.1	Xanthomonas axonopodis pv. malvacearum str. GSPB2388	CGTGAATCCTCGT------TTGCTGTTGCTGGCATTGGCTGTGGCTGCCGGCACCCTGAGCTTGTCGGCCTGCCGCCGGGATGCGGCACCACCG---GACAAACCTGTCGCGACCAAGACCGCGCCGGCCGAAAGCGCCGACCAGTTCGTTGCGCGCATCAGCGCCGAATA---CA--AGGCGTCCTATCCGGAAACCACGGCTGCGCAGTGGCTGTCGTCCACCTATATCAACGGCGATTCGCAGTTGCTGGCGGCCAAGGCCAACGAACGCTCGCTGGCGCAGCTGGATCGGTGGATCGAACAATCCAAGCAGTACGCCGGCACACCGATGTCGGCCGACAGTGCGCGTGCGCTGCAGTTGCTCAAATTGATGAGCGCCCTGCCCGCACCGCGCGAC…
NZ_CBZT010000003.1	GCF_000723725.1	Xanthomonas campestris pv. viticola	CGTGAATCCTCGT------TTGCTGTTGCTGGCATTGGCTGTAGCTGCCGGCACCCTGAGCTTGTCGGCCTGCCGCCGGGATGCGGCACCACCG---GACAAACCTGTCGCGACCAAGACCGCGCCGGCCGAAAGCGCCGACCAGTTCGTTGCGCGCATCAGCGCCGAATA---CA--AGGCGGCCTATCCGGAAACCACGGCTGCGCAGTGGCTGTCGTCGACCTATATCAACGGCGATTCGCAGTTGCTGGCGGCCAAGGCCAACGAACGCTCGCTGGCGCAGCTGGATCGGTGGATCGAACAATCCAAGCAGTACGCCGGCACACCGATGTCGGCCGACAGTGCGCGTGCGCTGCAGTTGCTCAAATTGATGAGCGCCCTGCCCGCACCGCGCGAC…
NZ_JDSU01000003.1	GCF_000559125.1	Xanthomonas axonopodis pv. glycines str. 8ra	CGTGAATCCTCGT------TTGCTGTTGCTGGCATTGGCTGTGGCTGCCGGCACCCTGAGCTTGTCGGCCTGCCGCCGGGATGCGGCACCACCG---GACAAACCTGTCGCGACCAAGACCGCGCCGGCCGAAAGCGCCGACCAGTTCGTTGCGCGCATCAGCGCCGAATA---CA--AGGCGGCCTATCCGGAAACCACGGCTGCGCAGTGGCTGTCGTCGACCTATATCAACGGCGATTCGCAGTTGCTGGCGGCCAAGGCCAACGAACGCTCGCTGGCGCAGCTGGATCGGTGGATCGAACAATCCAGGCAGTACGCCGGCACACCGATGTCGGCCGACAGTGCGCGTGCGCTGCAGTTGCTCAAATTGATGAGCGCCCTGCCCGCACCGCGCGAC…
NZ_CM002268.1	GCF_000495275.1	Xanthomonas axonopodis pv. glycines CFBP 2526	CGTGAATCCTCGT------TTGCTGTTGCTGGCATTGGCTGTGGCTGCCGGCACCCTGAGCTTGTCGGCCTGCCGCCGGGATGCGGCACCACCG---GACAAACCTGTCGCGACCAAGACCGCGCCGGCCGAAAGCGCCGACCAGTTCGTTGCGCGCATCAGCGCCGAATA---CA--AGGCGGCCTATCCGGAAACCACGGCTGCGCAGTGGCTGTCGTCGACCTATATCAACGGCGATTCGCAGTTGCTGGCGGCCAAGGCCAACGAACGCTCGCTGGCGCAGCTGGATCGGTGGATCGAACAATCCAGGCAGTACGCCGGCACACCGATGTCGGCCGACAGTGCGCGTGCGCTGCAGTTGCTCAAATTGATGAGCGCCCTGCCCGCACCGCGCGAC…
NZ_CM002264.1	GCF_000488895.1	Xanthomonas axonopodis pv. glycines CFBP 7119	CGTGAATCCTCGT------TTGCTGTTGCTGGCATTGGCTGTGGCTGCCGGCACCCTGAGCTTGTCGGCCTGCCGCCGGGATGCGGCACCACCG---GACAAACCTGTCGCGACCAAGACCGCGCCGGCCGAAAGCGCCGACCAGTTCGTTGCGCGCATCAGCGCCGAATA---CA--AGGCGGCCTATCCGGAAACCACGGCTGCGCAGTGGCTGTCGTCGACCTATATCAACGGCGATTCGCAGTTGCTGGCGGCCAAGGCCAACGAACGCTCGCTGGCGCAGCTGGATCGGTGGATCGAACAATCCAGGCAGTACGCCGGCACACCGATGTCGGCCGACAGTGCGCGTGCGCTGCAGTTGCTCAAATTGATGAGCGCCCTGCCCGCACCGCGCGAC…
NZ_AJJO01000094.1	GCF_000259445.1	Xanthomonas axonopodis pv. glycines str. 12-2	--TGAATCCTCGT------TTGCTGTTGCTGGCATTGGCTGTGGCTGCCGGCACCCTGAGCTTGTCGGCCTGCCGCCGGGATGCGGCACCACCG---GACAAACCTGTCGCGACCAAGACCGCGCCGGCCGAAAGCGCCGACCAGTTCGTTGCGCGCATCAGCGCCGAATA---CA--AGGCGGCCTATCCGGAAACCACGGCTGCGCAGTGGCTGTCGTCGACCTATATCAACGGCGATTCGCAGTTGCTGGCGGCCAAGGCCAACGAACGCTCGCTGGCGCAGCTGGATCGGTGGATCGAACAATCCAGGCAGTACGCCGGCACACCGATGTCGGCCGACAGTGCGCGTGCGCTGCAGTTGCTCAAATTGATGAGCGCCCTGCCCGCACCGCGCGAC…
NZ_JWTD02000023.1	GCF_000807875.2	Xanthomonas axonopodis pv. phaseoli	--TGAATCCTCGT------TTGCTGTTGCTGGCATTGGCTGTGGCTGCCGGCACCCTGAGCTTGTCGGCCTGCCGCCGGGATGCGGCACCACCG---GACAAACCTGTCGCGACCAAGACCGCGCCGGCCGAAAGCGCCGACCAGTTCGTTGCGCGCATCAGCGCCGAATA---CA--AGGCGGCCTATCCGGAAACCACGGCTGCGCAGTGGCTGTCGTCGACCTATATCAACGGCGATTCGCAGTTGCTGGCGGCCAAGGCCAACGAACGCTCGCTGGCGCAGCTGGATCGGTGGATCGAACAATCCAGGCAGTACGCCGGCACACCGATGTCGGCCGACAGTGCGCGTGCGCTGCAGTTGCTCAAATTGATGAGCGCCCTGCCCGCACCGCGCGAC…
NZ_JTJF02000267.1	GCF_000818835.2	Xanthomonas axonopodis pv. phaseoli	CGTGAATCCTCGT------TTGCTGTTGCTGGCATTGGCTGTGGCTGCCGGCACCCTGAGCTTGTCGGCCTGCCGCCGGGATGCGGCACCACCG---GACAAACCTGTCGCGACCAAGACCGCGCCGGCCGAAAGCGCCGACCAGTTCGTTGCGCGCATCAGCGCCGAATA---CA--AGGCGGCCTATCCGGAAACCACGGCTGCGCAGTGGCTGTCGTCGACCTATATCAACGGCGATTCGCAGTTGCTGGCGGCCAAGGCCAACGAACGCTCGCTGGCGCAGCTGGATCGGTGGATCGAACAATCCAGGCAGTACGCCGGCACACCGATGTCGGCCGACAGTGCGCGTGCGCTGCAGTTGCTCAAATTGATGAGCGCCCTGCCCGCACCGCGCGAC…
NZ_JWTE02000091.1	GCF_000808655.2	Xanthomonas axonopodis pv. phaseoli	CGTGAATCCTCGT------TTGCTGTTGCTGGCATTGGCTGTGGCTGCCGGCACCCTGAGCTTGTCGGCCTGCCGCCGGGATGCGGCACCACCG---GACAAACCTGTCGCGACCAAGACCGCGCCGGCCGAAAGCGCCGACCAGTTCGTTGCGCGCATCAGCGCCGAATA---CA--AGGCGGCCTATCCGGAAACCACGGCTGCGCAGTGGCTGTCGTCGACCTATATCAACGGCGATTCGCAGTTGCTGGCGGCCAAGGCCAACGAACGCTCGCTGGCGCAGCTGGATCGGTGGATCGAACAATCCAGGCAGTACGCCGGCACACCGATGTCGGCCGACAGTGCGCGTGCGCTGCAGTTGCTCAAATTGATGAGCGCCCTGCCCGCACCGCGCGAC…
NZ_JSEZ02000073.1	GCF_000786995.1	Xanthomonas axonopodis pv. phaseoli	CGTGAATCCTCGT------TTGCTGTTGCTGGCATTGGCTGTGGCTGCCGGCACCCTGAGCTTGTCGGCCTGCCGCCGGGATGCGGCACCACCG---GACAAACCTGTCGCGACCAAGACCGCGCCGGCCGAAAGCGCCGACCAGTTCGTTGCGCGCATCAGCGCCGAATA---CA--AGGCGGCCTATCCGGAAACCACGGCTGCGCAGTGGCTGTCGTCGACCTATATCAACGGCGATTCGCAGTTGCTGGCGGCCAAGGCCAACGAACGCTCGCTGGCGCAGCTGGATCGGTGGATCGAACAATCCAGGCAGTACGCCGGCACACCGATGTCGGCCGACAGTGCGCGTGCGCTGCAGTTGCTCAAATTGATGAGCGCCCTGCCCGCACCGCGCGAC…
NZ_JPYB01000003.1	GCF_001402235.1	Xanthomonas axonopodis pv. dieffenbachiae LMG 695	--TGAATCCTCGT------TTGCTGTTGCTGGCGTTGGCTGTGGCTGCCGGCACCCTGAGCCTGTCGGGCTGCCGCCGGGATGCGGCACCACCG---GACAAACCTGTCGCGAGCAAGGCCGCGCCGGCCGAAAGCGCCGACCAGTTCGTTGCGCGCATCAGCGCCGAATA---CA--AGGCGACCTATCCGGAAACCACCGCTGCGCAGTGGCTGTCGTCGACCTATATCAACGGCGATTCGCAGTTGCTGGCGGCCAAGGCCAACGAACGTTCGCTGGCGCAGCTGGATCGGTGGATCGAACAATCCAAGCAGTATGCCGGCACGCCGATGTCGGCCGACAGTGCGCGTGCGCTGCAGTTGCTGAAATTGATGAGTGCCCTGCCCGCACCGCGCGAC…
NZ_JPYI01000003.1	GCF_001401535.1	Xanthomonas axonopodis pv. dieffenbachiae	--TGAATCCTCGT------TTGCTGTTGCTGGCGTTGGCTGTGGCTGCCGGCACCCTGAGCCTGTCGGGCTGCCGCCGGGATGCGGCACCACCG---GACAAACCTGTCGCGAGCAAGGCCGCGCCGGCCGAAAGCGCCGACCAGTTCGTTGCGCGCATCAGCGCCGAATA---CA--AGGCGACCTATCCGGAAACCACCGCTGCGCAGTGGCTGTCGTCGACCTATATCAACGGCGATTCGCAGTTGCTGGCGGCCAAGGCCAACGAACGTTCGCTGGCGCAGCTGGATCGGTGGATCGAACAATCCAAGCAGTATGCCGGCACGCCGATGTCGGCCGACAGTGCGCGTGCGCTGCAGTTGCTGAAATTGATGAGTGCCCTGCCCGCACCGCGCGAC…
NZ_JPUO01000073.1	GCF_001412025.1	Xanthomonas axonopodis pv. syngonii	CGTGAATCCTCGT------TTGCTGTTGCTGGCGTTGGCCGTGGCTGCCGGCACCCTGAGCTTGTCGGCCTGCCGCCGGGATGCGGCACCACCG---GACATGCCTGTCGCGAGCAAGGCCGCGCCAGCCGAAAGCGCCGATCAGTTCATTGCGCGCATCAGCGCCGAATA---CA--AGGCGGCCTATCCGGAAACCACCGCTGCGCAGTGGCTGTCGTCGACCTATATCAACGGCGATTCGCAGTTGCTGGCGGCCAAGGCCAACGAACGTTCGCTGGCGCAGCTGGATCGGTGGATCGAACAATCCAAGCAGTACGCCGGCACACCGATGTCGGCCGACAGTGCGCGTGCGCTGCAGTTGCTCAAATTGATGAGTGCCCTGCCCGCACCGCGCGAC…
NZ_JWTI02000129.1	GCF_000808735.2	Xanthomonas axonopodis pv. phaseoli	--TGAATCCTCGT------TTGCTGTTGCTGGCTTTGGCCGTGGCTGCCGGCACCCTGAGCTTGTCGGCCTGCCGCCGGGATGCGGCACCACCG---GACACGCCTGTCGCGAGCAAGGCCGCGCCAGCCGAAAGCGCCGATCAGTTCGTTGCGCGCATCAGCGCCGAATA---CA--AGGCTGCCTATCCGGAAACCACTGCAGCGCAGTGGCTGTCTTCGACCTATATCAACGGCGATTCGCAGTTGCTGGCGGCCAAGGCCAACGAACGTTCGCTGGCGCAGCTGGATCGGTGGATCGAACAATCCAAGCAGTACGCCGGCACACCGATGTCGGCCGACAGTGCGCGTGCGCTGCAGTTGCTGAAATTGATGAGTGCCCTGCCTGCACCGCGCGAC…
NZ_JWTH02000160.1	GCF_000808715.2	Xanthomonas axonopodis pv. phaseoli	--TGAATCCTCGT------TTGCTGTTGCTGGCTTTGGCCGTGGCTGCCGGCACCCTGAGCTTGTCGGCCTGCCGCCGGGATGCGGCACCACCG---GACACGCCTGTCGCGAGCAAGGCCGCGCCAGCCGAAAGCGCCGATCAGTTCGTTGCGCGCATCAGCGCCGAATA---CA--AGGCTGCCTATCCGGAAACCACTGCAGCGCAGTGGCTGTCTTCGACCTATATCAACGGCGATTCGCAGTTGCTGGCGGCCAAGGCCAACGAACGTTCGCTGGCGCAGCTGGATCGGTGGATCGAACAATCCAAGCAGTACGCCGGCACACCGATGTCGGCCGACAGTGCGCGTGCGCTGCAGTTGCTGAAATTGATGAGTGCCCTGCCTGCACCGCGCGAC…
NZ_JWTG02000035.1	GCF_000808695.2	Xanthomonas axonopodis pv. phaseoli	--TGAATCCTCGT------TTGCTGTTGCTGGCTTTGGCCGTGGCTGCCGGCACCCTGAGCTTGTCGGCCTGCCGCCGGGATGCGGCACCACCG---GACACGCCTGTCGCGAGCAAGGCCGCGCCAGCCGAAAGCGCCGATCAGTTCGTTGCGCGCATCAGCGCCGAATA---CA--AGGCTGCCTATCCGGAAACCACTGCAGCGCAGTGGCTGTCTTCGACCTATATCAACGGCGATTCGCAGTTGCTGGCGGCCAAGGCCAACGAACGTTCGCTGGCGCAGCTGGATCGGTGGATCGAACAATCCAAGCAGTACGCCGGCACACCGATGTCGGCCGACAGTGCGCGTGCGCTGCAGTTGCTGAAATTGATGAGTGCCCTGCCTGCACCGCGCGAC…
NZ_JWTF02000100.1	GCF_000808675.2	Xanthomonas axonopodis pv. phaseoli	--TGAATCCTCGT------TTGCTGTTGCTGGCTTTGGCCGTGGCTGCCGGCACCCTGAGCTTGTCGGCCTGCCGCCGGGATGCGGCACCACCG---GACACGCCTGTCGCGAGCAAGGCCGCGCCAGCCGAAAGCGCCGATCAGTTCGTTGCGCGCATCAGCGCCGAATA---CA--AGGCTGCCTATCCGGAAACCACTGCAGCGCAGTGGCTGTCTTCGACCTATATCAACGGCGATTCGCAGTTGCTGGCGGCCAAGGCCAACGAACGTTCGCTGGCGCAGCTGGATCGGTGGATCGAACAATCCAAGCAGTACGCCGGCACACCGATGTCGGCCGACAGTGCGCGTGCGCTGCAGTTGCTGAAATTGATGAGTGCCCTGCCTGCACCGCGCGAC…
NZ_JTCU02000024.1	GCF_000785945.1	Xanthomonas axonopodis pv. phaseoli	--TGAATCCTCGT------TTGCTGTTGCTGGCTTTGGCCGTGGCTGCCGGCACCCTGAGCTTGTCGGCCTGCCGCCGGGATGCGGCACCACCG---GACACGCCTGTCGCGAGCAAGGCCGCGCCAGCCGAAAGCGCCGATCAGTTCGTTGCGCGCATCAGCGCCGAATA---CA--AGGCTGCCTATCCGGAAACCACTGCAGCGCAGTGGCTGTCTTCGACCTATATCAACGGCGATTCGCAGTTGCTGGCGGCCAAGGCCAACGAACGTTCGCTGGCGCAGCTGGATCGGTGGATCGAACAATCCAAGCAGTACGCCGGCACACCGATGTCGGCCGACAGTGCGCGTGCGCTGCAGTTGCTGAAATTGATGAGTGCCCTGCCTGCACCGCGCGAC…
NZ_JTCV02000066.1	GCF_000785935.1	Xanthomonas axonopodis pv. phaseoli	--TGAATCCTCGT------TTGCTGTTGCTGGCTTTGGCCGTGGCTGCCGGCACCCTGAGCTTGTCGGCCTGCCGCCGGGATGCGGCACCACCG---GACACGCCTGTCGCGAGCAAGGCCGCGCCAGCCGAAAGCGCCGATCAGTTCGTTGCGCGCATCAGCGCCGAATA---CA--AGGCTGCCTATCCGGAAACCACTGCAGCGCAGTGGCTGTCTTCGACCTATATCAACGGCGATTCGCAGTTGCTGGCGGCCAAGGCCAACGAACGTTCGCTGGCGCAGCTGGATCGGTGGATCGAACAATCCAAGCAGTACGCCGGCACACCGATGTCGGCCGACAGTGCGCGTGCGCTGCAGTTGCTGAAATTGATGAGTGCCCTGCCTGCACCGCGCGAC…
NZ_JTCT02000038.1	GCF_000785925.1	Xanthomonas axonopodis pv. phaseoli	--TGAATCCTCGT------TTGCTGTTGCTGGCTTTGGCCGTGGCTGCCGGCACCCTGAGCTTGTCGGCCTGCCGCCGGGATGCGGCACCACCG---GACACGCCTGTCGCGAGCAAGGCCGCGCCAGCCGAAAGCGCCGATCAGTTCGTTGCGCGCATCAGCGCCGAATA---CA--AGGCTGCCTATCCGGAAACCACTGCAGCGCAGTGGCTGTCTTCGACCTATATCAACGGCGATTCGCAGTTGCTGGCGGCCAAGGCCAACGAACGTTCGCTGGCGCAGCTGGATCGGTGGATCGAACAATCCAAGCAGTACGCCGGCACACCGATGTCGGCCGACAGTGCGCGTGCGCTGCAGTTGCTGAAATTGATGAGTGCCCTGCCTGCACCGCGCGAC…
NZ_JSFA02000060.1	GCF_000774035.1	Xanthomonas axonopodis pv. phaseoli	--TGAATCCTCGT------TTGCTGTTGCTGGCTTTGGCCGTGGCTGCCGGCACCCTGAGCTTGTCGGCCTGCCGCCGGGATGCGGCACCACCG---GACACGCCTGTCGCGAGCAAGGCCGCGCCAGCCGAAAGCGCCGATCAGTTCGTTGCGCGCATCAGCGCCGAATA---CA--AGGCTGCCTATCCGGAAACCACTGCAGCGCAGTGGCTGTCTTCGACCTATATCAACGGCGATTCGCAGTTGCTGGCGGCCAAGGCCAACGAACGTTCGCTGGCGCAGCTGGATCGGTGGATCGAACAATCCAAGCAGTACGCCGGCACACCGATGTCGGCCGACAGTGCGCGTGCGCTGCAGTTGCTGAAATTGATGAGTGCCCTGCCTGCACCGCGCGAC…
NZ_JXLV02000108.1	GCF_000827975.2	Xanthomonas axonopodis pv. phaseoli	CGTGAATCCTCGT------TTGCTGTTGCTGGCTTTGGCCGTGGCTGCCGGCACCCTGAGCTTGTCGGCCTGCCGCCGGGATGCGGCACCACCG---GACACGCCTGTCGCGAGCAAGGCCGCGCCAGCCGAAAGCGCCGATCAGTTCGTTGCGCGCATCAGCGCCGAATA---CA--AGGCTGCCTATCCGGAAACCACTGCAGCGCAGTGGCTGTCTTCGACCTATATCAACGGCGATTCGCAGTTGCTGGCGGCCAAGGCCAACGAACGTTCGCTGGCGCAGCTGGATCGGTGGATCGAACAATCCAAGCAGTACGCCGGCACACCGATGTCGGCCGACAGTGCGCGTGCGCTGCAGTTGCTGAAATTGATGAGTGCCCTGCCTGCACCGCGCGAC…
NZ_AKEC01000376.1	GCF_000266785.1	Xanthomonas axonopodis pv. manihotis str. IBSBF 614	-TTGAATCCTCGT------TTGCTGTTGCTGGCGTTGGCCGTGGCTGCCGGCACCCTGAGCTTGTCGGCCTGCCGCCGGGATGCGGCACCACCG---GACACGCCTGTCGCGAGCAAGGCCGCGCCAGCCGAAAGCGCCGATCAGTTCGTTGCGCGCATCAGCGCCGAATA---CA--AGGCCGCCTATCCGGAAACCACTGCAGCGCAGTGGCTGTCTTCGACCTATATCAACGGCGATTCGCAGTTGCTGGCGGCCAAGGCCAACGAACGTTCGCTGGCGCAGCTGGATCGGTGGATCGAACAATCCAAGCAGTACGCCGGCACACCGATGTCGGCCGACAGTGCGCGTGCGCTGCAGTTGCTGAAATTGATGAGTGCCCTGCCTGCACCGCGCGAC…
[truncated: 168 more rows]

## Sheet: RaxX
			214	191
[truncated: 214 more rows]

## Sheet: RaxST
			215	847
[truncated: 215 more rows]

## Sheet: RaxA
			207	1257
[truncated: 207 more rows]

## Sheet: RaxB
			217	2189
[truncated: 217 more rows]

## Sheet: Membrane
			412	1613
[truncated: 412 more rows]

## Sheet: Xantho_genomes
# assembly_accession	bioproject	biosample	wgs_master	refseq_category	taxid	species_taxid	organism_name	infraspecific_name	isolate	version_status	assembly_level	release_type	genome_rep	seq_rel_date	asm_name	submitter	gbrs_paired_asm	paired_asm_comp	ftp_path
[truncated: 413 more rows]

[truncated: 4 more sheets: Sheet9, gyrB, atpD, atpD_MLtreeorder]
